# Supplementary material for: RNA-binding proteins that lack canonical RNA-binding domains are rarely sequence-specific
Source: Sci Rep. 2023 Mar 31;13:5238. doi: 10.1038/s41598-023-32245-9 (PMC10066285; doi:10.1038/s41598-023-32245-9)
Supplement: Supplementary file 3 — Supplementary Table S2. [file 41598_2023_32245_MOESM3_ESM.xlsx]

## Sheet: Classifier Features
Supplementary Table S2: Classifier Features
Category	Experiment ID	LR Probability Estimate	Class	Zscore Correlation	Top 10 Overlap	aZ1	aZ2	aZ3	aZ4	aZ5	aZ6	aZ7	aZ8	aZ9	aZ10	bZ1	bZ2	bZ3	bZ4	bZ5	bZ6	bZ7	bZ8	bZ9	bZ10	aSkewness	bSkewness	aKurtosis	bKurtosis	AAAUAAA	AGACCC	AGACGGG	CCCC	CGGAGG	GACUCAC	GACUGCC	GAGUC	GGGAGC	GGGG	GGGGAGC	GGGGCC	GGGCC	GGGGGGG	AGGCCC	AGGGCC	UUUUUUU	AGGGC	CCCCC	CCCCCC
Train	RNCMPT01013	NA	0	0.91	3	4.42183	4.23029	4.1171	4.1171	4.01698	4.00827	3.99956	3.9778	3.95603	3.94297	4.34366	4.10323	3.94009	3.88857	3.8671	3.84564	3.82846	3.79841	3.76406	3.71254	0.714988	0.747389	3.37484	3.36113	0	0	0	0	0	0	0	0	0	0	0	0	0	0	0	0	0	0	0	0
Train	RNCMPT01014	NA	0	0.849404	2	4.64921	4.54562	4.18776	4.15951	4.14067	3.96175	3.92408	3.92408	3.86757	3.80165	5.22299	4.8503	4.40307	4.35648	4.27263	4.14218	4.07696	3.98379	3.98379	3.98379	0.669517	0.730479	3.42662	3.5565	0	0	0	0	0	0	0	0	0	2	0	0	0	0	0	0	0	0	0	0
Train	RNCMPT01015	NA	0	0.893243	3	5.41863	5.01939	4.97705	4.81373	4.74719	4.72904	4.6746	4.6625	4.64436	4.54757	5.52374	5.43793	5.05176	5.02111	4.9169	4.88013	4.83722	4.72688	4.71462	4.66559	1.08338	1.09602	4.67427	4.73146	0	0	0	0	0	0	0	0	0	15	0	2	2	0	0	0	0	2	0	0
Train	RNCMPT01017	NA	1	0.822434	4	5.96617	5.91361	5.88732	5.77342	5.76466	5.69457	5.59819	5.09003	5.01994	4.99365	7.56631	6.16425	6.0303	5.98565	5.97672	5.87848	5.74453	5.69988	5.65523	5.42304	0.955412	0.954569	5.0943	5.37275	0	0	0	0	0	0	0	0	0	0	0	0	0	0	0	0	1	0	0	0
Train	RNCMPT01018	NA	0	0.967518	5	6.42678	6.23097	6.07032	6.03768	6.01509	5.96739	5.92974	5.85694	5.7013	5.68875	6.74358	6.54733	6.38421	6.31285	6.23384	6.2109	6.15228	6.02994	5.86683	5.79801	2.12087	2.07528	8.36524	8.15988	0	0	0	0	0	0	0	0	0	2	0	0	0	0	0	0	0	0	0	0
Train	RNCMPT01019	NA	0	0.633447	0	4.58988	4.57438	4.10951	3.7841	3.7841	3.72212	3.70662	3.66014	3.56716	3.55167	4.30613	4.05135	3.82842	3.73288	3.65326	3.57364	3.50995	3.39848	3.38256	3.36663	0.144928	0.132214	3.23451	3.24684	0	0	0	0	0	0	0	0	0	2	0	0	1	0	0	0	0	1	0	0
Train	RNCMPT01020	NA	0	0.825071	3	4.7227	3.92568	3.86942	3.84129	3.78503	3.72877	3.71002	3.54124	3.49435	3.48498	4.144	4.12524	4.0033	3.96578	3.9564	3.88135	3.73127	3.70313	3.70313	3.65622	0.0893247	0.0981749	3.09008	3.09466	0	4	0	0	0	0	0	0	0	0	0	0	0	0	0	0	0	0	0	0
Train	RNCMPT01021	NA	0	0.601489	2	6.74184	6.18359	5.77906	5.30171	5.29362	5.26935	5.18844	5.16417	5.15608	5.13181	5.55309	5.31812	5.29381	5.27761	5.20469	5.02643	4.98592	4.90489	4.81576	4.75094	0.912543	0.935174	4.55131	4.5291	0	0	0	0	0	0	0	0	0	0	0	0	0	0	0	0	2	0	0	0
Train	RNCMPT01022	NA	0	0.957781	7	12.2975	10.3082	9.02816	8.705	8.44689	8.38184	8.37974	8.25174	8.22236	8.10065	10.3713	9.96838	9.39248	9.20684	8.99378	8.76806	8.30818	8.00019	7.71118	7.70274	3.05122	2.99572	16.5997	15.7038	0	0	0	0	0	0	0	0	0	18	0	0	0	0	0	0	0	0	0	0
Train	RNCMPT01023	NA	0	0.622351	3	6.03022	5.82958	5.79418	5.65255	5.58174	5.46372	5.26309	5.20408	5.19228	5.08606	6.52321	6.43723	6.22844	5.92139	5.89682	5.81085	5.72488	5.30729	5.28272	5.25816	0.933428	1.01965	4.70614	5.22607	0	0	0	0	0	0	0	0	0	11	0	1	1	1	0	0	0	0	0	0
Train	RNCMPT01024	NA	0	0.865182	4	6.03109	5.19723	5.18378	4.39699	4.37009	4.36336	4.35664	4.35664	4.23559	4.14145	6.11363	5.84319	5.72825	5.64036	4.93721	4.76143	4.6803	4.58564	4.48423	4.41662	0.567549	0.587261	3.62714	3.81266	0	5	0	0	0	0	0	0	0	0	0	0	0	0	0	0	0	0	0	0
Train	RNCMPT01025	NA	1	0.767389	1	10.5746	9.97904	9.03116	8.01617	7.67225	7.64708	7.37027	7.32833	7.29477	7.26961	10.3611	9.32171	9.02835	8.3578	8.24046	8.23208	8.13988	8.01415	8.01415	7.87166	2.3676	2.3729	14.019	14.1289	0	0	0	0	0	0	0	0	0	0	0	0	0	0	0	0	0	0	0	0
Train	RNCMPT01026	NA	0	0.733153	3	6.61447	6.52991	6.17962	5.74478	5.52735	5.46696	5.26162	5.10459	4.9838	4.95964	6.91617	6.00652	5.47286	5.42435	5.26667	5.09687	5.08475	4.97559	4.97559	4.74514	0.695294	0.704675	4.41255	4.29376	0	3	0	0	0	0	0	0	0	17	0	0	0	1	0	0	0	0	0	0
Train	RNCMPT01029	NA	0	0.76035	6	17.8538	15.0884	13.9283	12.2163	12.1536	12.0407	11.4387	10.7677	10.4793	10.4479	14.2575	13.6327	13.3649	13.2884	13.1418	11.6116	10.8402	10.7382	10.3939	10.0815	3.87661	3.59308	36.3651	31.2842	0	0	0	0	3	0	0	0	2	15	2	0	0	0	0	0	0	0	0	0
Train	RNCMPT01031	NA	1	0.836028	4	7.36411	7.18988	6.8018	6.58797	6.40581	6.37413	6.30285	5.85142	5.82766	5.65343	7.85593	7.65158	7.45508	6.98349	6.63766	6.59836	6.58264	6.48046	6.40186	6.36256	1.33213	1.44185	6.11098	6.94572	0	0	0	0	0	0	0	0	0	0	0	0	0	0	0	0	0	0	0	0
Train	RNCMPT01033	NA	1	0.756429	4	6.67216	5.13203	4.9514	4.90386	4.80879	4.80879	4.73274	4.73274	4.71372	4.6852	5.94341	5.47646	5.18104	5.12387	4.94281	4.94281	4.93328	4.93328	4.84751	4.64739	0.648292	0.608626	3.9913	3.85952	0	0	0	0	0	0	0	0	0	0	0	0	0	0	0	0	0	0	0	0
Train	RNCMPT01056	NA	1	0.795215	1	5.62085	5.42511	5.10482	5.08702	5.05143	5.01585	4.99805	4.89128	4.86459	4.72224	5.33494	5.24645	5.22875	5.17565	5.1137	5.1137	4.8659	4.8305	4.8305	4.78625	0.676228	0.70277	4.18845	4.28657	1	0	0	0	0	0	0	0	0	0	0	0	0	0	0	0	2	0	0	0
Train	RNCMPT01057	NA	0	0.97189	6	6.09552	5.64212	5.61734	5.53805	5.53558	5.48602	5.41913	5.38444	5.27047	5.26551	5.8338	5.76105	5.64315	5.61053	5.58294	5.52273	5.49765	5.41988	5.34713	5.30448	2.00484	1.96881	7.42653	7.21067	0	0	0	0	0	0	0	0	0	0	0	0	0	0	0	0	0	0	0	0
Train	RNCMPT01059	NA	0	0.808183	9	9.86285	8.59689	8.1207	8.06263	7.59806	7.12187	6.99411	6.99411	6.71537	6.61084	8.97146	8.28756	8.14847	7.99778	7.89345	7.89345	7.30229	6.89659	6.79226	6.75749	1.6699	1.73713	8.89242	9.12298	0	0	0	0	0	0	0	0	0	18	0	0	0	2	0	0	0	0	0	0
Train	RNCMPT01060	NA	0	0.651015	5	5.57776	4.93472	4.84285	4.72037	4.64382	4.53664	4.52133	4.42947	4.41416	4.39885	5.36836	5.00174	4.72678	4.42127	4.42127	4.31434	4.23796	4.23796	4.14631	4.11576	0.489397	0.52737	3.61358	3.53449	0	0	0	0	0	0	0	0	0	0	0	0	0	0	0	0	0	0	0	0
Train	RNCMPT01197	NA	1	0.910688	5	15.493	11.8284	11.552	11.0925	10.3603	9.87843	9.87469	9.7813	9.72527	9.69538	16.9005	12.5095	11.5475	11.2165	10.6238	10.4391	10.1351	10.1082	10.0466	9.6733	3.52217	3.47769	25.2766	25.9666	0	0	0	0	0	0	0	0	0	0	0	0	0	0	0	0	0	0	0	0
Train	RNCMPT01273	NA	0	0.578164	8	10.9705	10.9108	10.0755	9.26411	8.6794	8.44075	8.13049	7.8441	7.59351	7.47419	9.86074	9.40011	9.3395	9.27889	9.1698	8.1758	8.11519	7.63032	7.29091	7.26667	1.7213	1.55159	11.9233	10.1859	0	0	0	0	0	0	0	0	0	20	0	6	6	2	0	0	0	0	0	0
Train	RNCMPT01290	NA	0	0.681673	5	6.49053	6.34891	5.85323	5.81074	5.76825	5.65495	5.56998	5.56998	5.35754	5.34338	7.10561	6.00533	5.97712	5.80785	5.76553	5.695	5.58215	5.44109	5.44109	5.34234	0.852087	0.889011	5.0127	5.06731	2	4	0	5	0	0	0	0	0	9	0	6	6	1	2	0	0	0	0	0
Train	RNCMPT01407	NA	0	0.663232	6	7.77492	6.928	6.78684	6.54688	6.40573	6.30692	6.30692	6.25046	6.12342	6.05284	8.44609	7.52411	7.02766	6.2759	5.93547	5.92129	5.90711	5.85037	5.75108	5.58087	0.939624	0.90755	5.61239	5.56674	0	0	0	0	0	0	0	0	0	14	0	1	1	0	0	0	0	1	0	0
Train	RNCMPT01450	NA	0	0.876603	1	3.99428	3.71456	3.53789	3.48636	3.479	3.47164	3.44219	3.44219	3.43483	3.42011	3.96106	3.77422	3.67707	3.62475	3.58738	3.57991	3.57991	3.55749	3.54254	3.52759	0.241871	0.236856	3.10521	3.18009	0	0	0	0	0	0	0	0	0	0	0	0	0	0	0	0	0	0	0	0
Train	RNCMPT01504	NA	0	0.805268	3	3.53944	3.49222	3.38428	3.35055	3.35055	3.24262	3.20889	3.14818	3.14143	3.12794	4.08647	3.8543	3.70408	3.69725	3.4924	3.4924	3.36266	3.35583	3.34218	3.34218	-0.245347	-0.313396	3.16306	3.28964	0	0	0	0	0	0	0	6	0	0	0	0	0	0	0	0	0	0	0	0
Train	RNCMPT01532	NA	0	0.756201	3	3.71452	3.69451	3.59449	3.56448	3.50446	3.48445	3.36442	3.35442	3.33441	3.2944	3.83458	3.4899	3.48005	3.48005	3.46035	3.46035	3.44066	3.33232	3.30278	3.23384	0.0385655	-0.00247531	3.02637	3.00486	0	0	0	0	0	0	0	0	0	4	0	0	1	0	0	0	0	2	0	0
Train	RNCMPT01536	NA	1	0.851412	7	9.34702	8.98392	8.16032	7.7618	7.69096	7.23045	7.19502	7.14189	6.92049	6.8585	9.37261	8.54117	7.64781	7.47091	7.40899	7.32938	7.22324	7.15248	7.04634	6.89597	1.98176	1.99409	10.1784	10.1301	0	0	0	0	1	0	0	0	0	0	0	0	0	0	0	0	0	0	0	0
Train	RNCMPT01553	NA	0	0.843655	4	4.75839	4.35423	4.00059	3.48697	3.47013	3.44487	3.33541	3.32699	3.27647	3.23437	5.42289	5.24504	4.0085	3.79677	3.7883	3.76289	3.66972	3.61891	3.60197	3.50881	0.106202	0.119603	2.8069	2.95283	0	0	0	0	0	0	0	0	0	0	0	0	1	0	0	1	0	1	0	0
Train	RNCMPT01563	NA	0	0.754935	0	4.75933	4.5267	4.41038	4.16612	4.13122	4.03817	4.00327	3.96838	3.92185	3.92185	4.65437	4.64268	4.46729	4.40883	4.38545	4.24514	4.02299	3.90607	3.82422	3.81253	0.359655	0.29211	3.30972	3.26613	0	0	0	0	0	0	0	0	0	1	0	0	0	0	0	0	0	0	0	0
Train	RNCMPT01658	NA	0	0.595373	1	3.97871	3.80581	3.6329	3.5094	3.46	3.3612	3.32414	3.31179	3.29944	3.29944	3.91131	3.7514	3.7514	3.67759	3.57919	3.52998	3.48078	3.41928	3.40698	3.40698	-0.0654649	-0.0612308	3.0652	3.09799	0	0	0	0	0	0	0	0	0	4	0	0	0	2	0	0	0	0	0	0
Train	RNCMPT01659	NA	0	0.640783	0	4.20922	4.18407	4.14635	3.99548	3.97033	3.92004	3.90747	3.78174	3.66858	3.65601	4.2996	4.12347	3.94735	3.93477	3.87186	3.82154	3.74606	3.62025	3.60767	3.59509	0.177995	0.168632	3.02345	3.05043	0	0	0	0	0	0	0	0	0	0	0	0	0	0	0	0	0	0	0	0
Train	RNCMPT01660	NA	1	0.816398	6	21.0702	17.6719	16.1211	14.7736	12.2228	12.1635	11.6296	11.6042	10.7398	10.4432	21.0213	16.5408	15.3727	13.6373	12.8863	12.4608	12.1354	11.7099	10.9256	10.717	4.18083	4.26109	46.5743	46.2021	0	0	0	0	0	0	0	0	0	0	0	0	0	0	0	0	0	0	0	0
Train	RNCMPT01661	NA	0	0.533929	0	3.68516	3.65754	3.46417	3.46417	3.43654	3.43654	3.40892	3.38129	3.2708	3.24317	3.81019	3.36827	3.36827	3.31303	3.28541	3.28541	3.25779	3.25779	3.20255	3.20255	0.037051	0.0233477	2.88667	2.98094	0	0	0	0	0	0	0	0	0	0	0	0	0	0	0	0	0	0	0	0
Train	RNCMPT01662	NA	0	0.541042	0	4.31573	4.00638	3.97382	3.97382	3.87613	3.63191	3.61563	3.58307	3.48538	3.45282	4.87198	4.42202	4.07206	3.77209	3.58877	3.57211	3.48878	3.47212	3.43879	3.42212	0.163879	0.170142	2.94883	2.95893	0	0	0	0	2	0	0	0	1	4	1	1	1	0	0	0	0	0	0	0
Train	RNCMPT01663	NA	0	0.852503	6	9.62718	8.10907	7.24518	6.29741	5.86966	5.7774	5.51739	5.07287	5.05609	5.0477	8.9893	8.86348	6.79996	6.59025	5.99468	5.95274	5.6927	5.58365	5.39072	5.35717	1.22988	1.21494	5.54574	5.58565	0	0	0	0	2	0	0	0	4	5	2	2	2	0	0	0	0	0	0	0
Train	RNCMPT01664	NA	1	0.951591	6	12.6057	10.3475	9.22252	9.17276	9.10643	8.93782	8.90742	8.88807	8.72776	8.63654	16.325	11.9844	10.3331	9.71419	9.33952	8.81221	8.50137	8.3848	8.34873	8.3182	2.67339	2.8368	15.7323	18.9683	0	0	0	0	0	0	0	0	0	0	0	0	0	0	0	0	0	0	0	0
Train	RNCMPT01665	NA	0	0.895563	4	8.78696	7.25684	6.5641	6.10735	5.9551	5.90942	5.8942	5.88659	5.80285	5.79524	7.28734	6.15879	6.12808	6.11273	5.82868	5.81332	5.70584	5.67513	5.65978	5.6521	1.69372	1.6545	7.0926	6.81671	0	0	0	0	3	0	0	0	2	4	2	0	0	0	0	0	0	0	0	0
Train	RNCMPT01666	NA	0	0.915051	1	4.73333	4.31794	4.26453	4.19925	4.13398	4.12211	4.00343	3.94408	3.92035	3.92035	4.89308	4.63814	4.59664	4.57293	4.53143	4.41285	4.36543	4.35357	4.318	4.30021	1.06919	1.07124	3.86927	3.92211	0	0	0	0	0	0	0	0	0	5	0	0	0	0	0	0	0	0	0	0
Train	RNCMPT01667	NA	1	0.885465	5	13.0467	11.4046	9.51998	9.47841	9.21512	9.11812	8.5084	8.34904	8.05804	8.01647	11.6503	11.6007	10.9272	9.94897	7.94991	7.88611	7.87194	7.61674	7.58838	7.38281	2.66511	2.51193	16.6853	15.2024	0	0	0	0	0	0	0	0	0	0	0	0	0	0	0	0	0	0	0	0
Train	RNCMPT01669	NA	1	0.800549	2	8.12876	6.95396	6.52831	6.51128	5.50674	5.10663	5.09811	4.96191	4.96191	4.91934	6.84789	6.77955	6.2158	6.20726	5.86559	5.2335	5.16517	5.00287	4.89183	4.69537	0.678859	0.59141	4.89285	4.41089	0	0	0	0	0	0	0	0	0	0	0	0	0	0	0	0	0	0	0	0
Train	RNCMPT01670	NA	1	0.79294	6	15.0958	14.0636	10.9755	10.0177	9.86083	8.98559	8.12686	7.71401	7.6975	7.6397	13.757	13.5872	11.2262	9.88389	9.86772	8.91358	8.76803	8.54971	8.48502	8.29096	2.01266	1.85925	16.7814	15.288	0	0	0	0	0	0	0	0	0	0	0	0	0	0	0	0	2	0	0	0
Train	RNCMPT01671	NA	1	0.886388	6	18.1223	15.0373	12.899	12.3516	12.3231	11.1712	11.023	10.0251	9.91104	9.8141	16.9205	15.9538	12.9792	12.8763	10.7426	10.7426	10.079	9.94174	9.93602	9.67289	3.68705	3.5097	32.1907	29.5743	0	0	0	0	0	0	0	0	0	0	0	0	0	0	0	0	2	0	0	0
Train	RNCMPT01672	NA	1	0.841825	3	11.1586	10.4166	10.0708	9.96387	9.55516	8.86349	8.78174	8.46106	8.40447	8.37932	9.53307	8.51499	8.43911	8.30632	8.04073	8.00279	7.99015	7.98382	7.93956	7.93956	2.57752	2.40345	15.9425	13.4687	0	0	0	0	0	0	0	0	0	0	0	0	0	0	0	0	1	0	0	0
Train	RNCMPT01673	NA	1	0.834621	4	12.6659	10.3828	9.6098	9.59182	8.70497	8.23757	7.96791	7.93795	7.90799	7.83009	8.8222	8.52208	8.0599	8.03589	7.72977	7.65174	7.51368	7.29759	7.29759	7.26158	2.18427	1.92674	14.1377	11.1012	0	0	0	0	0	0	0	0	0	0	0	0	0	0	0	0	0	0	0	0
Train	RNCMPT01675	NA	0	0.838008	3	4.28598	3.52485	3.38445	3.35489	3.18493	3.17754	3.17754	3.17015	3.17015	3.11104	4.02289	3.50171	3.44299	3.39161	3.2448	3.2448	3.22278	3.12001	3.10533	3.02458	-0.377364	-0.402311	3.3395	3.3132	0	0	0	9	0	0	0	5	0	0	0	0	0	0	0	0	0	0	8	5
Train	RNCMPT01676	NA	0	0.768471	2	3.30078	3.27194	3.23589	3.18542	3.13494	3.09889	3.09168	3.07005	3.04121	3.02679	3.39368	3.31432	3.18445	3.16281	3.09788	3.09066	2.99687	2.96801	2.96079	2.91751	-0.401642	-0.441589	3.40088	3.35181	0	0	0	4	0	0	0	6	0	0	0	0	0	0	0	0	0	0	3	3
Train	RNCMPT01677	NA	1	0.942125	5	10.5121	10.2908	10.2114	10.1774	9.99578	9.96741	9.72626	9.30354	9.29787	8.82975	11.4794	11.04	11.0003	10.7452	10.5072	10.065	9.38472	9.2345	9.11545	8.64777	3.14444	3.29061	18.8675	20.436	0	0	0	0	0	0	0	0	0	0	0	0	0	0	0	0	0	0	0	0
Train	RNCMPT01678	NA	0	0.892126	9	14.2023	13.1898	10.8499	10.8124	10.7749	10.5649	10.3924	10.2574	10.2199	10.1899	14.4033	13.8068	11.6968	10.4592	10.3771	10.2429	9.82541	9.8105	9.19167	9.05746	2.93045	2.81931	22.9099	21.9331	0	0	0	0	0	0	0	0	1	20	1	0	0	2	0	0	0	0	0	0
Train	RNCMPT01679	NA	1	0.738046	3	6.46857	6.17164	6.00338	5.76584	5.61737	5.59758	5.56788	5.39962	5.19177	5.17198	7.35717	6.80838	6.51955	6.49066	6.41364	6.31736	6.26922	5.64341	5.63378	5.62415	0.784387	0.976255	4.57962	5.43598	0	0	0	0	0	0	0	0	0	0	0	0	0	0	0	0	0	0	0	0
Train	RNCMPT01680	NA	1	0.918224	5	12.0769	11.6575	11.3302	10.3921	10.3485	9.49033	8.87218	8.69037	8.57159	8.48917	10.5286	10.034	9.81307	9.70502	9.67621	9.53695	9.29205	8.99433	8.88148	8.58136	3.43765	3.36787	21.7991	20.413	0	0	0	0	0	0	0	0	0	0	0	0	0	0	0	0	0	0	0	0
Train	RNCMPT01681	NA	0	0.786688	1	5.78298	5.28909	4.94717	4.7857	4.51027	4.48177	4.3678	4.32981	4.32031	4.28232	5.33824	5.23244	5.02083	4.91502	4.5399	4.5399	4.53028	4.36676	4.34752	4.31867	0.704235	0.727004	3.48233	3.58513	0	0	0	0	0	0	0	0	0	7	0	4	4	0	0	0	0	0	0	0
Train	RNCMPT01682	NA	0	0.694419	3	6.22443	5.6992	5.5711	5.53266	5.30208	5.30208	5.26365	5.18678	5.09711	5.05868	5.97907	5.86619	5.52755	5.37705	5.28925	5.25163	5.17637	5.07604	4.98824	4.98824	0.91977	0.931429	4.8903	4.95406	0	0	0	0	0	0	0	0	0	20	0	2	2	0	0	0	0	0	0	0
Train	RNCMPT01683	NA	0	0.630479	1	4.429	4.23689	4.07039	4.05759	3.86548	3.85267	3.85267	3.78863	3.64775	3.59652	4.57113	4.21095	3.78644	3.65781	3.64494	3.64494	3.61922	3.60635	3.50344	3.49058	0.107416	0.0811514	3.14699	3.258	0	0	0	0	0	0	0	0	0	0	0	0	0	0	0	0	0	0	0	0
Train	RNCMPT01684	NA	0	0.748146	1	4.4085	4.04404	3.9833	3.89826	3.86181	3.83752	3.81322	3.69173	3.67958	3.61884	4.39299	4.34449	4.21111	3.84735	3.83522	3.8231	3.73822	3.64122	3.56847	3.56847	0.341801	0.339757	2.99744	3.05339	0	0	0	0	0	0	0	0	0	1	0	0	0	0	0	0	0	0	0	0
Train	RNCMPT01685	NA	1	0.852798	8	19.7981	12.7267	12.1582	11.9502	11.5967	11.3124	10.8063	10.5775	9.8704	9.51683	15.2616	12.9764	11.0432	10.5393	10.2355	9.65553	9.47603	9.46912	9.04107	8.98584	3.16716	2.72678	29.7329	20.9394	0	0	0	0	0	0	0	0	0	0	0	0	0	0	0	0	2	0	0	0
Train	RNCMPT01686	NA	0	0.790554	6	6.47611	6.33303	5.51035	5.23612	4.91419	4.78304	4.61612	4.6042	4.58035	4.56843	6.53485	6.35837	5.34656	5.20537	5.04066	4.93477	4.85242	4.55828	4.54652	4.49946	0.773893	0.774381	4.27835	4.27336	0	0	0	0	0	0	0	0	0	16	0	4	6	2	0	0	0	0	0	0
Train	RNCMPT01687	NA	1	0.764472	4	6.40529	5.69152	5.53483	4.7079	4.68179	4.67308	4.61215	4.57733	4.57733	4.56863	5.62976	5.34449	5.3361	5.31093	5.03405	4.73199	4.6397	4.57258	4.56419	4.54741	0.23508	0.262427	3.73447	3.74699	0	0	0	0	0	0	0	0	0	0	0	0	0	0	0	0	0	0	0	0
Train	RNCMPT01688	NA	0	0.936422	8	19.463	13.5195	13.4319	13.3812	13.3766	13.2244	12.8325	12.8233	12.0947	12.044	16.5325	15.9307	15.7175	14.1252	14.0494	12.7225	11.462	11.2677	11.0165	10.9738	4.47456	4.38241	41.7895	40.0053	0	0	0	0	4	0	0	0	4	9	2	2	2	0	0	0	0	0	0	0
Train	RNCMPT00298	NA	0	0.850358	3	4.51045	3.86006	3.75166	3.63051	3.56037	3.50936	3.39459	3.36908	3.34995	3.29256	4.38871	4.36296	4.22772	3.9508	3.9186	3.67389	3.59661	3.39697	3.37765	3.34545	0.290792	0.265719	2.59892	2.60924	0	0	0	0	0	2	0	0	0	0	0	0	0	0	0	0	0	0	0	0
Train	RNCMPT00299	NA	0	0.787834	6	8.7133	7.49757	6.57811	6.36357	5.86298	5.52585	5.48498	5.46455	5.25001	5.25001	9.974	9.13668	7.21994	7.1695	6.60457	6.03963	5.79752	5.70672	5.41417	5.28302	0.571664	0.668717	4.29103	4.96116	0	0	0	0	0	0	0	0	0	3	0	0	0	0	0	0	0	0	0	0
Train	RNCMPT00301	NA	1	0.960855	7	47.4093	39.4731	37.9295	35.827	27.8207	23.9265	17.6668	17.2282	16.3988	15.2686	44.8158	41.9423	31.7975	29.6877	27.5912	20.836	17.5688	16.5604	16.1746	15.419	22.1464	19.4812	780.65	637.066	0	0	0	0	0	0	0	0	0	0	0	0	0	0	0	0	0	0	0	0
Train	RNCMPT00302	NA	0	0.729987	3	4.67104	4.5213	4.01219	3.84248	3.73268	3.58294	3.50308	3.49309	3.47313	3.46315	4.3541	4.26448	4.07528	4.03544	3.95578	3.94582	3.87611	3.70683	3.68691	3.64708	0.157391	0.155617	2.8725	2.91463	0	0	0	0	0	2	0	0	0	4	0	0	0	0	0	0	0	0	0	0
Train	RNCMPT00305	NA	1	0.952934	4	7.38717	6.29944	6.26296	6.16015	5.91807	5.78873	5.7423	5.7423	5.69256	5.65608	6.69903	6.36079	6.20004	6.11297	6.00246	5.77808	5.67761	5.66757	5.65752	5.64747	2.05823	2.0287	8.09499	7.90393	0	0	0	0	0	0	0	0	0	0	0	0	0	0	0	0	0	0	0	0
Train	RNCMPT00306	NA	1	0.907785	3	5.60676	5.4952	5.2587	5.05789	4.95972	4.95526	4.77677	4.7723	4.7723	4.74553	6.80112	6.54203	6.45716	5.88091	5.55481	5.15725	5.13491	5.07684	5.05004	4.92049	0.850384	0.888694	4.19712	4.56402	0	0	0	0	0	0	0	0	0	0	0	0	0	0	0	0	0	0	0	0
Train	RNCMPT00307	NA	0	0.890665	4	4.71664	4.54921	4.35389	4.21437	4.12368	4.10275	4.08183	4.01904	4.00509	3.99811	5.38858	4.65996	4.65996	4.5899	4.49182	4.47781	4.44978	4.44278	4.42877	4.3517	0.636722	0.618881	3.20204	3.27487	0	0	0	0	0	0	0	0	0	1	0	0	0	0	0	0	0	0	0	0
Train	RNCMPT00308	NA	0	0.887784	2	4.18358	3.80391	3.45928	3.4476	3.30157	3.25484	3.23148	3.19643	3.19643	3.19059	4.2244	3.80241	3.69692	3.64417	3.55625	3.51523	3.43903	3.3687	3.35112	3.35112	0.177244	0.176804	2.55368	2.59057	0	0	0	0	0	0	0	0	0	0	0	0	0	0	0	0	0	0	0	0
Train	RNCMPT00311	NA	1	0.89211	5	8.62978	7.93278	7.9211	7.80039	7.74588	7.68357	7.6057	7.36039	7.07614	7.02941	9.26254	8.52028	8.48886	8.31999	8.19824	7.66806	7.53846	7.01221	6.97293	6.89832	2.4845	2.50833	11.5578	11.9466	0	0	0	0	0	0	0	0	0	0	0	0	0	0	0	0	0	0	0	0
Train	RNCMPT00313	NA	1	0.769916	9	20.9005	17.4069	15.3959	14.2876	11.1316	9.56099	9.17934	9.02521	8.91512	8.79035	18.7126	16.2445	14.255	12.2655	11.9214	10.2236	9.84216	9.61778	8.85488	8.83245	3.65963	3.39947	38.0846	31.1779	0	0	0	0	0	0	0	0	0	6	0	2	2	0	0	0	0	0	0	0
Train	RNCMPT00314	NA	1	0.9007	8	30.7389	22.4639	22.2629	21.4867	21.0501	16.6839	16.0671	15.8869	15.7691	14.7088	26.8867	25.6976	21.2641	20.6455	19.3807	19.3051	18.274	18.2259	16.4319	15.4558	8.29745	8.55727	156.088	153.934	0	0	0	0	0	0	0	0	0	0	0	0	0	0	0	0	0	0	0	0
Train	RNCMPT00315	NA	1	0.932133	4	10.8882	10.7362	10.7006	10.4518	10.43	10.4281	9.76839	9.62618	9.05144	8.80061	11.5412	10.374	10.1381	9.98158	9.72197	9.1096	9.06996	9.0442	8.65974	8.63992	3.50869	3.5901	21.6228	22.1153	0	0	0	0	0	0	0	0	0	0	0	0	0	0	0	0	0	0	0	0
Train	RNCMPT00316	NA	1	0.902329	4	9.40558	8.69641	8.48091	7.84618	7.61502	7.60718	7.50139	7.40736	7.26631	7.26239	11.2651	10.0178	9.10104	9.09317	7.83804	7.71214	7.45246	7.25573	6.9449	6.92129	2.20443	2.24418	11.1536	11.8466	0	0	0	0	0	0	0	0	0	0	0	0	0	0	0	0	0	0	0	0
Train	RNCMPT00317	NA	0	0.899128	0	4.35649	3.93045	3.80676	3.73118	3.59375	3.50442	3.49755	3.42883	3.42196	3.40134	4.02782	3.70319	3.64103	3.59959	3.57887	3.55815	3.53743	3.52361	3.47526	3.46836	0.455189	0.445545	2.80453	2.78672	0	0	0	0	0	0	0	0	0	0	0	0	0	0	0	0	0	0	0	0
Train	RNCMPT00318	NA	0	0.841448	4	5.31595	5.06167	4.88913	4.62576	4.61668	4.59852	4.35332	4.34424	4.32608	4.16261	5.11414	5.10493	4.71836	4.64473	4.49747	4.46985	4.46065	4.37781	4.30418	4.23055	0.594712	0.644798	3.39115	3.59998	0	4	0	0	0	1	0	0	0	4	0	0	0	0	0	0	0	1	0	0
Train	RNCMPT00319	NA	1	0.393593	1	6.56592	5.16129	4.96063	4.71366	4.62105	4.57474	4.42039	4.38952	4.28147	4.2506	5.30812	5.27698	4.98111	4.87211	4.62296	4.56067	4.48281	4.46724	4.46724	4.40496	0.530291	0.507839	3.81571	3.8082	0	0	0	0	0	0	0	0	0	0	0	0	0	0	0	0	0	0	0	0
Train	RNCMPT00321	NA	1	0.695133	4	8.89188	7.86925	7.85352	7.79845	7.79059	7.78272	7.72766	7.57033	7.49167	7.4838	9.29229	9.28429	8.1166	7.78868	7.23682	7.12485	6.96489	6.88492	6.79694	6.75695	2.15849	1.97408	11.989	10.7652	0	0	0	0	0	0	0	0	0	0	0	0	0	0	0	0	0	0	0	0
Train	RNCMPT00323	NA	1	0.666363	7	17.5457	14.7332	14.2696	11.8264	9.68948	8.75459	8.40106	8.29893	8.22823	7.12836	15.7165	15.0085	11.783	11.311	9.46219	8.36079	7.42461	7.19646	6.84244	6.158	1.50226	1.23556	17.6713	13.4651	0	0	0	0	0	0	0	0	0	0	0	0	0	0	0	0	0	0	0	0
Train	RNCMPT00324	NA	1	0.923858	8	33.6075	25.6492	24.5371	24.3445	24.3204	20.1319	17.7487	17.5513	17.3732	16.9254	29.7566	29.5993	23.7612	23.2655	22.9462	21.893	20.6586	20.2106	19.3671	16.8745	11.3892	11.5961	241.215	240.667	0	0	0	0	0	0	0	0	0	0	0	0	0	0	0	0	0	0	0	0
Train	RNCMPT00325	NA	1	0.932767	7	10.6612	10.5838	9.93949	9.83441	9.81228	9.58276	9.37813	9.12372	8.76976	8.41857	10.673	9.7011	9.49544	9.35458	9.02215	8.88128	8.83339	8.83057	8.57702	8.5573	3.12833	3.13297	18.6076	18.259	0	0	0	0	0	0	0	0	0	0	0	0	0	0	0	0	0	0	0	0
Train	RNCMPT00326	NA	1	0.906294	4	9.41248	8.88608	7.986	7.85603	7.81378	7.74555	7.49534	7.4466	7.27764	7.26139	11.0742	10.1654	9.67624	9.60353	7.76599	7.65031	7.55447	7.48507	7.27355	7.24711	2.32661	2.41586	11.8056	12.9393	0	0	0	0	0	0	0	0	0	0	0	0	0	0	0	0	0	0	0	0
Train	RNCMPT00327	NA	0	0.636567	3	5.17238	4.93947	4.44625	4.39144	4.37774	4.28184	4.04893	4.00783	3.91192	3.89822	6.17144	5.46056	5.15981	4.84538	4.70867	4.54462	4.39425	4.38057	4.33956	4.03881	0.271812	0.282076	3.35068	3.56941	0	0	0	0	0	0	0	0	0	0	0	0	0	0	0	0	0	0	0	0
Train	RNCMPT00328	NA	0	0.860891	7	7.67536	7.42513	7.36862	7.32019	7.30404	7.15875	7.07803	6.96502	6.9408	6.83586	7.71365	7.24346	7.21104	7.20293	7.19482	6.93541	6.88677	6.87056	6.8057	6.676	1.43462	1.48844	8.08679	8.39895	0	0	0	0	0	2	0	0	0	18	0	0	0	2	0	0	0	0	0	0
Train	RNCMPT00329	NA	1	0.772048	4	7.2759	6.76785	6.47895	5.58239	5.33334	5.31342	5.24369	5.19388	5.16399	5.15403	7.06577	6.44624	6.11189	6.06272	5.56119	5.49235	5.48252	5.44318	5.36451	5.31534	1.04959	1.07573	5.15807	5.2916	0	0	0	0	0	0	0	0	0	0	0	0	0	0	0	0	0	0	0	0
Train	RNCMPT00331	NA	1	0.915728	2	9.7123	9.41463	9.24454	8.97665	8.84908	8.49614	8.42385	8.09642	7.9646	7.93058	12.3839	9.46845	9.10455	9.04461	8.99752	8.86481	8.81771	8.80059	8.47094	8.41528	3.35637	3.38068	19.0469	19.7407	0	0	0	0	0	0	0	0	0	0	0	0	0	0	0	0	0	0	0	0
Train	RNCMPT00339	NA	0	0.761796	3	5.45387	5.44382	5.37348	5.30313	5.25288	5.25288	5.23278	5.14234	5.11219	4.94135	6.74663	5.50274	5.46196	5.42117	5.39059	5.19687	5.05413	5.02354	4.94197	4.81962	1.13949	1.1246	5.18851	5.07981	2	0	2	0	0	0	0	0	0	6	0	2	7	0	0	0	0	0	0	0
Train	RNCMPT00340	NA	1	0.943028	6	13.2502	12.0865	11.6491	10.5198	10.514	10.4025	10.2138	10.0966	9.51909	9.42474	14.7599	11.5033	11.415	11.0297	10.8943	10.3236	10.1618	10.1413	9.94415	9.86766	4.23925	4.27594	29.3249	30.489	0	0	0	0	0	0	0	0	0	0	0	0	0	0	0	0	0	0	0	0
Train	RNCMPT00341	NA	1	0.79035	5	10.6123	9.62861	9.4954	9.34169	9.19824	8.82934	8.50144	8.42971	8.34773	8.21452	11.6673	10.6783	10.4413	10.2558	10.0292	9.56557	8.71046	8.59713	7.58748	7.29901	1.75961	1.72119	11.1952	11.3193	0	0	0	0	0	0	0	0	0	0	0	0	0	0	0	0	2	0	0	0
Train	RNCMPT00342	NA	1	0.890923	7	12.1064	10.9167	10.4077	10.2804	10.2306	8.94135	8.53742	8.45995	8.00622	7.92876	12.1655	11.3272	10.0004	9.73944	9.49516	9.38413	9.101	9.05103	9.03993	8.91224	2.05471	2.09793	13.8292	14.4308	0	0	0	0	0	0	0	0	0	0	0	0	0	0	0	0	0	0	0	0
Train	RNCMPT00343	NA	1	0.942429	5	19.7991	14.9533	14.9513	14.378	13.7842	13.3925	13.013	12.9314	12.911	12.8253	16.9402	14.1679	13.8086	12.8923	12.6414	11.6316	11.5806	11.4126	11.4041	11.3276	5.76758	5.37263	57.5639	47.3397	0	0	0	0	0	0	0	0	0	0	0	0	0	0	0	0	1	0	0	0
Train	RNCMPT00344	NA	1	0.850226	7	9.86036	9.0816	8.87565	8.689	8.68256	8.54097	8.28353	8.24491	8.15481	8.10976	10.7801	9.97675	9.67468	9.61041	9.58471	8.90988	8.68494	8.2929	7.99726	7.90086	2.61246	2.59357	15.2959	15.5626	0	0	0	0	0	0	0	0	0	0	0	0	0	0	0	0	0	0	0	0
Train	RNCMPT00345	NA	1	0.916947	4	14.3744	10.8757	10.7459	10.6773	10.0744	10.0706	9.63946	9.38383	8.99465	8.9565	12.7397	10.6114	10.1685	8.69476	8.6438	8.52622	8.50662	8.40471	8.19306	8.13818	3.54519	3.25243	22.9327	19.1101	0	0	0	0	0	0	0	0	0	0	0	0	0	0	0	0	2	0	0	0
Train	RNCMPT00346	NA	1	0.933092	6	18.8348	16.7531	16.1666	15.5771	15.4666	14.9753	14.8586	14.0573	13.9038	13.7564	17.768	17.7588	15.5963	14.2648	14.1721	13.5141	13.2577	13.1619	13.1341	12.7233	6.36591	6.11625	70.2632	63.9018	0	0	0	0	0	0	0	0	0	0	0	0	0	0	0	0	0	0	0	0
Train	RNCMPT00347	NA	1	0.891255	6	5.62864	5.50701	5.34483	5.22899	5.04365	4.97994	4.9336	4.85831	4.69613	4.5803	6.36091	5.90875	5.87976	5.18993	5.14356	4.95226	4.91168	4.82473	4.81893	4.67401	0.635443	0.638294	3.7804	3.92882	0	0	0	0	0	0	0	0	0	0	0	0	0	0	0	0	2	0	0	0
Train	RNCMPT00349	NA	1	0.950431	5	14.8267	14.8267	14.6641	14.0361	14.0213	13.8772	13.8772	13.7997	13.5854	13.4081	19.6443	17.7861	16.5523	15.5955	15.5068	15.1854	14.7901	14.6978	14.2508	14.0291	7.46209	7.96718	77.4099	90.946	0	0	0	0	0	0	0	0	0	0	0	0	0	0	0	0	0	0	0	0
Train	RNCMPT00350	NA	1	0.889563	6	15.5607	12.826	11.3421	10.9446	10.0171	9.88991	9.60902	9.37053	9.23274	8.90945	14.0385	10.8014	10.2359	10.0635	10.0204	9.85348	9.54108	9.50877	9.23407	8.88936	3.68211	3.67076	25.873	24.8857	0	0	0	0	0	0	0	0	0	0	0	0	0	0	0	0	0	0	0	0
Train	RNCMPT00351	NA	1	0.816087	5	9.29164	9.15997	8.41385	8.15051	8.1154	7.79062	7.75551	7.70284	7.48339	7.24639	8.92988	8.81437	8.4412	8.32569	7.98805	7.94362	7.78369	7.63264	7.52602	7.50825	1.90227	1.90444	10.8399	10.9498	0	0	0	0	0	0	0	0	0	0	0	0	0	0	0	0	0	0	0	0
Train	RNCMPT00353	NA	0	0.703133	1	5.69116	5.20208	5.00456	4.85407	4.84467	4.68477	4.59072	4.44023	4.27093	4.25212	5.90372	4.96358	4.80376	4.63453	4.55932	4.3807	4.3713	4.27728	4.19267	4.19267	0.49847	0.498857	3.54265	3.53718	0	0	0	0	0	0	0	0	0	0	0	0	0	0	0	0	0	0	0	0
Train	RNCMPT00359	NA	0	0.834083	1	4.60751	4.47447	4.35543	4.29241	4.01932	4.00532	3.99131	3.9493	3.9423	3.85827	4.37747	4.32092	4.17247	4.10178	4.05937	4.04523	3.98161	3.96748	3.91093	3.79076	0.404641	0.3646	3.21627	3.11427	0	0	0	0	0	0	0	2	0	0	0	0	0	0	0	0	0	0	0	0
Train	RNCMPT00360	NA	1	0.920577	6	15.3847	15.1272	13.165	13.0322	12.7612	11.7828	11.5471	10.1621	9.98869	9.92636	12.7955	12.7782	10.917	10.3092	10.2484	10.1876	9.68105	9.6029	9.33661	8.87928	4.22777	3.63524	33.6725	23.8158	0	0	0	0	0	0	0	0	0	0	0	0	0	0	0	0	0	0	0	0
Train	RNCMPT00362	NA	0	0.665956	6	5.59599	5.48713	5.35106	5.29663	5.21498	5.18777	5.10612	5.0653	4.6979	4.67069	5.99842	5.65502	5.32535	5.31161	5.28414	5.09183	5.02315	5.00941	4.927	4.84458	0.877935	0.845121	4.43984	4.44076	0	0	0	0	0	0	0	0	0	14	0	6	6	0	0	0	0	1	0	0
Train	RNCMPT00364	NA	1	0.780158	4	7.96758	7.59027	7.38065	6.72665	6.02233	5.91333	5.88818	5.76241	5.59471	5.57794	7.97846	7.905	7.24382	6.50917	6.39489	6.24796	6.2398	6.19082	6.05206	5.92962	0.82827	0.856025	5.59534	5.70347	0	0	0	0	0	0	0	0	0	0	0	0	0	0	0	0	0	0	0	0
Train	RNCMPT00366	NA	1	0.939569	4	6.23075	6.07424	6.04541	6.00011	5.74064	5.5759	5.52236	5.51001	5.50589	5.47706	6.28949	6.27726	6.22017	6.01627	5.8613	5.75935	5.44127	5.39233	5.34339	5.31077	1.39799	1.40927	5.64573	5.66033	0	0	0	0	0	0	0	0	0	0	0	0	0	0	0	0	0	0	0	0
Train	RNCMPT00368	NA	1	0.92241	5	7.05993	7.05035	6.79651	6.76298	6.5235	6.34628	6.21696	6.00622	5.72363	5.69011	7.97258	7.92931	7.56869	7.42444	6.82341	6.76571	6.69359	6.583	6.57338	6.11179	1.73675	1.75864	7.26123	7.57917	0	0	0	0	0	0	0	0	0	0	0	0	0	0	0	0	0	0	0	0
Train	RNCMPT00370	NA	1	0.944101	5	14.4207	13.7903	13.4304	12.9745	12.4532	11.8119	11.596	11.5916	11.2448	10.2567	14.8147	13.7558	13.5822	12.89	11.7834	11.2886	10.974	10.8091	9.9954	9.76322	4.3834	4.43689	34.8694	35.1459	0	0	0	0	0	0	0	0	0	0	0	0	0	0	0	0	0	0	0	0
Train	RNCMPT00372	NA	1	0.880075	6	7.14246	6.76169	6.38092	6.08974	6.00015	5.93296	5.24608	5.0445	4.91011	4.88024	7.89007	7.72996	6.9294	6.87118	6.7329	6.28167	6.09972	5.93961	5.80861	5.72128	0.678455	0.848691	4.1171	5.025	0	0	0	0	0	0	0	0	0	0	0	0	0	0	0	0	0	0	0	0
Train	RNCMPT00374	NA	0	0.906642	6	5.5121	5.41414	5.19561	4.93186	4.93186	4.81883	4.81129	4.78115	4.77361	4.68318	5.60247	5.53498	5.14503	4.93505	4.88256	4.82257	4.68759	4.66509	4.5901	4.5601	1.00972	1.02281	4.32108	4.33669	0	0	0	0	0	0	0	0	0	13	0	0	0	0	0	0	0	0	0	0
Train	RNCMPT00376	NA	0	0.532492	2	5.61655	4.63146	4.00929	3.93152	3.91856	3.73709	3.64636	3.62044	3.50378	3.49082	4.26117	4.10389	3.78932	3.64515	3.48786	3.42233	3.34369	3.27815	3.21262	3.1864	-0.00169462	-0.0432453	3.18852	3.10098	0	0	0	6	0	0	0	0	0	0	0	0	0	0	0	0	0	0	5	4
Train	RNCMPT00378	NA	0	0.506528	1	4.04017	3.96507	3.95434	3.85777	3.85777	3.84704	3.81485	3.81485	3.80412	3.80412	7.63194	4.36166	4.36166	4.20083	4.1365	4.04	3.92205	3.847	3.69689	3.654	0.243347	0.264842	3.02609	3.1849	0	0	0	9	0	0	0	0	0	0	0	0	0	0	0	0	0	0	6	5
Train	RNCMPT00380	NA	1	0.942294	6	10.5537	9.775	9.67611	9.25892	9.25583	9.16931	8.83247	8.76757	8.6625	8.40292	10.7788	10.5181	10.3771	9.82513	9.72394	9.03094	8.8531	8.82856	8.40234	8.30422	3.29486	3.34572	19.5169	20.3226	0	0	0	0	0	0	0	0	0	0	0	0	0	0	0	0	0	0	0	0
Train	RNCMPT00382	NA	1	0.932638	7	8.48208	8.3968	8.27313	7.73584	7.69319	7.47145	7.4416	7.40322	7.33073	6.51626	9.8295	9.07265	8.65595	7.97989	7.85233	7.63973	7.40587	7.17201	7.1465	7.01469	1.86869	1.93924	9.16344	9.80567	0	0	0	0	0	0	0	0	0	0	0	0	0	0	0	0	0	0	0	0
Train	RNCMPT00384	NA	0	0.598877	6	22.7467	21.2515	15.7949	15.4379	15.0362	14.8911	13.1169	12.4362	12.0234	11.9229	25.5874	22.2471	18.7525	18.6312	16.8233	16.702	14.5524	13.3948	13.0972	12.9318	4.31585	5.31807	61.3384	87.3943	0	0	0	0	2	0	0	0	4	13	2	0	0	0	0	0	0	0	0	0
Train	RNCMPT00386	NA	0	0.45488	1	5.81424	5.10414	4.90598	4.88946	4.83992	4.36102	4.29497	4.22891	4.22891	4.16286	5.14696	4.67523	4.59099	4.37197	4.35513	4.28774	4.27089	4.2035	4.1698	4.15296	0.522551	0.453692	3.56793	3.4097	1	0	0	0	0	0	0	0	0	0	0	0	3	0	1	0	0	0	0	0
Train	RNCMPT00388	NA	0	0.433329	1	5.70847	5.44657	5.38494	4.86113	4.75329	4.63004	4.58382	4.44517	4.42976	4.38354	6.05969	5.48076	5.38688	5.18347	5.12088	4.87053	4.85488	4.80794	4.77665	4.55759	0.568731	0.576474	3.77377	3.84999	2	0	0	2	0	0	0	0	0	10	0	7	10	0	0	0	0	0	1	1
Train	RNCMPT00390	NA	0	0.86026	6	5.63139	5.12981	5.11026	4.57611	4.55657	4.55006	4.55006	4.41326	4.39372	4.26344	5.43764	5.36069	5.29015	5.12342	5.07854	4.69378	4.66172	4.61683	4.53347	4.52705	0.600767	0.604046	3.54382	3.64816	0	5	0	0	0	0	0	0	0	0	0	0	0	0	0	0	0	0	0	0
Train	RNCMPT00392	NA	0	0.90043	4	12.1316	12.0927	8.06854	7.8208	7.19789	6.9643	6.81565	6.7838	6.67054	6.667	13.253	11.4781	8.79591	8.34949	7.69424	7.35942	6.84459	6.38376	6.35856	6.32976	2.01288	2.00942	10.4946	10.8594	0	0	0	0	0	0	0	0	0	0	0	0	0	0	0	0	0	0	0	0
Train	RNCMPT00394	NA	1	0.890451	3	11.4318	10.6723	9.5518	9.5186	9.51445	8.85044	8.34413	8.24453	8.16153	8.12417	10.3113	9.24027	9.00134	8.6965	8.60175	8.49877	8.21865	8.19805	8.16509	8.01679	3.4313	3.36776	20.367	19.4825	0	0	0	0	0	0	0	0	0	0	0	0	0	0	0	0	0	0	0	0
Train	RNCMPT00396	NA	1	0.755734	3	13.13	12.7123	9.75781	9.17316	8.94348	8.8182	8.67204	8.43192	8.22311	8.08739	10.687	10.3499	9.09605	9.0223	8.50602	8.31637	8.1794	8.05296	8.00028	7.89492	2.31152	2.20457	16.0418	13.7907	0	0	0	0	0	0	0	0	0	0	0	0	0	0	0	0	2	0	0	0
Train	RNCMPT00399	NA	1	0.918596	2	9.41535	9.32432	8.6416	8.58958	8.48554	8.38476	8.37826	8.30023	8.23846	8.07265	10.3561	9.61188	9.50509	9.49842	9.43501	9.05792	8.95781	8.54734	8.42387	8.17024	3.22615	3.25314	18.1238	18.7991	0	0	0	0	0	0	0	0	0	0	0	0	0	0	0	0	1	0	0	0
Train	RNCMPT00403	NA	1	0.954629	5	13.6285	12.999	10.9406	10.7434	10.4014	9.54316	9.34383	9.17177	9.15079	8.99971	16.37	13.0346	12.4624	11.6601	10.6114	9.86608	9.83553	9.78666	9.7215	9.47104	4.3739	4.56425	29.8695	33.3287	0	0	0	0	0	0	0	0	0	1	0	0	0	0	0	0	0	0	0	0
Train	RNCMPT00411	NA	0	0.888346	6	7.66135	7.26942	7.24284	7.0037	6.97048	6.93062	6.84426	6.5719	6.56526	6.53869	7.27066	7.08326	7.00964	6.78877	6.71515	6.55452	6.50767	6.49429	6.30019	6.2935	2.0626	2.05618	9.38666	9.29934	0	0	0	0	0	0	0	0	0	14	0	1	1	2	0	0	0	0	0	0
Train	RNCMPT00412	NA	1	0.955299	9	59.6439	47.1991	30.6096	19.8658	19.4013	18.8343	18.6404	18.527	15.9773	14.2324	57.8573	45.2476	24.5039	23.2912	18.7482	17.2075	16.3029	16.0343	15.6116	15.3429	25.8326	23.1951	1197.01	1031.72	0	0	0	0	0	0	0	0	0	0	0	0	0	0	0	0	0	0	0	0
Train	RNCMPT00413	NA	1	0.930962	6	19.1361	18.0594	16.1401	15.2565	14.9335	14.2022	14.1428	13.8012	13.4486	12.5724	14.8819	14.5757	14.0728	13.8762	13.2524	13.241	13.1352	12.8894	12.1937	11.9177	6.46772	5.84748	68.5459	53.3311	0	0	0	0	0	0	0	0	0	0	0	0	0	0	0	0	2	0	0	0
Train	RNCMPT00414	NA	1	0.927345	5	20.9425	13.1709	12.4798	11.9527	11.2361	10.501	10.323	10.2028	10.0664	9.7983	15.9626	15.9418	14.2134	13.1499	10.9025	10.3558	10.1634	9.8414	9.67922	9.50082	4.06154	3.89119	35.3533	30.3206	0	0	0	0	0	0	0	0	0	0	0	0	0	0	0	0	1	0	0	0
Train	RNCMPT00415	NA	1	0.771676	2	5.71876	5.53871	5.19362	4.89854	4.85853	4.82352	4.82352	4.78851	4.66848	4.61847	5.24103	5.02832	4.9096	4.87992	4.77604	4.76615	4.72163	4.70679	4.67216	4.44957	0.438557	0.416908	4.10408	4.06823	0	0	0	0	0	0	0	0	0	0	0	0	0	0	0	0	0	0	0	0
Train	RNCMPT00416	NA	1	0.916039	7	12.2641	11.812	11.0994	10.7853	10.3217	10.2911	10.1149	10.0574	9.67047	9.66664	12.5255	12.4691	10.9541	10.6721	10.5067	10.424	9.90899	9.84508	9.66087	9.65711	3.73899	3.98643	25.5972	28.6432	0	0	0	0	0	0	0	0	0	0	0	0	0	0	0	0	0	0	0	0
Train	RNCMPT00418	NA	1	0.892567	8	21.5559	20.7221	17.3068	13.6999	12.4515	12.4247	12.2018	11.4438	11.1317	10.784	18.6242	17.6421	17.0519	14.1597	13.993	12.1144	12.0333	11.1683	10.3349	10.2313	4.39591	4.02436	52.994	41.7794	0	0	0	0	0	0	0	0	0	0	0	0	0	0	0	0	2	0	0	0
Train	RNCMPT00419	NA	1	0.757502	4	8.75981	7.67884	7.48939	7.27765	7.21079	7.02134	6.85418	6.38613	6.34155	6.33041	8.0865	7.51931	7.31912	7.10782	7.02997	6.97436	6.86315	6.85203	6.69633	6.34045	1.45606	1.39476	8.26579	7.91155	0	0	0	0	0	0	0	0	0	0	0	0	0	0	0	0	0	0	0	0
Train	RNCMPT00420	NA	0	0.811531	8	11.9142	10.9694	10.1435	10.1212	9.00524	8.42494	8.35798	8.20918	8.17198	8.11246	14.5566	14.0693	10.8533	9.62389	9.09163	8.7318	8.70931	7.98215	7.79473	7.6373	2.44696	2.61107	15.1225	17.8604	0	0	0	0	2	0	0	0	3	11	2	4	4	0	0	0	0	0	0	0
Train	RNCMPT00421	NA	1	0.894915	5	16.4708	14.8248	12.5761	12.0293	11.7001	11.622	11.5104	11.3542	10.3778	10.3778	13.5264	12.6533	12.1807	12.1418	11.936	11.797	11.6191	10.3957	9.92306	9.35032	3.78756	3.70797	31.9478	29.0454	0	0	0	0	0	0	0	0	0	0	0	0	0	0	0	0	2	0	0	0
Train	RNCMPT00422	NA	1	0.913102	7	9.85043	9.83283	9.67741	9.49266	9.45454	9.23166	9.05864	8.91202	8.79472	8.59824	10.4208	9.91503	8.88819	8.82382	8.76252	8.70734	8.69508	8.63991	8.56941	8.34565	3.21123	2.98461	18.445	16.2506	0	0	0	0	0	0	0	0	0	0	0	0	0	0	0	0	0	0	0	0
Train	RNCMPT00423	NA	1	0.705384	8	26.1354	18.0445	16.8446	14.3191	13.9649	11.9536	11.8164	11.2908	10.8451	10.548	19.843	18.0894	16.2249	15.67	14.5046	13.6833	10.8865	10.7422	10.5091	9.8765	3.93022	3.34451	59.4372	41.0347	0	0	0	0	0	0	0	0	0	0	0	0	0	0	0	0	0	0	0	0
Train	RNCMPT00424	NA	0	0.847636	0	4.56834	4.41547	4.3672	3.98904	3.98904	3.93272	3.86836	3.79594	3.77985	3.76376	4.34094	4.10713	4.04263	4.0265	3.90556	3.8975	3.88138	3.87331	3.80881	3.76044	0.359332	0.37453	3.04894	3.04905	0	0	0	0	0	0	0	0	0	0	0	0	0	0	0	0	0	0	0	0
Train	RNCMPT00425	NA	1	0.748757	5	10.5369	10.5369	7.47823	7.27767	6.71775	6.51719	6.45869	6.44198	6.30827	5.99906	10.8511	9.84755	8.39322	7.91694	7.8404	7.44918	6.85384	6.29251	6.19046	6.19046	0.906319	1.00709	7.04715	7.71458	0	0	0	0	0	0	0	0	0	0	0	0	0	0	0	0	0	0	0	0
Train	RNCMPT00426	NA	0	0.741904	0	3.9196	3.66981	3.61034	3.50329	3.45571	3.31298	3.27729	3.22972	3.18214	3.18214	3.66952	3.39349	3.37049	3.34749	3.33599	3.31298	3.12896	3.09446	3.05996	3.04845	-0.0114195	-0.0202441	2.7854	2.79602	0	0	0	0	0	0	0	1	0	0	0	0	0	0	0	0	0	0	0	0
Train	RNCMPT00428	NA	0	0.678548	2	4.70862	4.64013	4.5488	4.51455	4.44605	4.35472	4.29764	4.22914	4.14923	4.04649	4.70344	4.36733	4.2746	4.17029	4.1587	4.12393	4.01962	3.86895	3.82259	3.78782	0.3599	0.2866	3.66297	3.47831	0	0	0	0	0	0	0	0	0	1	0	1	1	0	0	0	0	0	0	0
Train	RNCMPT00429	NA	0	0.811553	2	4.71253	4.36805	4.29423	4.1466	4.10559	3.99896	3.99896	3.92514	3.92514	3.89233	4.287	4.2216	4.20525	4.17255	4.07446	4.04176	4.02541	3.97636	3.96818	3.96001	0.474846	0.459559	3.15127	3.16375	0	0	0	0	0	0	0	0	0	0	0	0	0	0	0	0	0	0	0	0
Train	RNCMPT00430	NA	1	0.884178	6	10.094	9.45054	8.89123	8.62889	7.832	7.76765	7.66371	7.61421	7.56966	7.46572	10.711	9.73768	8.67219	8.65683	8.61584	8.61072	8.26751	7.86283	7.78087	7.65281	3.05245	3.08743	16.6661	17.1451	0	0	0	0	0	0	0	0	0	0	0	0	0	0	0	0	0	0	0	0
Train	RNCMPT00431	NA	1	0.949441	7	14.372	13.5238	12.5844	12.3239	12.3128	12.2593	11.5893	11.5024	11.2731	10.8346	16.2265	15.0415	14.298	14.2499	14.0204	13.8586	12.1881	11.6196	11.5343	11.4359	4.86017	5.29291	38.9655	47.3241	0	0	0	0	0	0	0	0	0	0	0	0	0	0	0	0	0	0	0	0
Train	RNCMPT00432	NA	1	0.878448	8	20.9137	18.4281	17.2076	15.7641	15.4186	15.257	14.9783	14.761	14.0699	13.9696	23.9595	22.15	18.8696	18.2929	16.7162	15.7586	15.6739	15.6051	15.5575	15.0919	5.79747	6.88796	71.2266	100.238	0	0	0	0	0	0	0	0	0	0	0	0	0	0	0	0	0	0	0	0
Train	RNCMPT00433	NA	1	0.940221	6	9.78702	8.73803	7.9566	7.44883	7.38497	7.25119	7.23903	6.92889	6.91977	6.86808	8.69143	8.11781	8.06873	7.82947	7.36321	7.26198	7.23437	7.2129	7.19143	6.73744	2.17059	2.13118	10.0594	9.62866	0	0	0	0	0	0	0	0	0	0	0	0	0	0	0	0	0	0	0	0
Train	RNCMPT00434	NA	1	0.821671	6	18.8828	18.0757	15.3566	13.3035	13.2879	12.7394	11.2427	10.9841	10.9841	10.7882	16.7918	15.1606	12.3157	12.3	10.7239	10.6372	10.5899	10.519	10.3613	9.75455	3.26863	2.67169	39.1164	27.4716	0	0	0	0	0	0	0	0	0	0	0	0	0	0	0	0	2	0	0	0
Train	RNCMPT00460	NA	1	0.929732	8	10.3979	9.48261	8.35656	7.97283	7.89419	7.87217	7.8533	7.35633	7.18963	7.14559	11.7245	9.63462	8.64118	8.52003	8.30196	8.02331	7.89307	7.71437	7.62351	7.36303	2.09082	2.26552	11.1218	12.5964	0	0	0	0	0	0	0	0	0	0	0	0	0	0	0	0	0	0	0	0
Train	RNCMPT00461	NA	1	0.918433	1	9.51551	8.80919	8.73276	8.44813	8.0897	7.94475	7.88677	7.62058	7.27533	7.1172	9.38046	8.63674	8.15056	7.83257	7.51984	7.23865	7.13616	7.07834	7.05469	6.9811	2.80444	2.81045	14.0089	13.8744	0	0	0	0	0	0	0	0	0	0	0	0	0	0	0	0	1	0	0	0
Train	RNCMPT00462	NA	1	0.947412	6	11.8015	11.6982	11.6638	11.2877	10.4613	10.1461	9.95013	9.29857	9.20587	8.92777	11.9893	11.8383	11.4732	10.4739	10.3119	10.1939	9.97425	9.81777	9.79031	9.28792	4.22743	4.17775	27.5856	27.3357	0	0	0	0	0	0	0	0	0	0	0	0	0	0	0	0	0	0	0	0
Train	RNCMPT00463	NA	0	0.877555	6	9.30896	7.0743	6.87326	6.86552	6.71088	6.69541	6.60262	6.54076	6.34745	6.33972	8.39821	6.87459	6.61163	6.35641	6.23266	6.23266	6.17079	6.00064	5.93877	5.82275	1.70262	1.65954	7.85223	7.35121	0	0	0	0	0	0	0	0	0	10	0	0	0	2	0	0	0	0	0	0
Train	RNCMPT00464	NA	1	0.948522	8	19.4699	17.7947	16.2396	15.8551	14.9322	13.8482	13.5381	13.0791	12.7065	12.0696	17.5688	16.6138	15.2457	13.8095	13.4547	13.3089	13.1971	12.7961	12.6114	12.3296	6.35692	6.12074	65.9177	59.1453	0	0	0	0	0	0	0	0	0	0	0	0	0	0	0	0	2	0	0	0
Train	RNCMPT00465	NA	1	0.781637	6	16.2502	15.1619	13.6105	12.7152	12.0668	10.7624	10.2993	9.41171	9.40399	9.03351	15.7057	15.1446	12.5288	11.5584	11.4295	11.2627	10.8456	10.4211	10.1329	10.0875	3.3195	3.49457	28.4922	29.6877	0	0	0	0	0	0	0	0	0	0	0	0	0	0	0	0	0	0	0	0
Train	RNCMPT00466	NA	1	0.783812	4	8.27988	6.97612	6.96131	6.68722	6.61314	6.45017	6.2872	6.22053	6.15386	5.84274	10.6991	10.5321	9.23233	7.388	6.96685	6.82163	6.74175	6.71271	6.61831	6.60379	1.56579	1.812	7.39025	9.81272	0	0	0	0	0	0	0	0	0	0	0	0	0	0	0	0	0	0	0	0
Train	RNCMPT00467	NA	1	0.703977	8	15.0183	12.2032	12.0562	9.6481	9.59157	9.55766	9.33154	8.85671	8.72104	7.81659	12.4524	9.84018	9.7266	9.12464	8.78391	8.64762	8.47726	8.43183	8.05702	7.76172	1.65153	1.46783	15.2228	11.9907	0	0	0	0	0	0	0	0	0	0	0	0	0	0	0	0	0	0	0	0
Train	RNCMPT00468	NA	1	0.921844	6	10.0411	9.86888	8.68779	8.5294	8.44675	8.05421	7.99222	7.93369	7.74086	7.72364	12.0199	8.6201	8.50357	7.94836	7.83869	7.60564	7.29033	7.2732	7.18066	6.97503	2.61708	2.65694	13.6339	13.7579	0	0	0	0	0	0	0	0	0	0	0	0	0	0	0	0	0	0	0	0
Train	RNCMPT00469	NA	1	0.728426	7	10.8905	7.79008	7.07392	6.08701	6.01714	5.956	5.88614	5.70273	5.69399	5.67653	10.6751	9.22042	7.74004	5.92594	5.88316	5.58366	5.56654	5.46386	5.38684	5.34406	0.14458	0.17561	5.14044	5.34021	0	0	0	0	0	0	0	0	0	0	0	0	0	0	0	0	0	0	0	0
Train	RNCMPT00470	NA	1	0.778687	7	10.9909	10.9373	10.5886	10.1862	9.80166	9.59599	8.83593	8.42459	8.0848	7.28002	10.6652	9.38207	9.04976	8.63436	8.04357	7.84048	7.70202	7.60971	7.55432	7.54509	1.69215	1.49623	11.2977	9.18732	0	0	0	0	0	0	0	0	0	0	0	0	0	0	0	0	0	0	0	0
Train	RNCMPT00471	NA	1	0.856579	8	14.5921	12.7042	12.6756	12.6661	12.504	12.4468	12.237	11.5314	10.5589	10.3396	15.076	14.0548	12.8505	12.0315	11.492	11.4823	11.2704	10.9717	10.7019	10.5574	3.77179	3.72949	31.7151	31.388	0	0	0	0	0	0	0	0	0	0	0	0	0	0	0	0	0	0	0	0
Train	RNCMPT00472	NA	0	0.647416	4	6.37056	5.58487	5.52029	5.24046	5.10054	4.7669	4.75613	4.65927	4.5624	4.48706	6.64327	5.20534	5.0846	5.0846	4.93093	4.84312	4.83214	4.77726	4.7553	4.60163	0.555567	0.54294	3.76767	3.75469	2	0	0	2	0	0	0	0	0	0	0	0	1	0	0	1	0	1	2	0
Train	RNCMPT00473	NA	0	0.650301	6	6.04515	5.79964	5.64855	5.21419	5.00645	4.94979	4.60985	4.60985	4.47765	4.30768	5.54156	5.44888	5.41181	5.28205	5.26352	4.55915	4.54062	4.48501	4.37379	4.33672	-0.0178864	0.0376547	4.33681	4.2226	0	0	0	0	0	0	0	0	0	0	0	0	0	0	0	0	0	0	0	0
Train	RNCMPT00474	NA	1	0.842744	3	7.53386	6.60987	6.26623	6.02187	6.02187	5.93024	5.78515	5.73933	5.70879	5.57897	6.85287	6.39814	6.25413	6.20108	5.86003	5.70087	5.66297	5.46592	5.45834	5.4356	1.52927	1.46868	6.73639	6.29173	0	0	0	0	0	0	0	0	0	0	0	0	0	0	0	0	0	0	0	0
Train	RNCMPT00475	NA	1	0.941124	3	12.3267	11.9457	11.5268	11.2542	11.0826	10.9237	10.853	10.6511	10.5679	10.5502	11.9964	11.0829	10.831	10.4061	10.0244	9.93789	9.87682	9.6809	9.60456	9.60202	4.86567	4.68659	36.4092	33.4232	0	0	0	0	0	0	0	0	0	0	0	0	0	0	0	0	1	0	0	0
Train	RNCMPT00476	NA	1	0.965874	6	8.46353	7.75015	7.20605	7.09205	6.97286	6.85195	6.76731	6.34585	6.29403	6.26121	8.32899	7.49597	7.32235	7.24167	6.75764	6.69275	6.67522	6.65066	6.63137	6.5998	2.39847	2.30834	10.1596	9.50638	0	0	0	0	0	0	0	0	0	0	0	0	0	0	0	0	0	0	0	0
Train	RNCMPT00477	NA	0	0.750072	0	3.67577	3.20348	3.13965	3.12689	3.12689	3.10136	3.02477	2.94818	2.94818	2.93541	3.65412	3.4765	3.46381	3.24813	3.23544	3.04514	3.03245	3.00707	2.9817	2.93095	-0.297706	-0.31227	3.24827	3.31657	0	0	0	0	0	0	0	2	0	0	0	0	0	0	0	0	0	0	0	0
Train	RNCMPT00478	NA	1	0.887129	3	7.76008	7.71183	7.70781	7.67967	7.41832	7.19718	6.97202	6.69861	6.62222	6.52974	10.1337	8.43857	8.2646	7.43926	7.38667	7.07515	7.01041	6.88095	6.8769	6.84454	2.14928	2.29666	10.0496	11.3926	0	0	0	0	0	0	0	0	0	0	0	0	0	0	0	0	0	0	0	0
Train	RNCMPT00480	NA	0	0.475529	0	4.54405	4.05831	4.03055	4.03055	4.01667	4.00279	3.87789	3.78074	3.58644	3.57256	5.23909	5.23909	4.54639	4.53253	4.22774	4.17233	4.17233	4.0892	4.00608	3.88139	0.0518202	0.0981055	3.2566	3.37901	0	0	0	0	0	0	0	0	0	0	0	0	0	0	0	0	0	0	0	0
Train	RNCMPT00481	NA	0	0.585104	6	5.85966	5.82032	5.34825	5.04665	4.91552	4.86307	4.84996	4.83684	4.82373	4.82373	6.3467	6.13229	5.81066	5.79726	5.48903	5.30142	5.23441	5.20761	4.96639	4.93959	0.742244	0.79905	4.31787	4.5603	2	0	0	11	0	0	0	0	0	1	0	1	2	0	0	0	0	0	10	5
Train	RNCMPT00482	NA	1	0.626036	6	15.0009	13.4001	12.0008	10.512	10.4896	9.90747	9.4597	8.53058	8.19475	7.93728	15.7609	12.057	10.6066	10.5843	10.3389	10.0265	9.66951	9.15631	8.28611	8.28611	1.62237	1.63968	15.8077	15.4612	0	0	0	0	0	0	0	0	0	0	0	0	0	0	0	0	0	0	0	0
Train	RNCMPT00500	NA	1	0.911488	3	10.5318	9.6589	9.22653	8.8064	8.68811	8.66771	8.56982	8.31692	8.31284	8.18639	11.0369	10.502	9.31395	9.26496	8.90975	8.71786	8.43207	8.1871	8.16669	8.15444	3.40058	3.44544	19.7492	20.065	0	0	0	0	0	0	0	0	0	0	0	0	0	0	0	0	0	0	0	0
Train	RNCMPT00501	NA	1	0.676597	7	8.19551	8.19551	8.05245	7.86965	7.81402	7.56764	7.48022	7.48022	6.81262	6.81262	8.3791	8.01401	7.81119	7.66515	7.46233	7.04045	6.79706	6.77272	6.76461	6.73216	1.11419	1.14393	7.41407	7.36988	0	0	0	0	0	0	0	0	0	0	0	0	0	0	0	0	0	0	0	0
Train	RNCMPT00502	NA	0	0.627642	1	3.89696	3.77481	3.67012	3.60905	3.60905	3.53925	3.53052	3.46945	3.46073	3.46073	4.61025	4.15001	3.68108	3.63766	3.52477	3.39452	3.36846	3.32504	3.30768	3.29899	-0.00476671	0.0150582	3.08788	3.0601	0	0	0	4	0	0	0	0	0	0	0	0	0	0	0	0	0	0	4	2
Train	RNCMPT00503	NA	1	0.922704	7	8.94797	8.26408	8.26013	7.7146	7.5288	7.52485	7.39044	7.31138	6.67888	6.61168	8.4165	8.222	7.78537	7.7298	7.68613	7.36858	7.07485	6.88035	6.84462	6.76126	2.12397	2.13817	9.71369	9.66223	0	0	0	0	0	0	0	0	0	0	0	0	0	0	0	0	0	0	0	0
Train	RNCMPT00504	NA	0	0.699919	5	11.305	9.45369	9.1782	8.79252	7.49221	7.04041	6.4674	5.91642	5.9054	5.65195	8.22106	8.0981	8.05339	7.60626	7.27091	7.03617	6.80143	6.25369	6.18662	6.0972	1.0165	1.02675	6.80752	5.95259	0	0	0	0	4	0	0	0	2	8	2	1	1	0	0	0	0	0	0	0
Train	RNCMPT00505	NA	1	0.812621	5	10.3087	9.77914	8.86671	8.83481	8.33074	7.67992	7.60973	7.59059	7.53317	7.47574	10.5909	10.332	9.30959	8.15124	8.09947	7.9571	7.84709	7.79532	7.14173	7.12232	2.11757	2.12537	12.0043	12.0951	0	0	0	0	0	0	0	0	0	0	0	0	0	0	0	0	0	0	0	0
Train	RNCMPT00506	NA	0	0.824898	7	6.69317	5.51647	5.50749	5.28293	5.21107	5.18413	5.12125	5.07634	5.04041	4.86076	5.3062	5.23526	5.22639	5.07562	5.00468	4.9692	4.82731	4.81844	4.78296	4.58786	1.04471	1.06135	4.41106	4.38782	0	0	0	0	0	0	0	0	0	20	0	3	3	2	0	0	0	0	0	0
Train	RNCMPT00507	NA	1	0.949454	7	14.3854	13.7104	12.6044	12.5442	12.3805	12.1533	11.8091	11.652	11.4649	11.2043	16.5674	15.3188	13.829	13.4117	13.1053	12.6326	12.5674	12.3718	11.7654	11.7621	5.00534	5.38905	41.6304	49.0645	0	0	0	0	0	0	0	0	0	0	0	0	0	0	0	0	0	0	0	0
Train	RNCMPT00508	NA	1	0.93211	7	22.3559	17.343	16.3819	15.668	14.5275	14.1207	12.6332	12.5734	12.3939	11.7718	17.5854	17.4094	17.2135	15.9819	13.5946	12.9588	12.7789	12.559	12.451	12.0031	5.05715	4.80077	59.7275	51.8542	0	0	0	0	0	0	0	0	0	0	0	0	0	0	0	0	0	0	0	0
Train	RNCMPT00509	NA	1	0.896251	4	13.7174	10.7398	8.70814	7.87585	7.69491	7.53983	7.4778	7.43644	7.32788	7.28135	14.5446	10.312	10.2765	9.49586	9.37421	7.86363	7.67101	7.39221	7.31618	7.27056	2.22726	2.42525	12.8771	14.9124	0	0	0	0	0	0	0	0	0	0	0	0	0	0	0	0	0	0	0	0
Train	RNCMPT00510	NA	1	0.947641	7	16.2141	15.5549	15.4247	15.051	14.9502	14.925	13.6276	13.0187	12.9053	12.8969	16.0913	14.9555	14.8798	14.1647	14.1395	12.6966	12.4484	12.1582	12.1245	12.0236	6.1707	6.07258	63.3075	59.6388	0	0	0	0	0	0	0	0	0	0	0	0	0	0	0	0	0	0	0	0
Train	RNCMPT00511	NA	1	0.928087	7	17.809	16.3254	16.3088	15.625	14.506	12.5582	12.2018	11.92	11.0704	10.9502	15.7546	15.4314	15.1248	13.633	12.4728	12.4148	11.7518	11.7393	11.1509	10.8194	3.57675	3.35608	37.5437	31.5535	0	0	0	0	0	0	0	0	0	0	0	0	0	0	0	0	0	0	0	0
Train	RNCMPT00513	NA	1	0.872462	7	28.2802	22.4501	18.5094	15.1679	12.3862	10.628	9.50398	9.33778	8.52428	8.36245	24.3581	18.8215	18.5585	14.6757	10.4363	9.89245	8.93847	8.89389	8.66654	8.26088	4.68149	3.99729	75.918	50.5496	0	0	0	0	0	0	0	0	0	0	0	0	0	0	0	0	0	0	0	0
Train	RNCMPT00514	NA	1	0.941316	7	12.8105	12.4058	10.7058	10.3263	9.82442	9.56408	9.43862	9.38216	9.12182	9.103	11.5632	11.1508	10.6084	9.95816	9.81225	9.09537	8.90823	8.62275	8.44512	8.38802	3.02959	2.87506	19.0501	17.0169	0	0	0	0	0	0	0	0	0	0	0	0	0	0	0	0	0	0	0	0
Train	RNCMPT00515	NA	0	0.759481	1	4.18717	3.43118	3.27046	3.15736	3.10974	3.10378	3.04426	3.03235	3.0264	2.93711	3.63142	3.37181	3.36577	3.31143	3.28124	3.23294	3.17257	3.13634	3.0337	3.01559	-0.161071	-0.195095	3.00601	3.02217	0	0	0	1	0	0	0	0	0	0	0	0	0	0	0	0	2	0	1	1
Train	RNCMPT00516	NA	0	0.660154	1	4.58046	3.80167	3.75532	3.58844	3.56989	3.56989	3.51427	3.49572	3.30103	3.20831	5.86785	4.00086	3.90068	3.79139	3.69121	3.63657	3.37246	3.20853	3.20853	3.19032	-0.0911654	-0.0800239	3.15102	3.14094	0	0	0	5	0	0	0	0	0	0	0	0	0	0	0	0	0	0	5	5
Train	RNCMPT00517	NA	0	0.794087	0	3.25903	3.25299	3.21674	3.19862	3.1503	3.09594	3.01741	2.97513	2.96908	2.95096	3.77068	3.32661	3.22319	3.18061	3.15019	3.10153	3.08328	3.06503	2.99811	2.94945	-0.194193	-0.213434	2.98543	3.03171	0	0	0	4	0	0	0	0	0	0	0	0	0	0	0	0	0	0	4	2
Train	RNCMPT00518	NA	0	0.743566	1	4.74945	3.78199	3.65761	3.54704	3.23607	3.17388	3.14624	3.09095	3.09095	3.04258	4.43221	3.6382	3.4555	3.29389	3.2447	3.23767	3.23767	3.11119	3.09714	3.08309	-0.195002	-0.259725	3.11915	3.17385	0	0	0	8	0	0	0	0	0	0	0	0	0	0	0	0	0	0	7	5
Train	RNCMPT00519	NA	0	0.773399	1	4.04601	3.24534	3.18856	3.1772	3.10906	3.09202	3.08067	3.04092	3.01253	2.99549	3.92857	3.54162	3.53593	3.41074	3.40504	3.30261	3.2514	3.16035	3.12052	3.10914	-0.173266	-0.20049	3.02618	3.10946	0	0	0	8	0	0	0	0	0	0	0	0	0	0	0	0	0	0	5	3
Train	RNCMPT00521	NA	0	0.770182	0	3.72695	3.70116	3.50128	3.43035	3.41101	3.37232	3.36587	3.35297	3.2756	3.23691	3.59122	3.48272	3.46996	3.4189	3.18276	3.11894	3.08065	3.04874	3.02321	3.00406	-0.196322	-0.231878	3.11312	3.07182	0	0	0	3	0	0	0	0	0	0	0	0	0	0	0	0	0	0	2	2
Train	RNCMPT00522	NA	0	0.669421	0	3.56786	3.38562	3.37734	3.28622	3.27793	3.26965	3.26137	3.23652	3.15368	3.13712	6.06075	4.14444	3.82791	3.52848	3.50282	3.48571	3.42582	3.33172	3.30605	3.24617	-0.0330703	-0.0607516	3.00226	3.17983	0	0	0	4	0	0	0	0	0	0	0	0	0	0	0	0	0	0	3	3
Train	RNCMPT00523	NA	0	0.619103	1	5.49906	5.3333	5.1501	4.98434	4.95817	4.88838	4.75751	4.74879	4.49579	4.4609	7.82029	5.48283	4.66602	4.63995	4.59651	4.54437	4.52699	4.47485	4.46616	4.34451	0.658525	0.619008	3.85674	3.80432	0	0	0	2	0	0	0	0	0	0	0	0	0	0	0	0	0	0	2	2
Train	RNCMPT00524	NA	0	0.72964	0	3.63248	3.54909	3.51877	3.42023	3.31411	3.29136	3.17766	3.1625	3.14734	3.10944	5.53101	3.65068	3.53831	3.52333	3.40347	3.27612	3.17873	3.15625	3.12629	3.06636	-0.158277	-0.170341	3.13668	3.13709	0	0	0	4	0	0	0	0	0	0	0	0	0	0	0	0	0	0	4	4
Train	RNCMPT00525	NA	0	0.773186	2	4.79395	4.2837	4.06214	3.96143	3.69959	3.63245	3.45117	3.41089	3.40417	3.40417	6.71482	4.4509	3.82315	3.74969	3.74301	3.70294	3.59609	3.5627	3.50927	3.5026	0.161495	0.173973	3.01141	3.09263	0	0	0	7	0	0	0	0	0	0	0	0	0	0	0	0	0	0	7	6
Train	RNCMPT00526	NA	0	0.696614	2	4.51087	4.22412	4.02171	3.60002	3.50725	3.49882	3.41448	3.37231	3.36388	3.35545	5.98178	3.61257	3.41306	3.32162	3.29668	3.28837	3.26343	3.25511	3.23018	3.19692	-0.142267	-0.159286	3.19392	3.23979	0	0	0	5	0	0	0	0	0	0	0	0	0	0	0	0	0	0	4	3
Train	RNCMPT00528	NA	0	0.790536	1	4.29934	4.10322	4.00048	3.93511	3.92577	3.78568	3.73898	3.67361	3.61757	3.59889	4.07538	4.02908	3.88092	3.69571	3.66793	3.57533	3.55681	3.49198	3.49198	3.42716	0.235657	0.277115	2.99668	2.96744	0	0	0	0	0	0	0	0	0	0	0	0	0	0	0	0	0	0	0	0
Train	RNCMPT00543	NA	1	0.940743	5	18.3901	14.2953	14.1581	13.1471	13.0886	12.7457	12.0979	11.3892	11.2673	10.9117	14.3081	13.9701	13.4273	11.429	11.4156	11.2959	11.1948	11.0671	10.7717	10.6493	4.68909	4.38329	42.3132	35.0765	0	0	0	0	0	0	0	0	0	0	0	0	0	0	0	0	1	0	0	0
Train	RNCMPT00544	NA	0	0.873095	2	4.34365	4.21956	3.83351	3.79215	3.77836	3.69564	3.66807	3.6336	3.59913	3.53709	4.55987	4.06059	3.87592	3.86224	3.84173	3.83489	3.78701	3.75965	3.75281	3.73229	0.533166	0.581531	2.94496	3.10755	0	2	0	0	0	0	0	0	0	0	0	0	0	0	0	0	0	0	0	0
Train	RNCMPT00545	NA	0	0.927404	6	7.00396	5.73357	5.55459	5.46291	5.42362	5.2228	5.2228	5.07437	5.07437	5.01762	6.29431	5.99929	5.6956	5.32249	5.1663	5.12726	5.03181	5.00144	4.93202	4.86695	1.01501	1.08801	4.42906	4.64607	0	5	0	0	0	0	0	0	0	0	0	0	0	0	0	0	0	0	0	0
Train	RNCMPT00546	NA	0	0.939162	4	5.5689	5.50722	5.14688	5.10468	5.10468	5.09494	5.04624	4.91964	4.73135	4.71187	6.3124	6.11383	5.7327	5.29712	5.2747	5.25869	5.0409	5.01528	4.95763	4.90318	1.07079	1.16699	4.32526	4.76043	0	1	0	0	0	0	0	0	0	0	0	0	0	0	0	0	0	0	0	0
Train	RNCMPT00547	NA	1	0.864038	6	8.9846	7.88061	7.07712	6.92034	6.52839	6.51532	6.29975	6.20176	6.03192	5.96006	9.73282	9.60791	7.37274	6.16969	5.90015	5.88043	5.7621	5.70951	5.64377	5.53858	1.39145	1.38496	7.06028	7.07707	0	0	0	0	0	0	0	0	0	0	0	0	0	0	0	0	0	0	0	0
Train	RNCMPT00548	NA	1	0.81998	4	5.56017	4.80012	4.74034	4.72326	4.72326	4.59516	4.59516	4.5183	4.38166	4.31334	5.8305	5.47586	5.46742	5.45898	5.2901	5.15501	5.10434	4.98613	4.95236	4.85104	0.55332	0.66217	3.40965	3.92943	0	0	0	0	0	0	0	0	0	0	0	0	0	0	0	0	0	0	0	0
Train	RNCMPT00549	NA	0	0.897196	5	5.30616	4.4521	4.37674	4.31394	4.23858	4.22602	4.2009	4.18834	4.18206	4.17578	5.224	4.79356	4.591	4.58467	4.50871	4.47706	4.36945	4.28716	4.24918	4.24285	0.77252	0.781697	3.49623	3.53717	0	3	0	0	0	0	0	0	0	5	0	0	0	0	0	0	0	0	0	0
Train	RNCMPT00550	NA	0	0.906517	5	4.97844	4.86112	4.72849	4.53975	4.50915	4.48874	4.40713	4.19799	4.13678	4.11127	5.06484	4.68441	4.59818	4.55253	4.44601	4.38006	4.18224	4.11123	4.09601	4.03514	0.795762	0.788922	3.73545	3.68565	0	0	0	1	0	0	0	0	0	0	0	0	0	0	0	0	0	0	0	0
Train	RNCMPT00551	NA	0	0.969793	8	10.2446	9.83032	9.60964	9.41993	9.13537	8.92436	8.91469	8.62044	8.44428	8.3804	9.87261	9.47901	9.38774	9.24703	8.6747	8.56632	8.51308	8.45413	8.21265	8.07575	3.80607	3.80482	21.9248	21.6426	0	0	0	0	0	0	0	0	0	14	0	0	0	2	0	0	0	0	0	0
Train	RNCMPT00552	NA	1	0.89971	5	8.02126	6.85879	6.34987	6.33916	6.08202	5.87846	5.82489	5.77132	5.66418	5.59989	6.23377	6.10913	6.03868	5.91404	5.77314	5.74605	5.74063	5.67018	5.49134	5.41548	1.38497	1.31531	6.21436	5.78992	0	0	0	0	0	0	0	0	0	0	0	0	0	0	0	0	0	0	0	0
Train	RNCMPT00554	NA	0	0.90972	2	3.75804	3.73855	3.52911	3.45117	3.36349	3.34401	3.30504	3.29043	3.26121	3.22224	3.89494	3.83657	3.78793	3.71497	3.7101	3.69065	3.66146	3.61282	3.53986	3.51554	0.472322	0.519714	2.68958	2.838	0	0	0	0	0	0	0	0	0	0	0	0	0	0	0	0	0	0	0	0
Train	RNCMPT00555	NA	1	0.933581	4	11.4628	9.93458	8.97401	8.77881	8.59646	8.46033	8.32164	8.31394	8.22661	7.93382	9.15707	8.89573	8.78597	8.31032	8.03069	7.98626	7.89217	7.86343	7.80593	7.50016	3.09155	3.05631	17.0336	16.2215	0	0	0	0	0	0	0	0	0	0	0	0	0	0	0	0	0	0	0	0
Train	RNCMPT00556	NA	0	0.884631	1	4.26185	4.09086	3.8266	3.8007	3.73852	3.70225	3.70225	3.67116	3.65043	3.61416	4.03163	3.97976	3.9642	3.95902	3.95383	3.94864	3.7671	3.75154	3.71005	3.66855	0.482888	0.493709	2.82388	2.88601	0	0	0	0	0	0	0	0	0	0	0	0	0	0	0	0	0	0	0	0
Train	RNCMPT00564	NA	0	0.831	8	10.3255	9.88256	9.44816	8.63045	8.39195	7.88088	7.55721	7.5061	6.91837	6.89282	9.60375	9.50157	8.33503	7.95186	7.90928	7.72195	7.10036	7.05779	6.93007	6.93007	1.40056	1.379	8.75587	7.89997	0	0	0	0	0	0	0	0	0	20	0	0	0	2	0	0	0	0	0	0
Train	RNCMPT00565	NA	0	0.971131	4	5.29447	5.20888	5.07337	4.88793	4.88079	4.8594	4.838	4.68822	4.67396	4.6383	5.35889	5.25623	5.25385	4.97214	4.96497	4.93394	4.86232	4.84561	4.77876	4.69759	1.7036	1.69257	5.84403	5.79654	0	0	0	0	0	0	0	0	0	10	0	0	0	0	0	0	0	0	0	0
Train	RNCMPT00566	NA	0	0.80978	7	11.6718	11.3898	10.6936	10.5614	9.1954	9.1954	9.01914	8.9927	8.63137	8.42868	11.0098	9.93601	9.88277	9.8739	9.85615	9.3592	9.3237	9.26158	8.40967	8.31205	2.67607	2.61184	18.0802	17.1964	0	0	0	0	0	0	0	0	0	19	0	0	0	2	0	0	0	0	0	0
Train	RNCMPT00567	NA	1	0.951524	5	6.90168	6.74455	6.43028	6.41787	6.28969	6.14496	5.95061	5.79347	5.74385	5.73971	6.73765	6.36242	6.03357	5.93239	5.91553	5.80591	5.76797	5.74689	5.73845	5.70051	1.94258	1.89374	7.78139	7.49932	0	0	0	0	0	0	0	0	0	0	0	0	0	0	0	0	0	0	0	0
Train	RNCMPT00568	NA	0	0.903796	6	9.14288	8.7492	8.32884	8.12866	8.08195	8.06194	8.02857	8.01523	7.66826	7.50145	8.4535	8.34022	8.13364	7.91374	7.90041	7.7738	7.74715	7.71383	7.70716	7.60721	2.14651	2.13692	12.306	12.1981	0	0	0	0	0	0	0	0	0	18	0	0	0	2	0	0	0	0	0	0
Train	RNCMPT00569	NA	1	0.699177	3	7.0299	5.90794	5.62745	5.50171	5.25991	5.25991	5.1922	5.18253	5.16319	4.81499	6.61749	6.56854	5.89294	5.55024	5.33484	5.21734	5.09984	5.02151	4.98235	4.98235	0.827527	0.809136	4.42749	4.28388	0	0	0	0	0	0	0	0	0	1	0	0	0	0	0	0	0	0	0	0
Train	RNCMPT00571	NA	0	0.460207	1	5.67347	5.46702	5.19538	5.11932	5.01066	4.92374	4.91287	4.89114	4.70643	4.64123	5.663	5.02357	4.53849	4.4944	4.47235	4.42825	4.42825	4.41722	4.3621	4.35108	0.687155	0.665135	3.95641	3.78327	0	0	0	0	0	0	0	0	0	0	0	0	0	0	0	0	1	0	0	0
Train	RNCMPT00572	NA	0	0.856468	8	7.66876	6.18139	5.89704	5.84782	5.70018	5.44864	5.32287	5.3174	5.28459	5.24631	7.2708	6.13136	5.65159	5.62978	5.62433	5.49894	5.22089	5.15002	5.13366	5.13366	0.828957	0.774601	4.31703	4.12624	0	0	0	0	0	0	0	0	0	0	0	0	0	0	0	0	0	0	0	0
Train	RNCMPT00573	NA	1	0.608809	6	10.1587	9.54173	8.41479	8.28318	8.2256	7.88011	7.29608	7.07399	6.96705	6.78608	8.03779	7.71162	7.41055	7.33528	7.17637	6.18115	6.02225	5.96371	5.91353	5.75462	1.19501	0.940494	7.66525	5.55808	0	0	0	0	0	0	0	0	0	0	0	0	0	0	0	0	0	0	0	0
Train	RNCMPT00574	NA	1	0.952084	6	20.0666	18.6066	17.0274	16.6829	16.1587	15.9247	15.4091	15.3788	15.355	15.3398	19.4396	19.119	17.9612	17.7786	16.8791	16.1466	16.0241	15.5076	15.4386	15.1558	8.16902	8.10751	102.637	102.97	0	0	0	0	0	0	0	0	0	0	0	0	0	0	0	0	0	0	0	0
Train	RNCMPT00604	NA	0	0.695531	0	3.30315	3.25975	3.1621	3.1187	2.92341	2.88001	2.85831	2.85831	2.84746	2.82576	3.87942	3.36631	3.2353	3.14796	3.14796	3.11521	3.09338	3.08246	3.07154	3.04971	-0.398412	-0.343647	3.27442	3.35328	0	0	0	2	0	0	0	0	0	0	0	0	0	0	0	0	0	0	1	1
Train	RNCMPT00611	NA	0	0.898468	4	7.21788	6.23782	5.91113	5.84162	5.81382	5.75821	5.74431	5.72346	5.647	5.44543	7.03473	6.33999	6.16115	5.98919	5.90665	5.5696	5.54896	5.51457	5.40451	5.40451	1.60804	1.60806	6.66548	6.70822	0	0	0	0	0	0	0	0	0	13	0	1	1	1	0	0	0	0	0	0
Train	RNCMPT00615	NA	0	0.816821	4	6.63368	4.80907	4.66088	4.65162	4.58679	4.47564	4.45712	4.30893	4.23483	4.19778	5.70424	4.77175	4.74405	4.39321	4.38398	4.35628	4.31935	4.20856	4.18086	4.17163	0.40518	0.389865	3.45888	3.43129	0	0	0	0	0	0	0	0	0	0	0	0	0	0	0	0	0	0	0	0
Train	RNCMPT00618	NA	0	0.712652	0	3.79855	3.76074	3.71349	3.65678	3.53391	3.39214	3.19366	3.11805	3.08969	3.05189	4.54474	4.15762	4.09153	3.81772	3.68553	3.37395	3.34563	3.32674	3.23233	3.18512	-0.259811	-0.259832	3.25152	3.32769	0	0	0	3	0	0	0	0	0	0	0	0	0	0	0	0	0	0	2	1
Train	RNCMPT00620	NA	0	0.639379	7	5.71668	5.51946	5.28937	5.24006	5.22362	5.20719	4.92779	4.82918	4.71413	4.59908	6.05838	5.84924	5.12528	5.10919	4.90005	4.72308	4.62656	4.59438	4.5622	4.54612	0.411186	0.444935	3.78711	3.79805	0	4	1	0	0	0	0	0	0	1	0	1	1	0	0	0	0	0	0	0
Train	RNCMPT00623	NA	1	0.893162	5	13.8813	12.911	12.5497	12.5187	12.2659	11.8014	11.2336	11.0014	10.5472	10.4698	13.8663	13.8248	13.7989	13.2334	13.0569	12.1645	11.5264	10.8882	10.8467	10.5094	4.14668	4.14753	32.1692	33.0991	0	0	0	0	0	0	0	0	0	0	0	0	0	0	0	0	0	0	0	0
Train	RNCMPT00626	NA	0	0.766629	0	3.42263	3.00846	2.83589	2.81288	2.78987	2.76686	2.73235	2.73235	2.72084	2.66332	3.40434	3.11709	3.02517	2.96772	2.95623	2.86431	2.85282	2.84133	2.81835	2.78388	-0.671891	-0.654838	3.89687	3.82816	0	0	0	0	0	0	0	0	0	0	0	0	0	0	0	0	0	0	0	0
Train	RNCMPT00627	NA	0	0.528582	0	4.88774	4.80738	4.69258	4.66962	4.39409	4.23337	4.18745	4.10709	4.01525	4.01525	5.05019	4.58957	4.12895	4.11744	4.04834	3.9447	3.89864	3.88713	3.85258	3.84107	0.370926	0.371379	3.37117	3.32117	0	0	0	0	0	0	0	2	0	0	0	0	0	0	0	0	0	0	0	0
Train	RNCMPT00630	NA	1	0.844913	6	7.40861	7.07825	6.90883	6.50222	6.19726	6.19726	6.13796	6.03631	5.69747	5.689	8.72612	8.42481	7.26979	6.87641	6.11476	5.98922	5.84693	5.82182	5.68791	5.67954	0.653712	0.776019	5.00544	5.79838	0	0	0	0	0	0	0	0	0	0	0	0	0	0	0	0	0	0	0	0
Train	RNCMPT00632	NA	0	0.702554	0	3.2461	3.09737	3.03539	3.0106	2.98581	2.88665	2.88665	2.87426	2.86186	2.84947	3.56254	3.52573	3.45212	3.45212	3.42758	3.42758	3.41531	3.32942	3.07175	3.04721	-0.407169	-0.365785	3.36641	3.39235	0	1	0	5	0	0	0	0	0	0	0	0	0	0	0	0	0	0	1	1
Train	RNCMPT00633	NA	0	0.742988	0	4.51223	4.21717	4.06542	3.93054	3.71135	3.62705	3.45001	3.45001	3.39943	3.39943	6.89444	4.09633	4.01103	3.89159	3.88306	3.87453	3.7551	3.71245	3.68685	3.60155	0.104213	0.0932489	3.09546	3.23222	0	0	0	4	0	0	0	2	0	0	0	0	0	0	0	0	0	0	4	3
Train	RNCMPT00634	NA	0	0.586078	2	5.36779	5.05032	4.78298	4.31514	3.94754	3.79716	3.63008	3.61337	3.59666	3.57995	5.10315	4.88591	4.63524	4.61853	4.31773	4.28431	4.23418	4.15062	3.59915	3.56573	0.00456652	-0.0108015	3.61746	3.57229	0	1	0	0	0	0	0	0	0	0	0	0	0	0	0	0	0	0	0	0
Train	RNCMPT00635	NA	0	0.784132	0	4.47387	4.11427	3.90878	3.70329	3.70329	3.6776	3.6776	3.6776	3.63907	3.63907	4.0916	3.81906	3.80608	3.78013	3.78013	3.75417	3.65035	3.59843	3.53354	3.53354	0.46144	0.448537	2.94123	2.93305	0	0	0	0	0	0	0	0	0	1	0	0	0	0	0	0	0	0	0	0
Train	RNCMPT00636	NA	0	0.701923	3	5.80959	4.91001	4.69193	4.43751	4.41025	4.39207	4.29212	4.28303	4.1013	4.04678	6.21098	5.38416	4.92481	4.59408	4.42871	4.31847	3.99693	3.98774	3.97855	3.85912	0.261237	0.240734	3.35235	3.33385	2	2	0	1	0	0	0	0	0	0	0	0	0	0	0	0	1	0	0	0
Train	RNCMPT00637	NA	1	0.91581	7	15.7356	15.3682	14.1688	13.2503	12.1914	11.7646	11.6349	11.5917	11.2351	10.7975	18.3518	16.325	15.5841	14.3088	12.6577	12.0967	10.8637	10.4933	10.324	9.86356	4.35849	4.56627	36.7668	41.9648	0	0	0	0	0	0	0	0	0	0	0	0	0	0	0	0	0	0	0	0
Train	RNCMPT00642	NA	1	0.658628	8	9.74274	9.33821	8.87419	8.33878	8.00563	7.87475	7.36314	7.14898	7.07759	6.97051	9.05862	8.61865	8.15491	7.79818	7.73873	7.70305	7.40578	7.02527	7.01338	6.49018	1.13642	1.06923	8.92431	8.059	0	0	0	0	0	0	0	0	0	0	0	0	0	0	0	0	0	0	0	0
Train	RNCMPT00644	NA	0	0.619126	0	3.62164	3.41803	3.36713	3.35016	3.3332	3.29926	3.28229	3.24836	3.23139	3.19746	4.01828	3.88266	3.59447	3.59447	3.40799	3.34018	3.27236	3.22151	3.17065	3.1537	-0.023317	-0.0345808	2.91931	2.88672	0	0	0	0	0	0	0	0	0	0	0	0	0	0	0	0	0	0	0	0
Train	RNCMPT00645	NA	0	0.920475	5	5.46256	5.07684	5.06956	5.06956	5.03318	4.91673	4.86579	4.77845	4.7639	4.74207	5.50581	5.22894	4.93021	4.88649	4.87192	4.8282	4.74077	4.69705	4.68248	4.59505	1.29026	1.26802	4.93662	4.89032	0	0	0	0	0	0	0	0	0	6	0	0	0	0	0	0	0	0	0	0
Train	RNCMPT00648	NA	0	0.647359	0	3.95464	3.95464	3.87597	3.86024	3.79731	3.67144	3.57703	3.48263	3.45117	3.38823	3.92421	3.84528	3.73478	3.52956	3.51377	3.41906	3.41906	3.35592	3.35592	3.32434	0.014116	0.0454916	3.10054	3.07408	0	0	0	0	0	0	0	1	0	0	0	0	0	0	0	0	0	0	0	0
Train	RNCMPT00649	NA	0	0.347989	0	4.21135	4.17573	4.08669	4.05107	3.97984	3.8908	3.83738	3.76614	3.71272	3.6771	6.20332	4.64282	4.46549	4.2527	4.00444	3.9867	3.91577	3.66751	3.59658	3.57885	0.2705	0.187428	3.25484	3.22979	0	0	0	0	0	0	0	0	0	0	0	0	0	0	0	0	0	0	0	0
Train	RNCMPT00652	NA	0	0.721138	1	4.57201	4.17776	3.90586	3.82429	3.76991	3.75631	3.75631	3.62036	3.55239	3.55239	4.18596	4.03524	3.92563	3.7064	3.67899	3.67899	3.65159	3.63789	3.61049	3.59678	0.286762	0.25369	3.05103	3.09129	0	0	0	0	0	0	0	0	0	0	0	0	0	0	0	0	0	0	0	0
Train	RNCMPT00653	NA	0	0.674029	0	4.33803	4.33175	4.27527	4.18741	4.17486	4.03679	3.94893	3.82342	3.71046	3.69163	4.13311	3.8588	3.8401	3.83386	3.82763	3.82139	3.79022	3.74658	3.72164	3.6967	0.162539	0.166364	3.05563	3.05781	0	0	0	3	0	0	0	2	0	0	0	0	0	0	0	0	0	0	1	1
Train	RNCMPT00654	NA	0	0.699395	1	3.91712	3.87466	3.55623	3.50316	3.45009	3.42886	3.39702	3.39702	3.36517	3.36517	5.00981	4.70118	3.89235	3.8817	3.81785	3.78592	3.6795	3.59436	3.49857	3.46665	0.046867	0.0965454	2.92373	3.06403	0	2	0	14	0	0	0	0	0	0	0	0	0	0	0	0	0	0	7	3
Train	RNCMPT00655	NA	0	0.616449	6	7.99635	6.51204	6.07178	5.84536	5.6441	5.60636	5.50573	5.39252	5.39252	5.14094	7.61978	6.81681	6.29796	6.21149	6.06325	5.33439	5.24792	4.96379	4.88967	4.54377	0.840045	0.817047	4.73507	4.54159	2	0	2	0	0	0	0	0	0	12	0	2	2	0	0	0	1	0	0	0
Train	RNCMPT00656	NA	0	0.670832	0	3.793	3.662	3.61437	3.5191	3.30475	3.28093	3.24521	3.10231	3.07849	3.07849	4.16848	4.12194	3.80774	3.59828	3.43537	3.41209	3.40046	3.40046	3.33064	3.33064	-0.125847	-0.083647	3.0417	3.14099	0	0	0	8	0	0	0	0	0	0	0	0	0	0	0	0	0	0	7	2
Train	RNCMPT00657	NA	0	0.758247	2	4.91956	4.20272	4.01523	3.93804	3.88289	3.84981	3.8057	3.78364	3.6513	3.56307	6.98681	5.36158	4.66814	4.18057	4.18057	3.75801	3.70384	3.6605	3.628	3.60633	0.0737901	0.150001	3.10064	3.27614	0	0	0	14	0	0	0	0	0	0	0	0	0	0	0	0	0	0	13	8
Train	RNCMPT00661	NA	0	0.634923	6	9.1524	8.38289	7.78827	7.31607	6.89634	6.80889	6.38916	6.37167	6.35418	6.3192	9.95047	7.88629	7.6261	7.43529	7.4006	7.01899	6.72411	6.37719	6.27311	6.16903	1.13603	1.17242	6.80055	7.01187	0	0	0	1	0	0	0	0	0	14	0	6	10	0	0	0	0	0	0	0
Train	RNCMPT00664	NA	0	0.815811	1	3.91121	3.71464	3.65257	3.65257	3.62153	3.52842	3.49738	3.48704	3.46634	3.456	3.9513	3.90935	3.79399	3.78351	3.67864	3.65766	3.64718	3.59474	3.50036	3.45841	0.126109	0.115307	3.27127	3.32221	0	2	0	11	0	0	0	0	0	0	0	0	0	0	0	0	0	0	5	0
Train	RNCMPT00666	NA	0	0.808919	3	4.42448	3.87487	3.62296	3.56571	3.42831	3.41686	3.41686	3.40541	3.3367	3.30235	5.29737	3.78567	3.72841	3.6597	3.61389	3.55663	3.4421	3.4192	3.35049	3.35049	0.171877	0.153487	2.92696	2.94507	0	5	0	11	0	0	0	0	0	0	0	0	0	0	0	0	0	0	2	0
Train	RNCMPT00669	NA	0	0.887454	1	5.38846	5.31609	5.30001	5.16332	5.14724	5.14724	5.0427	4.99446	4.93013	4.92209	5.57577	5.42052	5.32246	5.15903	5.07732	5.02829	4.93841	4.88938	4.83218	4.76681	1.30674	1.29341	5.1871	5.14665	0	0	0	0	0	0	0	0	0	3	0	0	0	0	0	0	0	0	0	0
Train	RNCMPT00670	NA	0	0.652732	1	4.37566	3.74786	3.64322	3.61706	3.60398	3.53859	3.39472	3.30316	3.277	3.277	3.81352	3.60177	3.49589	3.48266	3.40325	3.24444	3.23121	3.21797	3.20474	3.1915	0.0188861	0.0568444	2.96076	2.8959	0	0	0	0	0	0	0	0	0	0	0	0	0	0	0	0	0	0	0	0
Train	RNCMPT00672	NA	0	0.770682	2	4.84272	4.56042	4.01673	3.90171	3.89126	3.87035	3.73442	3.66123	3.65078	3.60896	5.624	4.263	4.04648	4.00524	3.99493	3.89182	3.78871	3.7784	3.76809	3.72685	0.338143	0.355825	3.0432	3.13383	1	2	0	17	0	0	0	0	0	0	0	0	0	0	2	0	0	0	7	2
Train	RNCMPT00675	NA	0	0.550417	0	4.8936	4.8502	4.41626	4.39456	4.34032	4.28608	4.21014	4.16674	4.00402	3.91723	5.26821	4.83877	4.32345	4.25903	4.20535	3.78665	3.75444	3.73297	3.73297	3.72224	0.392045	0.427364	3.14484	3.09834	0	0	0	0	0	0	0	0	0	0	0	0	0	0	0	0	0	0	0	0
Train	RNCMPT00676	NA	1	0.884625	4	13.1538	11.1065	9.41332	9.12937	9.0242	8.95409	8.77881	8.64209	8.26348	8.16883	15.0693	10.544	9.41272	8.98494	8.94605	8.49706	8.2814	8.07281	8.0516	8.04453	3.05916	2.98296	18.2908	18.1465	0	0	0	0	0	0	0	0	0	0	0	0	0	0	0	0	0	0	0	0
Train	RNCMPT00677	NA	1	0.874135	4	11.1315	10.8434	10.2064	9.90731	9.44201	9.34785	9.2703	8.71083	8.71083	8.67206	12.9233	11.0964	10.7446	10.3758	10.319	9.59278	9.55874	9.07646	9.04241	8.70765	3.52458	3.59809	21.9565	23.29	0	0	0	0	0	0	0	0	0	0	0	0	0	0	0	0	0	0	0	0
Train	RNCMPT00678	NA	1	0.920019	5	15.3893	15.182	14.5562	14.5299	14.1868	14.0624	13.5913	13.546	12.7884	12.3963	16.5077	13.6687	13.5597	13.4882	13.428	13.2927	13.1573	12.9919	12.6986	12.0931	5.75748	5.43174	56.427	50.3828	0	0	0	0	0	0	0	0	0	0	0	0	0	0	0	0	0	0	0	0
Train	RNCMPT00680	NA	0	0.711209	2	5.24445	4.8164	4.79552	4.63891	4.60759	4.50319	4.46143	4.39878	4.38834	4.36746	4.84913	4.66285	4.52831	4.39377	4.35237	4.33167	4.31097	4.31097	4.29028	4.20748	0.511191	0.485994	3.89981	3.74717	0	0	0	1	0	0	0	0	0	0	0	0	1	0	0	0	0	0	0	0
Train	RNCMPT00681	NA	1	0.915742	4	25.5007	24.0627	22.2948	21.6661	20.6949	19.3566	19.0764	18.6843	18.6033	18.5162	24.8972	22.1814	21.8512	21.6145	20.8484	20.2504	19.7147	19.3161	18.525	18.4191	13.2226	13.3456	235.008	235.859	0	0	0	0	0	0	0	0	0	0	0	0	0	0	0	0	0	0	0	0
Train	RNCMPT00683	NA	1	0.92617	6	14.8528	12.1219	11.6442	10.9857	10.9599	10.8888	10.2497	10.0141	9.83007	9.63639	16.8007	12.6137	12.107	11.9237	11.4036	11.0136	10.5136	10.4736	10.2136	9.7102	3.79693	3.85818	27.3299	29.5556	0	0	0	0	0	0	0	0	0	0	0	0	0	0	0	0	0	0	0	0
Train	RNCMPT00684	NA	1	0.877763	1	9.893	9.75658	9.13947	8.95109	8.91861	8.58083	8.54185	8.19757	8.1521	8.11312	11.4305	10.5648	9.57345	9.07118	9.03153	8.50943	8.41691	8.37065	8.3376	8.22525	3.40367	3.38939	19.7312	19.8697	0	0	0	0	0	0	0	0	0	0	0	0	0	0	0	0	0	0	0	0
Train	RNCMPT00685	NA	1	0.838802	6	17.6824	16.0008	14.6078	13.7919	13.3192	11.951	11.2048	11.1202	10.7122	10.5779	18.1437	15.211	13.3762	13.0399	12.7036	12.3327	11.1952	10.9529	10.7056	10.2259	3.90556	3.86276	36.4333	34.9655	0	0	0	0	0	0	0	0	0	0	0	0	0	0	0	0	0	0	0	0
Train	RNCMPT00686	NA	1	0.894622	2	8.38575	8.32345	7.98799	7.94486	7.94007	7.80109	7.66691	7.53752	7.45605	7.37459	9.17516	8.93501	8.74289	7.68143	7.643	7.41726	7.17231	7.10987	6.98499	6.81208	2.63218	2.54259	13.2229	12.5721	0	0	0	0	0	0	0	0	0	0	0	0	0	0	0	0	0	0	0	0
Train	RNCMPT00687	NA	1	0.951979	9	31.5143	23.5494	22.7437	22.3751	22.3014	18.781	17.3171	16.7589	15.8242	15.3002	24.6525	23.8262	22.8553	22.2581	20.18	19.9127	18.2792	16.9292	16.5365	15.702	11.0843	10.4291	199.329	167.782	0	0	0	0	0	0	0	0	0	0	0	0	0	0	0	0	0	0	0	0
Train	RNCMPT00688	NA	1	0.87504	6	11.022	10.0001	10.0001	9.96355	8.64957	8.58874	8.5279	7.6945	7.4025	7.25042	11.7423	10.2507	9.85697	9.48706	9.15891	9.15891	9.09925	8.44295	8.35346	8.2222	2.52073	2.63979	14.889	16.138	0	0	0	0	0	0	0	0	0	0	0	0	0	0	0	0	0	0	0	0
Train	RNCMPT00689	NA	1	0.941945	6	13.8836	13.3232	12.6398	12.5949	11.849	11.7943	11.2339	10.8571	10.6072	10.1893	14.9427	12.2073	12.2034	10.9363	10.8258	10.8219	10.7567	10.7548	10.7331	10.7153	4.9591	4.91924	38.5022	37.3718	0	0	0	0	0	0	0	0	0	0	0	0	0	0	0	0	0	0	0	0
Train	RNCMPT00690	NA	0	0.805565	2	5.97319	5.45115	5.15285	4.84389	4.64147	4.63081	4.57755	4.41774	4.34316	4.30055	6.67758	6.25288	5.87065	5.84941	5.14866	5.09557	4.79828	4.66025	4.58593	4.5647	0.360376	0.38255	3.51291	3.80472	0	0	0	0	0	0	0	0	0	0	0	0	0	0	0	0	0	0	0	0
Train	RNCMPT00691	NA	1	0.973846	7	21.3965	20.441	19.8621	19.8135	19.3101	17.5867	17.1926	15.6123	15.2385	14.9173	22.0327	21.5077	21.1876	19.2249	18.9522	18.8638	16.371	15.8345	15.7731	14.6617	10.0298	10.253	135.51	142.6	0	0	0	0	0	0	0	0	0	0	0	0	0	0	0	0	0	0	0	0
Train	RNCMPT00692	NA	1	0.866263	3	7.61422	6.11446	5.93291	5.41194	5.34879	5.28564	5.26985	5.22249	5.05673	5.01726	6.43648	6.19024	5.56272	5.38797	5.38797	5.37208	5.32442	5.14173	5.12584	5.07818	0.652096	0.665463	4.6924	4.73998	0	0	0	0	0	0	0	0	0	0	0	0	0	0	0	0	0	0	0	0
Train	RNCMPT00693	NA	0	0.686935	1	5.16357	4.81482	4.81482	4.77995	4.73345	4.7102	4.6637	4.6172	4.55907	4.51257	5.20681	5.08738	4.88436	4.6694	4.6694	4.54998	4.5261	4.5261	4.51415	4.41862	0.949258	0.93314	4.14327	4.11212	0	0	0	0	0	0	0	0	0	0	0	0	0	0	0	0	0	0	0	0
Train	RNCMPT00694	NA	1	0.915717	7	11.8936	11.7215	11.4682	11.1053	10.6799	10.3734	10.0669	9.59456	9.49446	9.03779	12.767	12.4618	12.1534	10.9514	10.6494	10.325	10.2837	9.99117	9.89896	9.62233	3.45925	3.57242	22.7932	25.1297	0	0	0	0	0	0	0	0	0	0	0	0	0	0	0	0	0	0	0	0
Train	RNCMPT00695	NA	1	0.751771	7	17.8275	14.6601	13.8453	13.2648	13.0815	12.0834	11.9714	11.8899	11.564	11.289	21.7048	16.4619	15.9196	14.182	14.0012	13.9811	13.4387	13.4186	13.3182	12.8964	4.40265	5.20403	43.4847	61.3392	0	0	0	0	0	0	0	0	0	0	0	0	0	0	0	0	0	0	0	0
Train	RNCMPT00698	NA	1	0.920185	4	12.8665	12.5105	10.5055	10.3485	9.99508	9.85112	9.64433	9.51084	9.47942	9.46372	11.198	10.8288	10.1828	10.1669	10.0351	9.61848	8.94608	8.81951	8.81424	8.65603	3.35369	3.23807	21.826	19.8799	0	0	0	0	0	0	0	0	0	0	0	0	0	0	0	0	0	0	0	0
Train	RNCMPT00703	NA	0	0.530366	0	3.75445	3.69673	3.67749	3.61977	3.61977	3.58129	3.50433	3.42737	3.38889	3.38889	4.04193	3.76985	3.63381	3.49777	3.4006	3.38116	3.32286	3.30342	3.28399	3.28399	0.0829316	0.118015	3.01348	3.03946	0	0	0	0	0	0	0	3	0	0	0	0	0	0	0	0	0	0	0	0
Train	RNCMPT00704	NA	0	0.848511	0	4.32149	4.15899	3.9965	3.9965	3.96782	3.96782	3.9487	3.86268	3.85312	3.84356	4.82989	4.71358	4.3162	4.05452	4.05452	3.89944	3.8316	3.82191	3.82191	3.80252	0.705585	0.730831	3.31684	3.39314	0	0	0	0	0	0	0	0	0	0	0	0	0	0	0	0	0	0	0	0
Train	RNCMPT00705	NA	0	0.620404	2	5.57134	5.2326	5.04629	4.85999	4.84305	4.80917	4.80917	4.72449	4.60593	4.47043	5.09665	4.62151	4.50272	4.48575	4.43484	4.41787	4.41787	4.36696	4.33302	4.33302	0.680688	0.699183	3.85348	3.71952	0	0	0	12	0	0	0	0	0	0	0	0	0	0	0	0	0	0	7	1
Train	RNCMPT00706	NA	0	0.807932	1	3.82469	3.79485	3.76502	3.73518	3.67551	3.64568	3.586	3.586	3.55617	3.52633	3.92017	3.85099	3.84111	3.80158	3.79169	3.78181	3.72251	3.60392	3.58415	3.57427	0.0166279	0.0563449	3.13894	3.18472	0	0	0	0	0	0	0	0	0	0	0	0	0	0	0	0	0	0	0	0
Train	RNCMPT00707	NA	1	0.915742	7	9.73528	9.15333	8.98598	8.53335	8.39262	7.90957	7.72319	7.35424	7.31621	7.04235	10.9449	9.63478	9.16437	8.20022	8.1769	8.02917	7.76092	7.3255	6.99505	6.95228	3.07019	3.0887	15.2459	15.5493	0	0	0	0	0	0	0	0	0	0	0	0	0	0	0	0	0	0	0	0
Train	RNCMPT00710	NA	0	0.856206	7	5.66935	5.3219	4.94466	4.86524	4.85531	4.82553	4.79575	4.76596	4.71633	4.58727	5.61486	5.59497	5.10763	5.08773	4.9286	4.90871	4.89876	4.73963	4.60039	4.5606	0.619392	0.634556	3.70877	3.71793	0	0	0	0	0	0	0	0	2	14	2	0	0	2	0	0	0	0	0	0
Train	RNCMPT00711	NA	0	0.807635	4	6.72544	4.71865	4.34041	4.27737	4.22484	4.19332	4.15129	4.04622	3.97268	3.96217	4.90566	4.89543	4.85449	4.63959	4.58843	4.5475	4.41446	4.28143	4.087	3.98466	0.645522	0.666409	3.41067	3.39966	0	0	0	0	0	0	0	0	0	14	0	9	11	0	0	1	0	2	0	0
Train	RNCMPT00712	NA	1	0.921385	6	22.3644	20.4214	16.3435	15.5664	15.0086	14.7298	14.5469	14.4737	14.4509	14.3092	21.6885	18.2725	16.9736	16.5736	15.4858	15.3285	15.2431	15.1173	15.0319	14.506	6.78909	6.88555	87.6601	86.8113	0	0	0	0	0	0	0	0	0	0	0	0	0	0	0	0	0	0	0	0
Train	RNCMPT00713	NA	1	0.95246	9	41.3718	38.5315	28.5811	22.8948	22.5112	20.3913	19.1938	19.132	18.7372	17.3452	32.7645	31.557	30.2371	21.9461	21.6927	20.285	20.2135	20.189	18.9815	18.1581	16.8596	13.6968	471.56	301.238	0	0	0	0	0	0	0	0	0	0	0	0	0	0	0	0	0	0	0	0
Train	RNCMPT00714	NA	1	0.938897	6	25.1366	24.6306	23.4092	20.232	20.1521	19.7107	19.3036	18.6643	18.6377	18.6035	24.6571	23.1353	21.851	20.8163	20.1923	18.2235	17.4264	16.8949	16.8265	16.6252	12.0725	11.1912	203.026	177.254	0	0	0	0	0	0	0	0	0	0	0	0	0	0	0	0	0	0	0	0
Train	RNCMPT00715	NA	1	0.958562	6	28.5843	24.6457	21.8947	21.6615	21.4558	21.0142	20.7921	20.6769	20.2298	19.0888	38.2035	27.1501	24.658	24.517	21.9871	20.5447	20.5296	20.3459	20.1772	19.6083	13.9903	15.9624	258.721	361.78	0	0	0	0	0	0	0	0	0	0	0	0	0	0	0	0	0	0	0	0
Train	RNCMPT00716	NA	1	0.734096	5	8.32269	7.79941	7.64991	7.55023	7.164	6.30433	6.30433	6.24203	6.21712	6.1922	8.49563	7.23103	7.11489	7.01166	5.96642	5.82448	5.54059	5.51478	5.47607	5.35993	1.12982	0.890457	6.77704	5.90089	0	0	0	0	0	0	0	0	0	0	0	0	0	0	0	0	0	0	0	0
Train	RNCMPT00717	NA	1	0.967721	8	33.0982	24.6782	24.6214	23.1052	22.8125	21.2112	21.0214	19.4892	17.2069	17.1607	29.4736	27.0114	21.7144	20.8764	20.6033	19.4959	19.0547	17.8384	16.851	16.3176	12.8717	12.0308	250.714	211.514	0	0	0	0	0	0	0	0	0	0	0	0	0	0	0	0	0	0	0	0
Train	RNCMPT00718	NA	1	0.947366	9	22.2103	22.127	21.6444	21.1356	20.8716	18.9529	18.4251	16.5752	16.2162	15.5933	22.3715	21.8395	21.7591	17.9688	17.172	16.0323	15.9117	15.2355	15.1338	14.999	8.42276	7.79987	121.75	102.617	0	0	0	0	0	0	0	0	0	0	0	0	0	0	0	0	0	0	0	0
Train	RNCMPT00719	NA	0	0.864409	4	5.45092	5.18355	5.16374	5.0251	4.88646	4.80724	4.6389	4.35172	4.32201	4.25269	5.81444	5.34689	4.8296	4.68038	4.62069	4.55105	4.5411	4.52121	4.51126	4.41178	0.776119	0.782888	4.04911	4.07679	0	0	0	0	0	0	0	10	0	0	0	0	0	0	0	0	0	0	0	0
Train	RNCMPT00720	NA	1	0.793666	6	15.6972	8.11162	7.5824	7.27999	6.39794	6.08293	5.95692	5.74271	5.62931	5.61671	15.8159	8.3204	7.01466	6.82633	6.08557	5.88469	5.82191	5.60847	5.18159	5.10626	0.924868	0.915418	8.29896	8.31649	0	0	0	0	0	0	0	0	0	0	0	0	0	0	0	0	0	0	0	0
Train	RNCMPT00721	NA	1	0.917695	7	15.4502	14.8281	14.3641	12.4027	12.3464	12.1496	11.9317	11.32	11.1408	10.8701	15.1946	14.8979	14.7163	14.0564	13.8539	13.4524	12.0732	11.6507	11.532	10.8511	5.40634	5.4971	46.8272	49.428	0	0	0	0	0	0	0	0	0	2	0	0	0	2	0	0	0	0	0	0
Train	RNCMPT00722	NA	1	0.865379	6	18.1056	11.8393	11.3974	11.354	11.3177	11.1656	10.3977	10.1949	10.1152	10.0645	18.3034	12.383	11.1828	10.66	10.5495	10.5421	10.3139	10.2402	10.2329	10.2108	4.0999	4.04054	34.1082	33.6203	0	0	0	0	0	0	0	0	0	3	0	0	0	2	0	0	0	0	0	0
Train	RNCMPT00723	NA	1	0.847649	6	11.2453	10.1835	8.92863	8.92863	8.84589	8.47817	8.21158	8.08747	7.73814	7.60484	10.4898	8.76391	8.56477	8.26606	8.24235	8.1333	8.07166	7.98157	7.91993	7.90096	3.01795	2.96942	17.1633	16.8054	0	0	0	0	0	0	0	0	0	0	0	0	0	0	0	0	0	0	0	0
Train	RNCMPT00724	NA	0	0.621289	2	4.29998	4.1785	4.14812	4.0722	3.95071	3.78367	3.67737	3.57107	3.38885	3.37366	4.35619	3.90266	3.64566	3.58519	3.57008	3.57008	3.53984	3.52472	3.52472	3.50961	0.0656901	0.127829	3.37765	3.27215	0	0	0	0	0	0	0	2	0	0	0	0	0	0	0	0	0	0	0	0
Train	RNCMPT00725	NA	1	0.538439	8	11.2199	10.9164	10.2435	10.1775	9.62339	9.08243	8.97688	8.31717	8.29078	8.2512	11.9205	11.359	11.3068	10.1838	9.94874	9.32194	8.99548	8.72126	8.21199	8.01611	1.36335	1.6544	10.9453	12.9491	0	0	0	0	0	0	0	0	0	0	0	0	0	0	0	0	0	0	0	0
Train	RNCMPT00726	NA	0	0.624666	1	4.14214	3.84454	3.7395	3.58194	3.54693	3.52942	3.49441	3.38937	3.37187	3.37187	3.97323	3.92001	3.65396	3.63622	3.63622	3.58301	3.47658	3.42337	3.40564	3.33469	0.0574242	-0.000811911	3.34973	3.37963	0	0	0	0	0	0	0	0	0	0	0	0	0	0	0	0	0	0	0	0
Train	RNCMPT00727	NA	1	0.794749	9	12.4118	10.4665	10.4571	10.3067	9.76167	9.73348	9.48914	8.94407	8.93467	8.18285	11.6067	10.2284	9.96628	9.95657	9.71391	8.93737	8.42291	8.34526	8.27731	8.27731	1.81458	1.67082	13.3166	11.8625	0	0	0	0	0	0	0	0	0	0	0	0	0	0	0	0	0	0	0	0
Train	RNCMPT00728	NA	0	0.549402	0	4.45764	4.291	3.90218	3.55039	3.49484	3.32821	3.27266	3.25414	3.23563	3.23563	3.82811	3.71701	3.6985	3.66146	3.45779	3.45779	3.30966	3.29115	3.25411	3.25411	-0.022654	0.0293537	2.99127	2.95553	0	0	0	0	0	0	0	0	0	0	0	0	0	0	0	0	0	0	0	0
Train	RNCMPT00729	NA	0	0.925537	1	6.21773	5.72841	5.70714	5.65395	5.54226	5.48907	5.35611	5.27633	5.27101	5.26037	5.9359	5.60233	5.33333	5.33333	5.22035	5.18806	5.15578	5.03742	4.89216	4.80608	1.4753	1.40877	5.66622	5.29705	0	0	0	0	0	0	0	0	0	0	0	0	0	0	0	0	0	0	0	0
Train	RNCMPT00730	NA	0	0.679004	1	3.65688	3.44973	3.19078	3.17006	3.14935	3.11827	3.06648	3.04577	3.03541	3.03541	3.45471	3.31995	3.17482	3.17482	3.12298	3.08152	3.05042	3.02969	2.90529	2.90529	-0.356018	-0.366074	3.42672	3.44193	0	0	0	7	0	0	0	0	0	0	0	0	0	0	0	0	0	0	3	2
Train	RNCMPT00731	NA	0	0.645527	1	4.40668	4.26508	4.081	3.8686	3.85444	3.82612	3.74116	3.727	3.71284	3.62789	6.00824	4.99227	4.87938	4.45606	4.11741	4.07507	3.99041	3.8493	3.65175	3.63764	0.302305	0.325441	2.97084	3.10089	0	0	0	1	0	0	0	1	0	0	0	0	0	0	0	0	0	0	1	1
Train	RNCMPT00732	NA	1	0.901311	7	21.4655	21.1519	19.9423	19.127	17.774	17.2544	17.0662	15.991	15.4624	14.7366	34.8699	23.342	20.6756	18.0703	17.5649	16.5062	16.2405	16.1272	16.0488	15.9311	8.83086	10.5936	123.942	202.746	0	0	0	0	0	0	0	0	0	0	0	0	0	0	0	0	0	0	0	0
Train	RNCMPT00733	NA	0	0.769509	5	5.23045	5.13826	4.99337	4.86166	4.61141	4.5719	4.42702	4.42702	4.33482	4.22945	5.85478	5.73616	5.18261	5.11671	5.07717	5.02445	4.85311	4.83993	4.49726	4.49726	0.676836	0.693303	3.74825	3.88678	0	0	0	0	0	0	0	17	0	0	0	0	0	0	0	0	0	0	0	0
Train	RNCMPT00734	NA	0	0.444171	0	4.61475	4.43063	4.43063	4.3302	4.24651	4.21303	4.21303	4.19629	4.04565	3.94522	4.58014	4.39543	4.2443	4.22751	3.95884	3.8245	3.80771	3.77412	3.69016	3.67337	0.159732	0.0881099	3.5752	3.42946	0	0	0	1	0	0	0	5	0	0	0	0	0	0	0	0	0	0	1	0
Train	RNCMPT00735	NA	1	0.947912	10	33.4086	26.0323	25.822	23.5554	23.4022	22.9271	22.7972	19.0117	18.386	17.6149	26.3193	24.679	24.5182	23.491	22.3247	21.6572	20.6871	19.3248	18.5727	17.4828	12.5806	11.0707	264.381	199.638	0	0	0	0	0	0	0	0	0	0	0	0	0	0	0	0	0	0	0	0
Train	RNCMPT00736	NA	0	0.606887	0	3.90588	3.85729	3.76011	3.69937	3.62648	3.61433	3.51715	3.49285	3.35923	3.32279	3.82966	3.76943	3.67306	3.5526	3.54056	3.48033	3.44419	3.34782	3.34782	3.31169	-0.119551	-0.12514	3.18785	3.22587	0	0	0	11	0	0	0	0	0	0	0	0	0	0	0	0	0	0	5	2
Train	RNCMPT00737	NA	0	0.895948	2	4.3102	4.28675	4.12258	4.02291	3.99359	3.99359	3.99359	3.89978	3.89392	3.83529	4.6939	4.4861	4.45147	4.36489	4.12245	4.05319	4.00124	3.9666	3.7184	3.63181	0.498516	0.527503	3.18838	3.21806	0	0	0	0	0	0	0	0	0	0	0	0	0	0	0	0	0	0	0	0
Train	RNCMPT00738	NA	0	0.722061	0	3.95665	3.9267	3.80692	3.7021	3.64221	3.62723	3.62723	3.61226	3.58231	3.53739	4.17917	4.02924	3.6844	3.57945	3.54947	3.54947	3.53447	3.51948	3.50449	3.4745	0.295484	0.274871	2.87308	2.87483	0	0	0	2	0	0	0	0	0	0	0	0	0	0	0	0	0	0	1	0
Train	RNCMPT00739	NA	1	0.688739	6	12.3185	8.12129	7.84049	7.58925	7.39712	7.07198	6.00789	5.84532	5.59408	4.91425	11.0737	8.36475	8.1723	8.06868	7.37293	7.2397	6.41072	6.33671	6.04064	5.90742	0.719922	0.79713	6.06802	6.06153	0	0	0	0	0	0	0	0	0	0	0	0	0	0	0	0	0	0	0	0
Train	RNCMPT00740	NA	0	0.723122	3	6.18089	5.53311	5.37717	5.17324	4.95731	4.90933	4.87334	4.86135	4.77737	4.75338	5.68393	5.56433	5.32513	5.24142	5.1577	5.01418	4.83478	4.82282	4.72714	4.59559	0.720217	0.749089	3.93983	3.90503	2	0	0	0	0	0	0	0	0	0	0	0	0	0	0	0	0	0	0	0
Train	RNCMPT00741	NA	1	0.9208	4	12.7308	12.448	11.9318	10.4686	10.4324	10.0609	9.95567	9.90635	9.67948	9.60714	12.3738	12.1046	11.8124	10.7256	10.6731	9.65531	9.63233	9.58636	9.32699	9.20879	4.11317	4.01049	28.1476	26.7149	0	0	0	0	0	0	0	0	0	0	0	0	0	0	0	0	2	0	0	0
Train	RNCMPT00742	NA	0	0.596104	0	3.99106	3.81408	3.72559	3.67028	3.67028	3.6371	3.62604	3.44905	3.38268	3.38268	4.57244	4.1679	4.08924	3.87573	3.69593	3.68469	3.67346	3.66222	3.60603	3.58356	0.0276317	0.0662979	2.93144	3.0415	0	0	0	8	0	0	0	0	0	0	0	0	0	0	0	0	0	0	5	4
Train	RNCMPT00743	NA	1	0.763804	4	7.79352	6.8462	6.27364	6.14872	5.99257	5.89888	5.79477	5.75313	5.59698	5.55534	7.52313	6.98022	6.18674	6.06145	5.90484	5.74823	5.71691	5.53942	5.52898	5.46634	1.03678	1.0809	5.45273	5.47826	0	0	0	0	0	0	0	0	0	2	0	0	0	1	0	0	0	0	0	0
Train	RNCMPT00744	NA	0	0.733059	5	5.07961	4.71911	4.61611	4.57748	4.55173	4.35861	4.34574	4.08824	4.04961	4.02386	4.85398	4.82805	4.76322	4.56874	4.45204	4.21866	4.17976	4.10197	4.10197	4.05011	0.368428	0.287277	3.35445	3.23734	0	5	0	0	0	0	0	0	0	1	0	0	0	1	0	0	0	0	0	0
Train	RNCMPT00745	NA	0	0.70336	0	4.14895	4.14895	4.07964	3.92211	3.66376	3.65746	3.44952	3.42432	3.39911	3.37391	4.33096	4.19392	4.0631	3.85753	3.73918	3.69557	3.63951	3.57721	3.51492	3.51492	0.164825	0.203586	2.99242	3.08751	0	0	0	0	0	0	0	0	0	0	0	0	0	0	0	0	0	0	0	0
Train	RNCMPT00746	NA	0	0.677121	6	6.43936	6.22997	5.78654	5.74959	5.66337	5.31848	4.912	4.89969	4.66566	4.6287	5.89198	5.40729	5.38243	5.22087	4.94745	4.37576	4.33847	4.32604	4.2639	4.2639	0.533793	0.487839	3.86286	3.59879	2	8	0	2	0	0	0	0	0	0	0	0	0	0	0	0	0	0	0	0
Train	RNCMPT00749	NA	1	0.888242	5	17.1398	16.3414	15.2868	14.2589	14.0826	13.7067	12.9682	12.0733	11.9801	11.9535	14.9504	14.8012	14.0655	13.8122	13.6318	13.2952	12.7956	12.7158	12.0704	11.9385	5.39543	4.89253	54.3108	45.5877	0	0	0	0	0	0	0	0	0	0	0	0	0	0	0	0	2	0	0	0
Train	RNCMPT00750	NA	0	0.748191	7	6.54483	6.4061	6.2327	5.8281	5.78186	5.5391	4.89173	4.86861	4.86861	4.71833	6.04238	5.58776	5.3896	5.35463	5.308	5.13315	4.90001	4.64356	4.55031	4.46871	0.516849	0.506675	3.69174	3.53213	1	7	0	1	0	0	0	0	0	0	0	0	0	0	0	0	0	0	0	0
Train	RNCMPT00751	NA	1	0.936017	2	16.1908	13.1566	12.7859	12.532	12.4111	12.4071	12.1291	11.98	11.7785	11.7745	17.5261	14.4343	13.1919	12.516	12.4634	12.083	11.9171	11.6298	11.4639	11.391	5.43269	5.54202	48.1526	50.3734	0	0	0	0	0	0	0	0	0	0	0	0	0	0	0	0	0	0	0	0
Train	RNCMPT00752	NA	0	0.695127	5	5.0703	4.89013	4.79311	4.40504	4.22487	4.00312	3.9754	3.93382	3.8368	3.82295	4.41099	4.04057	3.87594	3.80735	3.76619	3.73875	3.64272	3.64272	3.57412	3.54669	0.197143	0.173644	2.90405	2.74292	2	7	0	2	0	0	0	0	0	0	0	0	0	0	0	0	0	0	0	0
Train	RNCMPT00753	NA	0	0.747712	2	5.81167	5.18131	5.14926	5.12789	5.09584	5.08515	4.99968	4.85011	4.74327	4.7219	6.05701	5.76803	5.3185	5.19006	5.06162	4.9974	4.9974	4.87967	4.85826	4.79404	0.893962	0.915333	4.37302	4.5057	0	0	0	0	0	0	0	0	0	0	0	0	0	0	0	0	1	0	0	0
Train	RNCMPT00754	NA	1	0.938818	7	15.7361	15.5441	14.9928	14.3297	13.7434	13.3002	13.0803	12.8186	12.7069	12.5254	18.5896	16.9385	16.2723	15.2158	14.6571	13.1206	12.9308	12.8162	12.7839	12.6407	6.01773	6.04177	57.6765	61.1512	0	0	0	0	0	0	0	0	0	0	0	0	0	0	0	0	0	0	0	0
Train	RNCMPT00755	NA	0	0.520395	5	7.58628	6.59314	6.28879	6.19267	6.06453	5.9524	5.92036	5.92036	5.90434	5.66407	8.5248	7.25454	7.09771	6.87816	6.76839	6.70566	6.43906	5.76472	5.67062	5.49812	0.925822	0.937584	5.57201	5.68112	0	1	2	1	0	0	0	0	0	13	0	8	9	0	0	0	0	0	0	0
Train	RNCMPT00756	NA	0	0.705603	1	3.67095	3.41148	3.40221	3.39295	3.35588	3.33735	3.32808	3.29101	3.28175	3.27248	3.88397	3.54718	3.32266	3.30395	3.2946	3.22911	3.2104	3.06072	3.0233	2.99523	-0.207265	-0.244739	3.17308	3.13729	0	0	0	9	0	0	0	0	0	0	0	0	0	0	0	0	0	0	3	0
Train	RNCMPT00757	NA	1	0.937666	3	10.4565	9.77583	9.69756	9.56824	8.48263	8.4554	8.44179	8.41797	8.04702	7.87686	11.4508	10.3868	9.66827	8.23469	8.22779	8.20361	8.06197	7.86162	7.85816	7.84089	4.16056	4.07379	24.4058	23.5956	0	0	0	0	0	0	0	0	0	0	0	0	0	0	0	0	0	0	0	0
Train	RNCMPT00758	NA	1	0.89635	4	9.95946	8.74555	8.02499	7.93411	7.91464	7.67445	7.65498	7.59006	7.5641	7.55111	8.43776	8.12351	7.97293	7.94019	7.84199	7.83544	7.63249	7.35752	7.33788	6.93197	2.35825	2.23999	12.8459	11.6655	0	0	0	0	0	0	0	0	0	0	0	0	0	0	0	0	0	0	0	0
Train	RNCMPT00759	NA	0	0.756685	0	4.68936	4.47118	4.21663	4.15603	4.15603	4.13178	4.09542	4.07118	4.04694	4.02269	4.38238	4.32264	4.26289	4.2151	4.1673	4.15535	4.04781	4.01196	3.92831	3.86857	0.489173	0.515763	3.31894	3.35398	0	1	0	0	0	0	0	0	0	4	0	0	3	0	0	0	0	0	0	0
Train	RNCMPT00760	NA	1	0.900887	7	15.473	12.1989	11.9911	11.8813	11.3284	11.0383	10.5246	9.44238	9.19927	9.12869	13.6963	12.8138	12.6786	12.2334	11.2993	10.8263	10.5877	9.60988	8.73536	8.50083	3.458	3.28343	25.7461	23.7921	0	0	0	0	0	0	0	0	0	0	0	0	0	0	0	0	2	0	0	0
Train	RNCMPT00761	NA	1	0.964652	8	31.0623	28.1021	23.2581	22.408	20.0633	19.4374	18.7475	18.3991	18.2342	17.7546	30.1902	28.1243	25.4274	23.7205	23.4918	23.0411	20.6006	18.4739	18.4219	17.5801	13.3706	14.2686	249.063	278.139	0	0	0	0	0	0	0	0	0	0	0	0	0	0	0	0	0	0	0	0
Train	RNCMPT00762	NA	1	0.95286	8	41.6477	40.3439	31.341	29.2167	28.8944	26.9634	25.9025	25.6596	25.5183	23.4337	40.5435	32.2916	32.2606	30.5062	29.717	28.9924	27.8047	27.2096	26.3298	21.8403	21.9553	21.0512	672.84	610.119	0	0	0	0	0	0	0	0	0	0	0	0	0	0	0	0	0	0	0	0
Train	RNCMPT00763	NA	1	0.914105	8	12.5811	12.3873	12.2397	11.348	10.9913	10.9113	9.83816	9.75821	9.67518	9.62598	12.4897	11.4371	11.2007	10.5514	9.50509	9.09852	9.08907	8.66675	8.62262	8.51232	3.58313	3.44308	23.503	21.3948	0	0	0	0	0	0	0	0	0	0	0	0	0	0	0	0	0	0	0	0
Train	RNCMPT00764	NA	0	0.610876	0	4.18088	3.52417	3.47727	3.45381	3.37172	3.37172	3.34827	3.33654	3.30136	3.231	4.82439	4.2334	4.00164	3.92052	3.81623	3.52652	3.46858	3.41064	3.31794	3.17888	-0.058677	-0.0707978	2.98608	3.06486	0	0	0	5	0	0	0	0	0	0	0	0	0	0	0	0	0	0	4	2
Train	RNCMPT00765	NA	0	0.718224	3	7.65013	7.00249	5.4185	5.4107	5.4029	5.16881	5.00495	4.73965	4.73185	4.62261	7.78007	7.64985	5.07616	4.98424	4.84636	4.72381	4.44805	4.40209	4.37145	4.31784	0.684312	0.727365	4.07288	4.11601	2	1	0	0	0	0	0	0	0	0	0	0	0	0	0	0	2	0	0	0
Train	RNCMPT00767	NA	0	0.953009	3	6.41659	6.0193	5.98475	5.98043	5.82497	5.69974	5.69974	5.65656	5.64792	5.6436	5.95098	5.84983	5.81465	5.79266	5.76187	5.74868	5.61675	5.55958	5.50681	5.46723	2.03091	1.98162	7.78075	7.53552	0	0	0	0	0	0	0	0	0	0	0	0	0	0	0	0	0	0	0	0
Train	RNCMPT00768	NA	1	0.792135	6	12.2261	9.3319	8.30791	7.72481	7.04926	7.04215	6.8146	6.71504	6.44483	6.42349	9.8315	9.63291	8.47682	7.12213	7.08667	6.81006	6.4838	6.37032	6.31358	6.24974	1.78379	1.74819	9.50299	8.66469	0	0	0	0	0	0	0	0	0	0	0	0	0	0	0	0	0	0	0	0
Train	RNCMPT00769	NA	0	0.771061	2	5.11923	4.74392	4.69388	4.68137	4.64384	4.61882	4.5938	4.11841	4.09339	4.04335	6.46755	5.27924	5.00113	4.57131	4.55867	4.31848	4.30584	4.20471	4.04037	3.93923	0.513478	0.493198	3.44072	3.51257	0	0	0	0	0	0	0	1	0	0	0	0	0	0	0	0	0	0	0	0
Train	RNCMPT00770	NA	0	0.534865	1	3.81902	3.6168	3.6168	3.5831	3.5831	3.53255	3.46514	3.44829	3.41459	3.39774	3.89923	3.83304	3.60135	3.53516	3.51861	3.51861	3.45242	3.41932	3.40277	3.32003	0.00849195	-0.0262175	3.14139	3.23849	0	1	0	0	0	0	0	0	0	0	0	0	0	0	0	0	0	0	0	0
Train	RNCMPT00771	NA	0	0.661922	0	5.61286	5.3336	5.28951	5.21602	5.12783	5.08374	5.08374	4.99555	4.89267	4.78978	6.1055	5.47121	5.3237	5.30895	5.22044	4.92543	4.73366	4.71891	4.68941	4.67466	0.85238	0.826511	4.37979	4.44595	0	0	0	0	0	0	0	0	0	7	0	0	0	0	0	0	0	0	0	0
Train	RNCMPT00772	NA	0	0.71228	6	7.15323	5.95191	5.26859	5.08123	4.93795	4.69548	4.38689	4.35382	4.30974	4.28769	7.95662	6.47077	5.54625	5.09499	4.74279	4.66574	4.36857	4.33556	4.22549	4.14845	0.577732	0.584197	3.70338	3.74582	2	2	0	0	0	0	0	0	0	0	0	0	0	0	0	0	2	0	0	0
Train	RNCMPT00773	NA	1	0.877303	4	11.9228	10.4929	9.79026	8.7055	8.5699	8.54525	8.34802	8.33569	8.08916	8.00287	11.5657	10.3734	9.58924	9.43623	9.26409	9.06645	8.91981	8.31413	8.30138	8.25675	2.91272	2.70163	17.2638	15.4495	0	0	0	0	0	0	0	0	0	0	0	0	0	0	0	0	0	0	0	0
Train	RNCMPT00774	NA	1	0.932637	7	16.1377	13.0621	12.9163	11.1222	10.9212	9.906	9.44364	9.2979	9.15718	8.82549	16.5829	15.219	13.2471	12.915	12.5217	9.42596	9.15521	9.0888	9.02239	8.98663	2.93045	3.08657	21.3819	24.6651	0	0	0	0	0	0	0	0	0	0	0	0	0	0	0	0	0	0	0	0
Train	RNCMPT00775	NA	0	0.732976	2	7.68396	6.83847	6.79755	6.51118	6.41572	6.41572	6.21117	6.19753	6.12934	5.81569	8.34826	6.38599	6.33223	6.09031	5.87526	5.87526	5.80806	5.71398	5.66022	5.57958	1.30153	1.25826	6.70844	6.29857	0	0	0	0	0	0	0	0	0	4	0	0	0	1	0	0	2	0	0	0
Train	RNCMPT00776	NA	1	0.897173	5	9.53142	9.38209	9.23897	9.21408	9.00875	8.95897	8.80963	8.77852	8.53585	8.53585	10.4688	10.2117	9.64119	9.52834	9.22114	9.09576	9.08949	8.9641	8.68198	8.54405	2.63562	2.7201	15.5573	16.4771	0	0	0	0	0	0	0	0	0	0	0	0	0	0	0	0	0	0	0	0
Train	RNCMPT00779	NA	0	0.954194	6	8.78546	8.55117	7.6615	7.47787	7.10111	7.03146	6.91431	6.82566	6.74018	6.39191	8.54568	7.73179	7.45403	7.37652	7.31838	7.29578	7.19888	7.05355	7.0051	6.85653	2.54765	2.52978	11.3296	11.3041	0	0	0	0	0	0	0	0	0	5	0	0	0	0	0	0	0	0	0	0
Train	RNCMPT00780	NA	0	0.843055	0	4.21518	4.16074	4.10631	4.07364	4.01921	4.01921	3.97566	3.84501	3.83412	3.80146	4.52463	4.3491	4.17356	4.10774	3.88832	3.82249	3.78958	3.72375	3.72375	3.70181	0.547512	0.546599	3.28965	3.26977	0	0	0	0	0	0	0	6	0	0	0	0	0	0	0	0	0	0	0	0
Train	RNCMPT00781	NA	0	0.745469	0	4.93611	4.81109	4.63607	4.54856	4.44855	4.44855	4.19852	4.18602	4.08601	4.08601	5.27413	4.94288	4.63711	4.57341	4.57341	4.56067	4.53519	4.45875	4.43327	4.40779	0.83306	0.85351	3.94851	4.03128	0	0	0	0	0	0	0	0	0	0	0	0	0	0	0	0	0	0	0	0
Train	RNCMPT00782	NA	0	0.64617	1	4.96206	4.86071	4.86071	4.68697	4.57115	4.51323	4.35397	4.32501	4.31054	4.20919	5.20809	4.83298	4.83298	4.71756	4.67428	4.58772	4.51558	4.48673	4.4723	4.41459	0.322564	0.389307	3.42745	3.57227	0	0	0	0	0	0	0	0	0	2	0	0	0	0	0	0	0	0	0	0
Train	RNCMPT00784	NA	1	0.516762	5	7.42326	6.60726	6.18294	5.77494	5.75862	5.7423	5.72598	5.5791	5.53014	5.51382	10.0751	9.97715	7.80606	6.84295	6.64706	6.01043	5.86351	5.45541	5.40644	5.37379	0.626099	0.677783	4.92891	5.83995	0	0	0	0	0	0	0	0	0	0	0	0	0	0	0	0	0	0	0	0
Train	RNCMPT00785	NA	0	0.515004	1	4.21309	3.93052	3.76097	3.74213	3.7233	3.70446	3.64794	3.64794	3.61027	3.59143	4.1747	4.05991	3.94513	3.94513	3.94513	3.90686	3.84947	3.79208	3.67729	3.65816	0.265374	0.254578	3.12549	3.0652	0	0	0	7	0	0	0	0	0	1	0	1	1	0	0	0	0	0	4	0
Train	RNCMPT00787	NA	1	0.724661	5	7.65456	6.13327	5.85437	5.14443	5.06837	4.87821	4.80214	4.77679	4.58663	4.53592	5.8032	5.434	5.39581	5.34489	4.96296	4.83565	4.7338	4.40279	4.35187	4.22456	0.377794	0.410977	3.62812	3.50575	0	0	0	0	0	0	0	0	0	0	0	0	0	0	0	0	0	0	0	0
Train	RNCMPT00788	NA	1	0.892395	2	6.07348	5.66259	5.31692	5.193	5.18648	5.17996	5.02995	5.00386	4.99734	4.98429	6.23927	6.23927	5.96221	5.85912	5.80757	5.67226	5.61427	5.5885	5.46608	5.34366	0.893683	0.95374	4.85904	5.35329	0	0	0	0	0	0	0	0	0	0	0	0	0	0	0	0	0	0	0	0
Train	RNCMPT00789	NA	1	0.911919	6	8.39187	7.42865	7.18785	7.15273	7.03233	6.87179	6.65105	6.31995	6.25974	6.24971	8.03959	7.86258	7.82324	7.43972	7.4053	7.38072	7.24304	7.13979	7.03162	7.01195	1.74674	1.80636	8.10933	8.54339	0	0	0	0	0	0	0	0	0	0	0	0	0	0	0	0	0	0	0	0
Train	RNCMPT00790	NA	1	0.904701	8	21.4505	19.5928	19.1365	17.6568	13.1168	12.6508	12.1815	11.6893	11.6567	11.6535	20.6888	18.3951	18.1814	15.007	13.939	13.4888	12.4569	12.1612	11.9049	11.6058	4.95282	4.67174	60.0137	52.4257	0	0	0	0	0	0	0	0	0	0	0	0	0	0	0	0	0	0	0	0
Train	RNCMPT00791	NA	1	0.86572	6	7.62806	5.99331	5.89028	5.64301	5.60866	5.45755	5.36139	5.35452	5.28584	5.23089	6.45121	6.25025	5.9555	5.72105	5.58037	5.35932	5.35262	5.04447	4.95739	4.93059	0.72329	0.76198	4.50045	4.40222	0	0	0	0	0	0	0	0	0	0	0	0	0	0	0	0	0	0	0	0
Train	RNCMPT00792	NA	1	0.870165	5	11.9751	11.3394	11.2752	10.8194	10.6139	9.96545	9.96545	9.70221	9.63159	9.36192	11.5765	11.2809	10.9404	9.4819	9.41765	9.26987	9.16707	9.15422	8.83297	8.76229	3.67787	3.51851	25.0119	22.9048	0	0	0	0	0	0	0	0	0	0	0	0	0	0	0	0	0	0	0	0
Train	RNCMPT00793	NA	1	0.825259	2	7.45274	6.40055	6.34346	6.10692	6.09877	5.96011	5.91117	5.8867	5.84591	5.78066	7.33021	6.77184	6.67183	6.43848	6.33848	6.05512	5.83844	5.77177	5.7301	5.6801	1.47978	1.47912	6.63657	6.7077	0	0	0	0	0	0	0	0	0	0	0	0	0	0	0	0	0	0	0	0
Train	RNCMPT00794	NA	1	0.867142	6	17.6494	16.9559	16.7119	16.3331	15.8322	15.0232	14.3746	14.2205	13.7261	13.3665	15.5673	15.5024	15.366	15.3076	15.2037	14.7298	14.0352	13.9053	13.1717	12.9121	4.78809	4.08876	56.5533	43.7621	0	0	0	0	0	0	0	0	0	0	0	0	0	0	0	0	0	0	0	0
Train	RNCMPT00795	NA	1	0.693087	3	6.92654	6.73115	6.44321	6.33009	6.08329	6.04215	6.00102	5.98045	5.91875	5.87761	6.94118	6.87845	6.83664	6.33484	6.06303	5.84349	5.75986	5.71804	5.62396	5.6135	1.14041	1.18127	5.81876	6.10404	0	0	0	0	0	0	0	0	0	0	0	0	0	0	0	0	0	0	0	0
Train	RNCMPT00796	NA	1	0.741095	0	9.66956	9.46554	9.27226	8.10184	7.55421	7.47904	7.47904	7.27502	7.23207	6.88846	8.5861	8.28307	7.90429	7.89347	7.64455	7.5688	7.29824	7.12508	6.97357	6.9411	1.74565	1.67629	10.8669	10.2587	0	0	0	0	0	0	0	0	0	0	0	0	0	0	0	0	0	0	0	0
Train	RNCMPT00798	NA	0	0.770886	0	3.69875	3.65478	3.61082	3.58884	3.58884	3.40199	3.38001	3.30308	3.23713	3.13821	4.53027	3.3962	3.3962	3.33013	3.2971	3.22003	3.22003	3.20902	3.20902	3.13195	-0.246123	-0.186571	3.48347	3.47035	0	0	0	7	0	0	0	0	0	0	0	0	0	0	0	0	0	0	4	1
Train	RNCMPT00799	NA	1	0.8956	8	16.3804	15.9943	13.5018	12.5423	12.1789	11.8553	11.8156	11.4408	11.0548	10.7482	14.6082	13.3722	13.3442	13.3385	12.6419	12.3498	11.6082	11.4116	11.3723	10.5408	3.96913	4.05345	35.6058	34.8345	0	0	0	0	0	0	0	0	0	0	0	0	0	0	0	0	0	0	0	0
Train	RNCMPT00800	NA	1	0.857343	4	7.523	7.2499	6.60845	6.55129	6.37981	6.25914	6.20834	6.18293	6.16388	5.9797	7.12306	6.98883	6.49667	6.4775	6.44554	6.28575	6.15792	5.90864	5.81277	5.79359	1.79058	1.67956	7.96665	7.45873	0	0	0	0	1	0	0	0	0	0	0	0	0	0	0	0	0	0	0	0
Train	RNCMPT00802	NA	0	0.696052	0	4.60425	4.46841	4.18315	3.74846	3.72129	3.70771	3.69412	3.65337	3.63979	3.61262	4.65386	4.40399	4.28563	4.16727	4.07521	4.06206	3.9437	3.93055	3.85164	3.82534	0.307291	0.348518	3.06443	3.18426	0	0	0	0	0	0	0	0	0	0	0	0	0	0	0	0	0	0	0	0
Train	RNCMPT00803	NA	0	0.602763	2	4.93701	4.76681	4.38001	4.19434	4.16339	4.08603	3.93131	3.90036	3.76111	3.68375	4.23267	4.06471	3.83566	3.80512	3.77458	3.72877	3.69823	3.68296	3.65242	3.63715	0.000381472	-0.0529188	3.77336	3.64698	0	0	0	0	0	0	0	0	0	0	0	0	0	0	0	0	0	0	0	0
Train	RNCMPT00804	NA	0	0.694361	0	3.46566	3.45142	3.43718	3.38022	3.38022	3.30903	3.29479	3.28055	3.26632	3.23784	3.3045	3.3045	3.19024	3.14739	3.07599	3.00458	2.99029	2.97601	2.9046	2.89032	-0.334958	-0.397871	3.65906	3.6234	0	0	0	9	0	0	0	0	0	0	0	0	0	0	0	0	0	0	5	1
Train	RNCMPT00805	NA	1	0.928025	5	15.017	14.002	13.9735	12.7901	12.0786	10.8905	10.7506	10.7102	10.5988	10.2715	15.2333	15.1516	13.139	13.014	12.5091	10.7947	10.749	10.3282	9.79203	9.7199	4.28246	4.35113	33.2122	34.2038	0	0	0	0	0	0	0	0	0	0	0	0	0	0	0	0	0	0	0	0
Train	RNCMPT00806	NA	0	0.65773	6	5.4589	4.85023	4.58937	4.5459	4.42996	4.38649	4.32852	4.1836	4.12563	3.90825	5.81297	5.04662	4.83624	4.55074	4.47561	4.35539	4.1901	4.16005	3.99476	3.85952	0.22578	0.216429	3.36125	3.34103	0	7	0	7	0	0	0	0	0	0	0	0	0	0	0	0	0	0	0	0
Train	RNCMPT00807	NA	0	0.488511	1	4.55164	4.34617	4.21972	3.95102	3.9036	3.8878	3.80877	3.6191	3.58749	3.57168	4.4587	4.23645	3.98245	3.9507	3.8237	3.80783	3.7602	3.72845	3.71258	3.68083	0.17412	0.227465	3.04392	3.1277	0	0	0	0	0	0	0	0	0	0	0	0	1	0	0	0	0	0	0	0
Train	RNCMPT00808	NA	1	0.94806	5	7.95582	7.13501	6.96331	6.64085	6.4859	6.46496	6.34352	6.3142	6.29745	6.2807	7.22202	6.70491	6.5859	6.57769	6.3848	6.36018	6.30272	6.29451	6.2822	6.2781	2.76401	2.79307	12.4757	12.6068	0	0	0	0	0	0	0	0	0	12	0	0	0	0	0	0	0	0	0	0
Train	RNCMPT00809	NA	0	0.95144	9	20.9359	20.9268	16.081	15.7679	14.8011	13.9834	13.5274	13.3055	12.7035	12.3783	17.6594	16.5579	15.8815	15.1741	15.0345	14.1284	12.8563	12.6701	11.9627	11.7393	6.05439	5.65285	67.5718	55.0593	0	0	0	0	1	0	0	0	2	15	2	0	0	2	0	0	0	0	0	0
Train	RNCMPT00810	NA	0	0.722836	1	4.2799	4.0387	3.84867	3.54169	3.52707	3.48322	3.43205	3.41743	3.3882	3.33704	4.12518	4.0171	3.84417	3.65683	3.37583	3.35421	3.31098	3.26775	3.26775	3.26775	-0.046336	-0.0356635	3.13048	3.02277	0	0	0	4	0	0	0	2	0	0	0	0	0	0	0	0	0	0	4	1
Train	RNCMPT00812	NA	0	0.668005	2	4.40535	4.1745	3.97513	3.91217	3.88069	3.82822	3.77576	3.74428	3.74428	3.69181	5.23538	4.57926	4.3147	3.78557	3.76441	3.63742	3.60567	3.5845	3.48926	3.4681	0.0942992	0.109068	3.09613	3.10466	2	1	0	7	0	0	0	0	0	0	0	0	0	0	0	0	1	0	4	2
Train	RNCMPT00813	NA	1	0.910794	4	9.43748	7.89929	7.8227	7.73016	7.51315	7.44933	7.28019	7.26743	7.18445	7.18126	9.91216	8.79069	8.48076	8.27947	7.79382	7.70436	7.54461	7.46793	7.44876	7.20274	2.98299	2.99605	14.9278	15.1126	0	0	0	0	0	0	0	0	0	0	0	0	0	0	0	0	0	0	0	0
Train	RNCMPT00814	NA	1	0.919724	7	20.8816	17.2695	17.057	15.4191	14.7773	14.6799	13.9716	12.9269	12.5595	12.4887	18.9481	16.4371	16.1305	15.806	15.6149	15.335	14.0595	13.0595	12.9395	12.3573	5.51046	5.49122	61.6942	59.2717	0	0	0	0	0	0	0	0	0	0	0	0	0	0	0	0	2	0	0	0
Train	RNCMPT00815	NA	0	0.609896	8	20.5213	14.1476	14.0748	12.5564	12.4928	12.029	11.6926	11.5108	10.7288	10.1105	17.6417	16.1795	12.7021	11.8773	11.568	11.4461	11.3055	11.2868	10.8369	10.3026	3.00393	2.78445	33.294	28.4904	0	0	0	0	5	0	0	0	3	9	2	0	0	0	0	0	0	0	0	0
Train	RNCMPT00816	NA	1	0.936893	8	13.5482	12.7581	12.355	11.5137	11.3185	10.9123	10.8547	10.2853	10.2501	10.2341	12.7319	11.601	11.5753	11.5014	11.4371	11.2829	11.2186	11.0901	11.0291	11.0002	3.56363	3.64893	25.7653	26.7363	0	0	0	0	0	0	0	0	0	0	0	0	0	0	0	0	0	0	0	0
Train	RNCMPT00817	NA	1	0.703922	5	7.54563	6.46188	5.76452	5.46295	5.42526	5.3216	5.29333	5.24621	5.086	5.03888	7.68867	6.4866	5.83352	5.78619	5.70101	5.44545	5.1331	5.12364	5.09524	4.9722	0.679059	0.699794	4.27488	4.29248	2	0	0	0	0	0	0	0	0	0	0	0	0	0	0	0	2	0	0	0
Train	RNCMPT00818	NA	1	0.978578	7	34.8224	30.8454	29.4818	28.5087	28.4967	24.076	22.9109	22.541	22.0376	20.8736	33.0883	32.6105	31.2946	29.632	25.9259	23.6382	22.7816	21.9353	20.2152	20.1865	19.1916	18.7477	465.162	451.836	0	0	0	0	0	0	0	0	0	0	0	0	0	0	0	0	0	0	0	0
Train	RNCMPT00819	NA	1	0.816366	5	6.32061	5.79101	5.55564	5.46737	5.43795	5.30065	5.29084	5.28104	5.24181	5.17316	6.93577	6.67895	6.21469	5.91836	5.86897	5.75043	5.46398	5.41459	5.31581	5.28618	0.776597	0.769096	4.04686	4.16109	0	0	0	0	0	0	0	0	0	0	0	0	0	0	0	0	0	0	0	0
Train	RNCMPT00820	NA	1	0.933195	7	16.6286	12.9861	12.4141	12.3088	11.8245	11.3016	11.2981	10.0278	9.99972	9.66634	14.5833	13.8001	13.0239	12.9612	12.6236	11.2939	11.0224	10.4133	9.71716	9.6545	3.9476	3.88825	31.0749	30.2559	0	0	0	0	0	0	0	0	0	0	0	0	0	0	0	0	2	0	0	0
Train	RNCMPT00821	NA	1	0.642818	3	9.94531	8.16951	7.8216	7.81436	7.54618	7.33598	7.11854	7.03156	6.89384	6.76338	9.66688	8.1149	8.1006	8.03623	7.92895	7.12077	6.89191	6.60583	6.58437	6.57722	1.58716	1.53484	9.13694	8.69969	0	0	0	0	0	0	0	0	0	0	0	0	0	0	0	0	0	0	0	0
Train	RNCMPT00822	NA	1	0.887969	3	10.7631	9.41839	8.30398	8.27931	7.99557	7.94211	7.77351	7.57612	7.3006	7.18135	9.20696	8.84678	8.01465	7.77867	7.57167	7.49301	7.47231	7.29429	7.27773	7.11627	2.59098	2.55267	13.505	12.8752	0	0	0	0	0	0	0	0	0	0	0	0	0	0	0	0	0	0	0	0
Train	RNCMPT00823	NA	0	0.58252	4	9.28747	6.53865	6.37548	6.18721	5.59728	5.17053	5.04501	4.95715	4.78142	4.78142	10.1746	7.91102	6.16979	5.26186	5.23698	5.10017	5.05042	5.00067	4.78924	4.66486	0.654455	0.684095	4.35	4.62662	2	0	0	1	0	0	0	0	0	0	0	0	0	0	0	0	2	0	1	1
Train	RNCMPT00824	NA	0	0.830164	2	6.0725	5.82975	5.37891	5.21419	5.17084	5.11015	5.11015	5.0668	5.05813	5.04946	7.07353	5.99222	5.88066	5.82059	5.7691	5.73477	5.71761	5.52023	5.32285	5.27135	0.867014	0.942789	4.45716	4.92294	0	0	0	0	0	0	0	0	0	0	0	0	0	0	0	0	0	0	0	0
Train	RNCMPT00825	NA	0	0.673626	5	6.86173	5.60716	5.49099	5.18896	5.02634	4.85209	4.82886	4.77077	4.74754	4.72431	6.46731	5.8778	5.83245	5.22027	5.18626	4.90284	4.88017	4.8575	4.80081	4.65344	0.873016	0.851687	4.37075	4.19623	2	0	0	13	0	0	0	0	0	1	0	0	1	0	0	0	1	0	9	4
Train	RNCMPT00826	NA	0	0.67933	0	3.83345	3.50807	3.47553	3.41045	3.41045	3.39961	3.38876	3.32368	3.31284	3.23691	4.62693	4.39642	3.83663	3.59516	3.48539	3.46344	3.43051	3.39758	3.25489	3.25489	-0.00907155	0.0313544	2.94205	2.97031	0	0	0	6	0	0	0	0	0	0	0	0	0	0	1	0	0	0	0	0
Train	RNCMPT00827	NA	1	0.885195	3	6.94583	6.88396	6.86146	6.45647	6.41709	6.29897	6.27647	6.20897	6.0796	6.00647	7.59851	7.593	7.32324	6.77269	6.6736	6.3708	6.15058	6.11755	6.02946	5.95789	1.30583	1.32387	6.39974	6.56871	0	0	0	0	0	0	0	0	0	0	0	0	0	0	0	0	0	0	0	0
Train	RNCMPT00828	NA	1	0.816506	7	19.0716	15.6342	12.4462	11.5314	10.7829	10.7459	9.45227	9.1381	8.15861	8.12164	13.3847	11.3993	11.0495	9.28154	9.09245	8.44011	8.26994	8.17539	7.71214	7.62705	1.96683	1.41698	21.8516	10.9503	0	0	0	0	0	0	0	0	0	0	0	0	0	0	0	0	0	0	0	0
Train	RNCMPT00830	NA	1	0.899807	6	18.5268	14.0857	13.0946	12.3874	12.2588	12.0285	11.8892	11.7499	10.8606	10.8231	13.1059	13.0408	12.8075	12.471	12.14	11.5702	11.3857	11.1958	10.8322	10.8159	4.49295	4.35756	39.3095	34.7046	0	0	0	0	0	0	0	0	0	0	0	0	0	0	0	0	0	0	0	0
Train	RNCMPT00831	NA	1	0.9287	5	8.06483	7.18195	7.01693	6.80652	6.75701	6.43934	6.03503	5.8205	5.7091	5.70085	8.29258	6.72824	6.6995	6.58864	6.53526	6.33818	6.30944	6.11646	6.09593	5.88653	1.86638	1.88276	8.17962	8.22978	0	0	0	0	0	0	0	0	0	0	0	0	0	0	0	0	0	0	0	0
Train	RNCMPT00832	NA	0	0.752259	1	3.42146	3.35695	3.35695	3.3247	3.31394	3.30319	3.28169	3.24944	3.23868	3.22793	3.76469	3.72133	3.65628	3.62375	3.52618	3.48281	3.47197	3.46112	3.43944	3.39607	0.0794997	0.080392	2.94428	3.03865	0	2	0	3	0	0	0	0	0	0	0	0	0	0	0	0	0	0	0	0
Train	RNCMPT00833	NA	1	0.926612	8	18.1703	17.4651	17.1513	16.7715	15.6827	14.2103	11.8854	11.2422	10.9322	10.8082	16.7587	16.4501	16.2697	14.6665	12.7186	12.3218	11.5763	10.5984	9.63242	8.88693	5.08894	4.50245	49.4232	37.4381	0	0	0	0	0	0	0	0	0	0	0	0	0	0	0	0	0	0	0	0
Train	RNCMPT00834	NA	1	0.783499	9	39.4532	37.3014	28.2506	25.1075	23.3908	18.9339	18.4826	17.7573	17.7089	15.1379	44.9958	31.8948	30.5422	23.6555	22.7976	21.986	21.3831	20.873	16.9389	16.877	12.7856	14.4062	389.044	463.437	0	0	0	0	0	0	0	0	0	0	0	0	0	0	0	0	0	0	0	0
Train	RNCMPT00835	NA	1	0.690007	6	9.80676	9.06848	8.47785	7.43195	7.13663	7.11202	6.60753	6.38604	6.26299	6.21377	11.3435	9.61078	8.70781	8.659	8.15871	8.07329	7.25574	7.18252	6.67003	6.5358	0.977476	1.0362	6.34772	7.52536	0	0	0	0	0	0	0	0	0	2	0	0	0	0	0	0	0	0	0	0
Train	RNCMPT00836	NA	0	0.773663	1	4.42813	4.32756	4.30522	4.11526	4.02587	3.86943	3.81356	3.80239	3.72417	3.713	4.57228	4.37445	4.17662	4.17662	4.16563	3.98978	3.9568	3.89086	3.56114	3.56114	0.087985	0.0729297	3.32294	3.37262	0	0	0	0	0	0	0	0	0	0	0	0	0	0	0	0	0	0	0	0
Train	RNCMPT00837	NA	1	0.852809	5	16.4727	15.5844	15.1438	14.4723	14.3674	12.318	12.2621	11.8564	11.7515	11.4577	15.7769	13.8174	13.5918	12.4641	12.2385	11.9143	11.8931	11.5619	11.435	11.3998	5.71188	5.40069	56.5516	49.3809	0	0	0	0	0	0	0	0	0	0	0	0	0	0	0	0	0	0	0	0
Train	RNCMPT00838	NA	1	0.857088	7	6.65905	6.18643	6.12628	5.45603	5.43884	5.43025	5.27557	5.11231	5.06934	5.06075	7.89265	7.08485	6.72872	6.28573	5.81668	5.79931	5.30421	5.20866	5.13917	5.061	0.987282	0.992631	4.3718	4.6194	0	0	0	0	0	0	0	0	0	0	0	0	0	0	0	0	0	0	0	0
Train	RNCMPT00840	NA	1	0.865866	6	20.016	18.0294	15.7339	15.5401	14.0743	13.6261	13.293	13.1658	11.9484	11.7606	19.0202	16.0259	15.3264	14.9337	13.9397	13.0929	12.1602	12.1541	11.9087	11.6571	5.0412	4.8336	55.2257	49.3785	0	0	0	0	0	0	0	0	0	0	0	0	0	0	0	0	0	0	0	0
Train	RNCMPT00842	NA	0	0.673105	1	4.46873	4.35183	4.32585	4.2739	4.23493	3.91021	3.81929	3.8063	3.8063	3.76734	5.0918	4.32821	4.06029	3.93972	3.72538	3.71198	3.63161	3.57802	3.51104	3.51104	0.43222	0.453895	3.12814	3.08594	0	0	0	0	0	0	0	0	0	1	0	0	0	0	0	0	0	0	0	0
Train	RNCMPT00843	NA	0	0.647163	2	4.33917	3.96241	3.64951	3.61758	3.45155	3.43239	3.41324	3.35577	3.33661	3.32384	4.62206	4.57679	4.07889	4.05949	3.99482	3.85256	3.83963	3.8073	3.80083	3.79437	0.0142852	0.074403	3.07308	3.23181	0	0	0	1	0	0	0	3	0	0	0	0	0	0	0	0	0	0	0	0
Train	RNCMPT00844	NA	0	0.676528	6	6.14287	5.13379	5.02437	4.80554	4.76906	4.55023	4.5016	4.41649	4.38002	4.08824	5.62123	5.323	5.29914	4.59533	4.51183	4.4164	4.40447	4.33289	4.16589	4.09431	0.284353	0.299604	3.30105	3.29284	0	7	0	1	0	0	0	0	0	2	0	1	1	0	0	0	0	0	0	0
Train	RNCMPT00862	NA	1	0.897501	4	6.75229	6.48206	5.69981	5.57181	5.35372	4.97445	4.94601	4.87489	4.86067	4.82748	6.68458	6.04634	5.41763	5.38429	5.3319	5.21759	5.17948	5.04612	4.96991	4.9461	1.16402	1.20193	4.50109	4.66067	0	0	0	0	0	0	0	0	0	0	0	0	0	0	0	0	0	0	0	0
Train	RNCMPT00866	NA	1	0.899635	3	8.07569	7.8832	6.92078	6.63663	6.35707	6.26999	6.12792	6.10501	5.9996	5.90794	8.01034	7.20856	6.90053	6.83259	6.7737	6.42037	6.41584	6.40678	6.29354	6.22106	1.86337	1.93745	7.96804	8.42271	0	0	0	0	0	0	0	0	0	0	0	0	0	0	0	0	0	0	0	0
Train	RNCMPT00891	NA	0	0.566348	1	4.13945	3.99574	3.83605	3.78815	3.75621	3.70831	3.70831	3.70831	3.6604	3.62846	4.37179	3.7171	3.5924	3.51446	3.48328	3.42093	3.38975	3.37417	3.34299	3.34299	0.0118548	0.00612438	3.41869	3.3267	0	0	0	0	0	0	0	0	0	0	0	0	0	0	0	0	0	0	0	0
Train	RNCMPT00894	NA	0	0.838674	6	4.95204	4.77652	4.72776	4.69851	4.64975	4.63025	4.54248	4.01591	3.98666	3.94765	5.59189	5.11541	4.93065	4.86258	4.49307	4.40555	4.3861	4.36665	4.20134	4.00686	0.377255	0.410446	3.06653	3.09267	0	8	0	4	0	0	0	0	0	0	0	0	0	0	0	0	0	0	0	0
Train	RNCMPT00896	NA	0	0.789128	2	4.70958	4.62418	4.59978	4.55097	4.36797	4.29476	4.16056	4.11175	4.02635	3.95315	5.44698	4.87771	4.71683	4.60545	4.39506	4.37031	4.32081	4.29606	4.20943	4.1228	0.52914	0.540669	3.39057	3.39466	0	0	0	3	0	0	0	0	0	2	0	0	2	0	1	1	0	1	0	0
Train	RNCMPT00901	NA	0	0.625928	0	4.47011	3.62053	3.57244	3.34802	3.31597	3.31597	3.26788	3.20376	3.1717	3.15567	4.01347	3.99739	3.54709	3.40235	3.38627	3.16112	3.14504	3.14504	3.09679	3.08071	-0.171852	-0.193343	3.2555	3.27127	0	0	0	11	0	0	0	0	0	0	0	0	0	0	0	0	0	0	3	0
Train	RNCMPT00903	NA	0	0.766468	2	6.40499	5.17572	5.12534	4.92383	4.78276	4.74246	4.73238	4.69208	4.682	4.51071	5.34993	5.20832	5.1274	5.03637	4.83408	4.7835	4.65201	4.6419	4.60144	4.56098	0.975956	0.9402	4.55592	4.46004	0	0	0	0	0	0	0	0	0	13	0	0	0	0	0	0	0	0	0	0
Train	RNCMPT00904	NA	0	0.748455	1	4.3415	4.27711	4.24951	4.21272	4.12073	3.97354	3.87235	3.78036	3.78036	3.75276	5.19173	4.82883	4.21468	4.17746	4.15885	4.14024	4.13093	4.0751	4.0658	4.00996	0.380393	0.407315	3.18361	3.39502	0	0	0	0	0	0	0	0	0	2	0	2	2	0	0	0	0	0	0	0
Train	RNCMPT00905	NA	1	0.89332	3	9.59334	9.27707	8.13126	8.09497	8.04831	7.9498	7.8824	7.7113	7.42096	7.39504	10.4744	8.48332	8.3848	8.02704	7.91815	7.85075	7.71593	7.66927	7.50853	7.31669	2.65322	2.62754	13.8345	13.6516	0	0	0	0	0	0	0	0	0	0	0	0	0	0	0	0	0	0	0	0
Train	RNCMPT00906	NA	0	0.770348	2	4.96165	4.94509	4.92025	4.87056	4.81259	4.77119	4.7215	4.68838	4.58072	4.57244	6.13712	5.11976	4.98848	4.90644	4.85721	4.84901	4.6521	4.59466	4.59466	4.53723	0.856629	0.929011	3.9028	4.14159	0	0	0	0	0	0	0	0	0	5	0	4	4	0	0	0	0	0	0	0
Train	RNCMPT00908	NA	0	0.829026	1	4.427	4.32389	4.26765	4.08018	4.03331	3.98644	3.93957	3.93957	3.93957	3.9302	4.58759	4.49252	4.38794	4.37843	4.26434	4.17877	4.0932	4.0932	3.98862	3.90306	0.45667	0.472226	3.15734	3.22623	0	0	0	0	0	0	0	0	0	0	0	0	0	0	0	0	0	0	0	0
Train	RNCMPT00909	NA	0	0.756684	4	6.4683	5.61503	5.47282	5.41356	5.27135	5.27135	5.17654	5.05803	4.97508	4.86842	5.41453	5.22616	5.1202	5.02601	4.70813	4.63749	4.57862	4.48443	4.30783	4.29606	0.804009	0.692267	4.51035	4.02433	0	0	0	0	0	0	0	0	0	7	0	4	6	0	0	2	0	2	0	0
Train	RNCMPT00910	NA	0	0.754802	2	4.05496	4.04239	3.69049	3.69049	3.66536	3.64022	3.58995	3.50198	3.47684	3.42657	4.09873	4.02295	3.73249	3.66935	3.54306	3.53044	3.47992	3.45466	3.39152	3.32838	0.14158	0.161203	2.95803	2.97918	0	0	0	3	0	0	0	0	0	0	0	0	0	0	2	0	0	0	0	0
Train	RNCMPT00911	NA	1	0.935681	6	16.5001	16.0949	14.4999	14.1437	14.0766	13.1836	13.1578	12.7784	12.7216	12.6648	17.0085	16.5181	16.0016	14.9191	14.4887	13.5236	12.5767	12.368	12.055	12.0367	6.73099	6.6772	65.2742	65.7412	0	0	0	0	0	0	0	0	0	0	0	0	0	0	0	0	0	0	0	0
Train	RNCMPT00912	NA	1	0.876744	6	13.9772	13.1477	13.1336	12.7821	11.7557	11.4675	10.6942	10.6661	10.5396	10.2654	13.5478	12.5311	11.7793	11.5287	10.9273	10.8843	10.691	10.3545	10.2972	10.2042	4.10087	3.96661	32.3809	30.1829	0	0	0	0	0	0	0	0	0	0	0	0	0	0	0	0	0	0	0	0
Train	RNCMPT00913	NA	0	0.40694	7	8.43931	7.03353	6.51561	6.38613	6.31214	5.25781	5.16532	4.77688	4.77688	4.57341	9.86745	6.5673	6.25212	5.89985	5.82569	5.49197	5.45489	5.25095	5.12116	4.91722	0.494651	0.45657	4.23999	4.35444	2	0	0	2	0	0	0	0	0	0	0	0	0	0	0	0	0	0	2	1
Train	RNCMPT00915	NA	0	0.858299	0	4.71466	4.44991	4.43166	4.1943	4.1304	4.09388	4.04824	4.04824	3.98433	3.96607	4.7407	4.26548	4.16685	4.08616	4.01443	3.92476	3.91579	3.8889	3.87993	3.87096	0.822799	0.824674	3.53768	3.51573	0	0	0	0	0	0	0	0	0	0	0	0	0	0	0	0	0	0	0	0
Train	RNCMPT00916	NA	0	0.901587	2	4.8323	4.57174	4.49189	4.3406	4.24394	4.22713	4.1851	4.16409	4.15989	4.15568	4.38534	4.21602	4.18298	4.16646	4.13755	4.12103	4.07147	4.04669	4.03017	3.98474	0.789873	0.824822	3.60618	3.61436	0	0	0	0	0	0	0	0	0	0	0	0	0	0	0	0	0	0	0	0
Train	RNCMPT00917	NA	0	0.774147	2	4.75706	4.38524	4.2327	3.97528	3.93715	3.86088	3.7846	3.77507	3.7274	3.70833	5.27052	4.18232	4.11431	4.08516	3.96857	3.87141	3.87141	3.84226	3.66737	3.53135	0.19479	0.177332	3.24472	3.2735	0	5	0	2	0	0	0	0	0	0	0	0	0	0	0	0	0	0	0	0
Train	RNCMPT00918	NA	0	0.898089	4	5.1894	5.058	5.03172	5.02515	4.86089	4.78205	4.7492	4.70978	4.67036	4.66379	5.50169	5.2101	5.10406	5.05767	5.04441	5.03779	4.89861	4.73956	4.73956	4.67329	1.17146	1.18857	4.64545	4.78521	0	0	0	0	0	0	0	0	0	5	0	0	0	0	0	0	0	2	0	0
Train	RNCMPT00919	NA	0	0.96687	2	6.21892	6.20561	5.99529	5.9101	5.84354	5.81692	5.80094	5.78763	5.74237	5.72374	6.51386	6.42479	6.3762	6.29792	6.09278	6.07389	6.0307	5.91733	5.81746	5.74188	2.0977	2.03228	8.21324	7.89437	0	0	0	0	0	0	0	0	0	1	0	0	0	0	0	0	0	0	0	0
Train	RNCMPT00921	NA	0	0.778462	1	3.8954	3.7933	3.73658	3.62313	3.55506	3.55506	3.4643	3.43027	3.38489	3.24875	3.8546	3.83203	3.82074	3.67401	3.49342	3.48213	3.45955	3.43698	3.41441	3.41441	0.0339458	0.0251272	2.9979	2.98552	0	1	0	0	0	0	0	0	0	0	0	0	0	0	0	0	0	0	0	0
Train	RNCMPT00922	NA	0	0.647814	0	3.90887	3.89291	3.84503	3.79715	3.73331	3.68543	3.52583	3.52583	3.52583	3.49391	3.89888	3.73773	3.64105	3.64105	3.51213	3.49601	3.44767	3.41544	3.28652	3.28652	0.170911	0.112549	3.07826	3.1104	0	0	0	0	0	0	0	0	0	0	0	0	0	0	0	0	0	2	0	0
Train	RNCMPT00923	NA	0	0.955666	6	12.1587	9.55286	8.59281	8.39689	8.28368	8.2532	8.19443	7.98979	7.98761	7.95496	10.2304	9.76729	9.11854	8.88481	8.78652	8.48726	8.29941	7.73148	7.64847	7.57421	2.96902	2.92457	15.6846	15.0038	0	0	0	0	0	0	0	0	0	16	0	0	0	0	0	0	0	0	0	0
Train	RNCMPT00924	NA	0	0.638396	2	6.34334	6.07908	5.45727	5.15414	4.97537	4.71887	4.71887	4.64115	4.55565	4.54011	5.62771	5.33367	4.95451	4.89261	4.88487	4.68368	4.5444	4.43606	4.42059	4.37416	0.796084	0.827368	4.03708	4.05467	0	0	0	0	0	0	0	0	0	0	0	0	0	0	0	0	2	0	0	0
Train	RNCMPT00925	NA	0	0.826782	4	6.27321	5.37887	5.22599	5.10369	5.06547	5.01196	4.91259	4.85908	4.79793	4.54568	7.26891	7.02264	6.08376	5.71436	5.32957	5.30649	5.14487	5.00635	4.95248	4.79087	0.658363	0.678338	3.98625	4.25809	0	2	0	0	0	0	0	0	0	0	0	0	0	0	0	0	0	0	0	0
Train	RNCMPT00926	NA	0	0.647583	4	5.9944	5.37864	5.37864	5.26554	5.26554	5.21527	5.00164	4.97651	4.83828	4.66235	6.16278	5.43803	5.41214	5.29567	5.26978	5.2439	5.17919	5.08859	4.98506	4.94623	0.83969	0.885335	4.18511	4.52624	0	0	0	0	0	0	0	0	0	8	0	0	0	1	0	0	0	0	0	0
Train	RNCMPT00927	NA	0	0.697546	5	6.48315	5.88901	5.66944	5.29488	5.26905	5.24322	5.11406	5.10114	5.03656	4.99781	5.87384	5.38386	5.21624	4.98414	4.77783	4.75204	4.64889	4.6231	4.57152	4.55863	0.478251	0.503292	4.01855	3.97653	0	0	0	0	0	0	0	0	0	19	0	0	0	0	0	0	0	0	0	0
Train	RNCMPT00929	NA	0	0.679133	2	5.17655	4.98532	4.4953	4.33992	4.24431	4.16065	4.16065	4.11284	4.08894	4.08894	5.2702	4.73704	4.36616	4.35457	4.27343	4.1923	4.15753	4.08799	3.93732	3.85619	0.300749	0.332298	3.35582	3.31259	0	0	0	0	0	0	0	0	0	11	0	0	0	0	0	0	0	1	0	0
Train	RNCMPT00930	NA	0	0.564338	6	13.2286	12.3162	10.4839	10.454	9.96039	9.51914	9.47427	8.1281	8.10566	7.76912	12.4402	11.0707	10.8162	9.57388	9.29697	8.99761	8.96768	8.61593	8.39141	7.96483	1.50107	1.57304	12.2609	12.0844	0	0	0	0	1	0	0	0	2	14	2	0	0	1	0	0	0	0	0	0
Train	RNCMPT00931	NA	0	0.824927	5	6.41842	6.19537	6.15554	5.26336	5.19166	5.12794	5.08014	4.82523	4.76947	4.72167	6.29295	5.57214	5.55613	5.03554	4.93943	4.89939	4.84333	4.77125	4.71518	4.61107	0.561043	0.568813	3.95372	3.91356	2	5	0	0	0	1	0	0	0	0	0	0	0	0	0	0	1	0	0	0
Train	RNCMPT00934	NA	0	0.837072	5	7.64728	7.45591	7.00938	6.59474	5.98075	5.87709	5.79735	5.77343	5.70964	5.67775	7.35375	6.91508	6.91508	6.42856	6.39666	6.35678	6.04573	5.95799	5.90216	5.74265	1.13395	1.13818	5.5328	5.6533	0	0	0	0	0	0	0	0	0	0	0	0	0	0	0	0	0	0	0	0
Train	RNCMPT00935	NA	0	0.855811	3	6.85304	6.43404	6.42694	5.96533	5.95823	5.90852	5.71678	5.68837	5.50373	5.42561	6.06001	6.00358	5.9542	5.80605	5.70729	5.62263	5.60852	5.58736	5.5803	5.55209	1.4734	1.46148	6.57131	6.56597	0	0	0	0	0	0	0	0	0	5	0	0	0	0	0	0	0	0	0	0
Train	RNCMPT00956	NA	1	0.607841	6	9.20417	8.45585	8.15296	7.63627	6.79886	6.44252	6.33562	6.06836	5.92583	5.76547	8.72512	8.13259	7.73757	7.62984	7.36051	7.05527	6.48069	6.30114	5.61883	5.54701	0.473493	0.390815	6.5589	6.18005	0	0	0	0	0	0	0	0	0	0	0	0	0	0	0	0	0	0	0	0
Train	RNCMPT00957	NA	1	0.857283	3	11.1559	10.6204	9.94553	9.55675	9.20465	9.13129	9.07995	9.03593	8.96258	8.78653	13.5516	12.024	11.1812	10.7598	10.3309	10.0449	9.79661	9.33005	9.0742	8.9538	3.43143	3.63642	21.2826	24.3744	0	0	0	0	0	0	0	0	0	0	0	0	0	0	0	0	0	0	0	0
Train	RNCMPT00958	NA	1	0.871813	5	14.4457	14.3455	14.1374	14.0758	13.9756	13.4437	12.9735	12.5265	12.4417	12.3646	15.7565	13.3117	13.156	13.1093	12.938	12.6811	12.5176	12.1516	11.9881	11.9803	4.92274	4.70419	46.7696	42.8488	0	0	0	0	0	0	0	0	0	0	0	0	0	0	0	0	0	0	0	0
Train	RNCMPT00959	NA	1	0.910333	6	14.9354	12.2029	11.5188	11.2452	10.9564	10.2419	10.0747	9.63763	9.59202	9.3792	16.2863	12.3121	12.0922	11.3696	11.1025	10.9847	10.698	10.431	10.16	9.73982	3.54785	3.54899	25.2553	26.5349	0	0	0	0	0	0	0	0	0	0	0	0	0	0	0	0	0	0	0	0
Train	RNCMPT00960	NA	1	0.831959	1	9.68994	9.53514	9.33905	8.82305	8.43088	8.338	8.22448	8.20384	8.17288	8.15224	11.4	10.8362	9.22836	9.15527	8.83162	8.68545	8.57061	8.38268	8.38268	8.23651	3.16669	3.19814	18.3439	18.9592	0	0	0	0	0	0	0	0	0	0	0	0	0	0	0	0	0	0	0	0
Train	RNCMPT00961	NA	1	0.88707	3	9.13838	7.98854	7.72996	7.50439	7.44387	7.08627	7.05326	6.98174	6.95973	6.91572	10.2214	8.54943	8.20521	8.03037	7.68615	7.60965	7.19987	7.13976	7.00317	6.85564	2.7997	2.82031	13.6673	14.0871	0	0	0	0	0	0	0	0	0	0	0	0	0	0	0	0	0	0	0	0
Train	RNCMPT00962	NA	1	0.897897	7	20.3241	17.1048	16.2801	14.0443	13.6778	13.5007	13.4335	12.5477	12.3644	12.2911	17.6002	16.1623	15.7752	15.0685	14.7613	14.7183	14.4418	12.3894	11.8241	11.695	4.94417	4.90256	53.3397	50.9972	0	0	0	0	0	0	0	0	0	0	0	0	0	0	0	0	2	0	0	0
Test	RNCMPT01016	0.0311774	0	0.81801	5	5.48899	5.0431	4.71281	4.1926	4.09351	4.06048	4.01919	4.00268	3.91185	3.91185	6.05917	4.69946	4.0745	4.05761	4.00694	3.9816	3.9816	3.9816	3.87181	3.82114	0.228845	0.201059	3.31407	3.34745	0	6	0	1	0	0	0	0	0	0	0	0	0	0	0	0	0	0	0	0
Test	RNCMPT01027	0.00212488	0	0.538139	5	14.3608	14.0354	11.9718	10.9659	10.9511	10.7662	10.1079	8.69524	8.48074	8.42157	13.3169	11.6547	11.4236	10.9988	9.94032	9.85833	9.73907	9.69434	9.48564	9.15022	1.98011	2.00316	17.432	16.4869	0	0	0	0	1	0	0	0	2	14	2	0	0	1	0	0	0	0	0	0
Test	RNCMPT01028	0.000386825	0	0.772515	8	7.15866	6.38136	6.28171	6.01265	5.81334	5.64393	5.624	5.50442	5.47452	5.10581	6.70814	6.13176	6.11188	5.95288	5.774	5.19762	5.14793	5.13799	4.96906	4.78024	0.41567	0.402287	3.97498	3.84119	0	0	0	0	0	0	0	0	0	20	0	0	0	1	0	0	0	0	0	0
Test	RNCMPT01058	0.470893	0	0.587756	1	5.33636	4.44915	4.44915	4.39538	4.34161	4.15341	3.95177	3.91144	3.88456	3.84423	5.21181	4.88239	4.88239	4.86921	4.43438	4.4212	4.39485	4.35532	4.11814	4.07861	0.150334	0.141682	3.43078	3.54637	0	0	0	0	0	0	0	0	0	0	0	0	0	0	0	0	2	0	0	0
Test	RNCMPT01099	0.999902	1	0.915974	4	17.2974	16.6388	13.3839	13.3003	12.5632	12.4518	12.3935	12.3479	11.9984	11.7122	23.5349	17.5835	15.8934	15.4216	13.9048	13.5606	13.5533	12.9996	12.0101	11.466	5.86616	6.22009	56.3293	70.7678	0	0	0	0	0	0	0	0	0	0	0	0	0	0	0	0	0	1	0	0
Test	RNCMPT01100	0.949255	1	0.643962	5	8.78892	8.38026	7.67736	7.62832	6.20618	6.15714	5.74848	5.74848	5.71578	5.69944	7.83732	7.52559	7.27949	6.95135	6.63962	6.55759	5.95053	5.8849	5.6388	5.55677	0.574158	0.492514	5.78831	5.19247	0	0	0	0	0	0	0	0	0	0	0	0	0	0	0	0	0	0	0	0
Test	RNCMPT01462	0.978923	1	0.873967	7	9.40123	8.02081	7.96276	7.93695	7.46606	7.22739	7.13064	7.05968	6.7436	6.68555	11.0486	7.94373	7.82706	7.58075	7.51593	7.39277	7.25017	7.19184	6.67329	6.5955	1.61409	1.66933	7.83987	8.27967	0	0	0	0	0	0	0	0	0	0	0	0	0	0	0	0	0	0	0	0
Test	RNCMPT01469	0.0529914	0	0.818512	1	3.83194	3.4026	3.3803	3.28551	3.25206	3.20187	3.17399	3.16842	3.10708	3.09593	3.87233	3.43656	3.25219	3.22426	3.1628	3.14604	3.11252	3.10693	3.09017	3.08458	-0.0533358	-0.0401692	2.90903	2.94685	0	0	0	0	0	0	0	0	0	0	0	0	0	0	0	0	0	0	0	0
Test	RNCMPT01554	0.950552	1	0.832859	3	8.83335	8.41939	8.13173	7.52133	7.21963	7.14947	6.71447	6.69342	6.5531	6.54608	9.35005	8.19826	7.47489	7.29229	6.99732	6.94114	6.85686	6.82175	6.81472	6.45655	1.45527	1.34073	8.54705	7.84776	0	0	0	0	0	0	0	0	0	0	0	0	0	0	0	0	0	0	0	0
Test	RNCMPT01560	0.995367	1	0.919359	8	11.4769	10.0286	9.35012	9.27795	8.07981	7.67562	7.49277	7.43022	7.32917	7.25699	10.5341	9.6567	9.6518	9.15674	8.19603	8.15681	7.72057	7.40687	7.2059	7.05886	2.42059	2.3401	12.6766	12.0288	0	0	0	0	0	0	0	0	0	0	0	0	0	0	0	0	0	0	0	0
Test	RNCMPT01668	0.00577821	0	0.716651	0	4.08038	3.98033	3.78023	3.63572	3.50232	3.48009	3.34669	3.34669	3.33557	3.26887	3.84396	3.64327	3.48717	3.42028	3.35338	3.26418	3.24188	3.21958	3.20844	3.19729	0.105957	0.0836169	2.89727	2.89992	0	0	0	0	0	0	0	0	0	1	0	1	4	0	0	0	0	0	0	0
Test	RNCMPT01787	7.80086e-05	0	0.71785	6	6.89366	6.82566	6.54234	6.06635	5.71502	5.62436	5.4657	5.34103	5.09171	4.98971	6.65381	6.53977	6.25467	6.09501	5.63885	5.53621	5.31954	5.30813	5.30813	5.29673	0.965671	0.98102	5.18607	5.30633	0	0	0	0	0	0	0	0	0	14	0	1	1	2	0	0	0	1	0	0
Test	RNCMPT00300	0.0003221	0	0.723147	6	7.1131	6.1698	5.87783	5.69815	5.45109	5.20404	5.13666	5.03559	4.92329	4.90083	7.00914	6.18684	6.09672	6.0066	5.91649	5.89396	5.71373	5.62361	5.28567	5.16176	0.509454	0.536318	3.99261	4.16792	0	0	0	0	0	2	0	0	0	11	0	0	0	2	0	0	0	0	0	0
Test	RNCMPT00312	1	1	0.975039	7	28.2007	28.1415	28.0607	24.0268	23.7492	22.0473	21.8843	21.4896	21.1698	20.6846	26.2662	26.2571	25.0628	23.489	23.2239	21.1653	20.5818	20.3973	19.6474	19.4304	15.9316	14.7485	329.063	283.14	0	0	0	0	0	0	0	0	0	0	0	0	0	0	0	0	0	0	0	0
Test	RNCMPT00335	0.565555	1	0.87757	3	4.94022	4.93429	4.78598	4.70886	4.60207	4.50122	4.39444	4.39444	4.31732	4.17494	5.53363	5.16178	5.06143	4.84895	4.77221	4.70729	4.61875	4.56563	4.48299	4.44168	0.6936	0.711621	3.88448	3.93563	0	0	0	0	0	0	0	0	0	0	0	0	0	0	0	0	0	0	0	0
Test	RNCMPT00336	0.926856	1	0.90835	6	7.82564	7.14011	7.04218	6.7023	6.0283	6.00526	5.91885	5.78635	5.74027	5.71146	8.4015	7.19803	6.59342	6.37461	6.34582	6.127	6.02336	6.0176	5.84485	5.62604	1.33191	1.30182	6.12259	6.00046	0	0	0	0	0	0	0	0	0	0	0	0	0	0	0	0	0	0	0	0
Test	RNCMPT00337	0.430747	1	0.878576	2	5.24915	5.16596	4.72032	4.69061	4.68467	4.58366	4.48265	4.46482	4.46482	4.42917	5.61715	5.238	5.10174	4.91809	4.82922	4.8233	4.55078	4.42045	4.3849	4.33158	0.750366	0.718967	3.98785	3.88164	0	0	0	0	0	0	0	0	0	0	0	0	0	0	0	0	0	0	0	0
Test	RNCMPT00338	0.87715	1	0.913813	5	7.60993	6.91579	6.82902	6.76084	5.70724	5.56469	5.44693	5.34157	5.23001	5.15564	8.2531	7.0785	6.55646	6.51296	6.20222	5.68639	5.55588	5.45644	5.30107	5.22028	1.24369	1.2118	5.65348	5.62558	0	0	0	0	0	0	0	0	0	0	0	0	0	0	0	0	0	0	0	0
Test	RNCMPT00409	0.980862	1	0.937597	5	12.6627	9.66735	9.4783	9.2846	9.20867	9.1126	9.06456	8.43233	8.19834	8.06508	14.6837	10.9369	9.81802	9.22282	8.95397	8.51418	8.09925	8.08838	8.07128	7.86459	3.53977	3.61773	20.4146	21.7184	0	0	0	0	0	0	0	0	0	0	0	0	0	0	0	0	0	0	0	0
Test	RNCMPT00410	0.999993	1	0.940923	7	17.9097	17.2445	16.3531	15.6958	14.673	13.9788	13.9631	12.672	12.5169	12.0384	20.7415	20.417	17.6337	16.8898	15.2747	14.6406	13.8892	13.5947	13.4299	13.053	6.08282	6.89011	61.4189	79.7106	0	0	0	0	0	0	0	0	0	0	0	0	0	0	0	0	0	0	0	0
Test	RNCMPT00459	0.0411935	0	0.914524	5	6.06012	5.4114	5.37406	5.37406	4.91203	4.86536	4.81402	4.80935	4.78135	4.74401	6.85576	6.37261	4.97378	4.89555	4.84954	4.76671	4.75291	4.7391	4.7253	4.70689	0.792423	0.881978	4.09447	4.39201	0	4	0	0	0	0	0	0	0	0	0	0	0	0	0	0	0	0	0	0
Test	RNCMPT00498	0.999777	1	0.918978	8	15.8801	14.5595	14.057	13.7151	11.9241	11.8627	11.2112	10.7729	10.0863	10.0776	14.078	13.4285	13.1904	12.9729	12.2763	11.9736	11.7708	10.9654	10.6392	9.4635	3.76507	3.56923	31.0982	27.4624	0	0	0	0	0	0	0	0	0	0	0	0	0	0	0	0	0	0	0	0
Test	RNCMPT00512	1	1	0.94138	9	27.5618	27.3802	23.3301	21.939	21.4284	21.2434	17.3646	17.2824	16.4086	16.2168	34.1373	27.4234	22.9979	21.4599	20.9046	19.4171	19.1411	18.0507	17.7243	17.3743	10.9663	12.0967	199.094	246.475	0	0	0	0	0	0	0	0	0	0	0	0	0	0	0	0	0	0	0	0
Test	RNCMPT00520	0.00031602	0	0.630536	0	4.37201	3.84262	3.82371	3.7859	3.59683	3.5212	3.44557	3.36049	3.2565	3.20924	4.79118	3.83236	3.82267	3.77425	3.74519	3.61928	3.48369	3.39653	3.31905	3.29968	-0.00228928	-0.0213363	3.03593	2.98104	0	0	0	5	0	0	0	1	0	0	0	0	0	0	0	0	0	0	5	4
Test	RNCMPT00553	0.299017	0	0.857819	4	5.64015	5.09656	4.69367	4.54659	4.25241	3.96463	3.95184	3.93905	3.92626	3.88149	5.64512	4.67599	4.48471	4.45921	4.41458	4.28068	4.2233	4.2233	4.1723	4.16592	0.655447	0.71105	3.27747	3.49086	0	0	0	0	0	0	0	0	0	0	0	0	0	0	0	0	0	0	0	0
Test	RNCMPT00570	0.707703	1	0.873256	4	5.61625	5.55721	5.32101	5.27509	5.2554	4.54027	4.52715	4.4681	4.4353	4.36313	5.03696	4.91918	4.89955	4.84065	4.70978	4.57237	4.52656	4.52656	4.51347	4.44804	0.6789	0.671743	3.64923	3.52776	0	0	0	0	0	0	0	0	0	0	0	0	0	0	0	0	0	0	0	0
Test	RNCMPT00588	0.999948	1	0.897317	4	19.4311	15.1604	14.8822	14.393	14.3028	14.1129	13.7062	13.568	13.1824	13.0865	29.0158	17.2095	16.2828	15.823	14.3147	14.1694	13.1336	12.9991	12.6066	12.0414	6.85909	7.46936	72.2063	102.271	0	0	0	0	0	0	0	0	0	0	0	0	0	0	0	0	0	1	0	0
Test	RNCMPT00589	0.999955	1	0.916815	4	19.5007	16.247	13.8922	13.7635	13.7191	13.5726	13.1753	13.1487	12.94	12.849	26.6126	16.2412	16.0214	14.1104	14.0246	13.9492	13.6625	13.6604	12.865	12.6013	6.87636	7.1499	72.0538	88.4825	0	0	0	0	0	0	0	0	0	0	0	0	0	0	0	0	0	1	0	0
Test	RNCMPT00590	0.999997	1	0.936856	6	22.933	19.114	18.8255	18.136	17.6669	17.2094	15.0944	14.9949	13.6059	13.5893	30.4585	17.9607	17.8961	17.647	17.3332	17.2954	17.1157	16.403	14.9841	14.746	8.81425	9.26846	115.215	142.585	0	0	0	0	0	0	0	0	0	0	0	0	0	0	0	0	0	0	0	0
Test	RNCMPT00593	0.000270362	0	0.9254	6	6.28573	6.13149	6.12506	6.06723	6.0608	5.93869	5.80374	5.73947	5.49526	5.46313	6.63438	6.0583	5.96869	5.80867	5.77667	5.69345	5.68705	5.62305	5.59744	5.55904	1.49391	1.49714	6.46428	6.41213	0	0	0	0	0	0	0	0	0	15	0	0	0	2	0	0	0	0	0	0
Test	RNCMPT00709	1	1	0.801978	8	28.1973	23.9409	20.0271	19.7426	18.5987	17.4722	16.456	16.3689	15.6779	15.3585	26.9815	26.9517	21.6037	21.4484	19.8649	19.7095	17.5464	17.403	16.0526	15.3296	7.97888	8.23745	138.721	151.587	0	0	0	0	0	0	0	0	0	0	0	0	0	0	0	0	0	0	0	0
Test	RNCMPT00777	0.000346137	0	0.719006	3	5.14938	4.72882	4.56602	4.44393	4.43036	4.41679	4.38966	4.30826	4.26756	4.11833	4.873	4.74921	4.62542	4.62542	4.58416	4.47412	4.39159	4.17152	4.04773	3.95145	0.511533	0.481378	3.38537	3.30033	0	0	0	2	0	0	0	0	0	10	0	5	6	0	0	0	0	0	0	0
Test	RNCMPT00778	0.000962894	0	0.511777	3	6.22043	5.33427	5.33427	5.14681	4.92527	4.82302	4.39698	4.37994	4.37994	4.31177	5.91982	5.42873	5.25939	5.14085	4.71749	4.59895	4.56508	4.54815	4.42961	4.29414	0.39103	0.427576	3.78714	3.92958	2	3	0	3	0	0	0	0	0	0	0	0	0	0	0	0	0	0	1	0
Test	RNCMPT00797	0.00123291	0	0.499059	7	7.1689	6.89463	6.76557	6.5881	6.28156	6.26543	5.79756	5.79756	5.78142	5.73302	7.0193	7.00326	6.61823	6.36154	6.32946	6.2332	6.15298	6.1209	5.96047	5.91234	0.710725	0.635883	4.91489	4.6331	0	0	2	0	0	0	0	0	0	18	0	0	0	2	0	0	0	0	0	0
Test	RNCMPT00811	0.00191833	0	0.640866	3	5.05887	4.71093	4.51426	4.3176	4.30247	4.27221	4.22683	4.13606	4.13606	4.07555	5.22056	4.40097	4.21883	4.20366	4.14295	4.02152	3.99117	3.94564	3.88492	3.77868	0.307513	0.273804	3.51945	3.34937	0	0	0	0	0	0	0	0	0	9	0	2	2	0	0	0	0	0	0	0
Test	RNCMPT00829	0.023305	0	0.686234	7	29.8867	14.5304	13.9409	13.5185	13.4988	12.8798	12.5065	11.4651	11.131	10.6005	24.4783	17.7327	17.5615	15.4069	15.2156	15.0243	14.9941	13.3933	11.9938	11.3092	4.50379	4.3567	76.3272	62.8235	0	0	0	0	0	0	0	0	4	14	2	0	0	0	0	0	0	0	0	0
Test	RNCMPT00841	0.00177728	0	0.562062	3	4.71395	4.63496	4.28607	4.21366	4.19391	4.16758	3.91744	3.82528	3.72653	3.71995	5.06584	4.88986	4.42712	4.21856	4.06866	3.91876	3.83403	3.70368	3.70368	3.62547	0.248589	0.24875	3.07353	3.08994	0	0	0	1	0	0	0	9	0	0	0	0	0	0	0	0	0	0	1	1
Test	RNCMPT00867	0.0039196	0	0.43099	7	21.3399	14.9619	11.4054	11.109	9.97096	8.78546	8.27569	8.22827	7.16132	7.03092	16.4978	11.6877	10.3683	9.90047	8.77292	8.70095	7.98124	7.70535	7.27353	6.70976	1.77493	1.3078	23.5929	12.7859	0	0	0	0	1	0	0	0	4	11	2	0	0	0	0	0	0	0	0	0
Test	RNCMPT00933	0.287085	0	0.910375	1	6.68311	6.54727	6.32604	6.05047	5.87581	5.7128	5.44111	5.37513	5.28974	5.20436	6.85793	6.22862	6.1128	5.76919	5.67653	5.60317	5.53368	5.37925	5.26729	5.24798	1.15935	1.15636	5.22331	5.24285	0	0	0	0	0	0	0	0	0	0	0	0	0	0	0	0	0	0	0	0
Test	RNCMPT00954	0.999999	1	0.932451	7	23.5339	19.9903	19.7969	19.3468	17.4753	16.8928	15.6057	14.9113	14.5732	14.1232	30.2284	19.2482	18.9155	18.873	18.0858	17.7879	17.1748	16.4959	15.701	15.4805	9.27718	9.68537	126.182	151.475	0	0	0	0	0	0	0	0	0	0	0	0	0	0	0	0	0	0	0	0
[truncated: 12 more columns]
