# Supplementary material for: RNA-binding proteins that lack canonical RNA-binding domains are rarely sequence-specific
Source: Sci Rep. 2023 Mar 31;13:5238. doi: 10.1038/s41598-023-32245-9 (PMC10066285; doi:10.1038/s41598-023-32245-9)
Supplement: Supplementary file 4 — Supplementary Table S3. [file 41598_2023_32245_MOESM4_ESM.xlsx]

## Sheet: Classifier Results
Supplementary Table S3: Classifier Results
Experiment ID	Experiment Category	LR Value	Classifier Call (Pass-Fail-Uncertain)	Manual Call for Classifier "Uncertain" Items	Rationale for Manual Call
RNCMPT01072	ucRBP	0.493395	Check	Fail	inconsistent results across multiple experiments
RNCMPT01093	ucRBP	0.469341	Check	Fail	inconsistent results across multiple experiments
RNCMPT01114	ucRBP	0.57106	Check	Pass	clear motifs across sets, Z-scores above 5, consistency in top 7mers
RNCMPT01147	ucRBP	0.499922	Check	Fail	inconsistent results across multiple experiments
RNCMPT01149	ucRBP	0.454632	Check	Fail	common G-rich artifact
RNCMPT01267	ucRBP	0.641513	Check	Pass	clear motifs across sets, Z-scores above 5, consistency in top 7mers
RNCMPT01296	ucRBP	0.415859	Check	Pass	clear motifs across sets, consistency in top 7mers, similar motif to another replicate experiment
RNCMPT01333	ucRBP	0.540609	Check	Pass	clear motifs across sets, Z-scores above 5, consistency in top 7mers
RNCMPT01334	Control Protein	0.554991	Check	Pass	clear motifs across sets, Z-scores above 5, consistency in top 7mers
RNCMPT01340	ucRBP	0.478371	Check	Fail	inconsistency in 7mers and motifs across sets
RNCMPT01437	ucRBP	0.484926	Check	Pass	clear motifs across sets, consistency in top 7mers, similar motif to another replicate experiment
RNCMPT01865	ucRBP	0.593309	Check	Fail	inconsistent results across multiple experiments
RNCMPT00322	ucRBP	0.378347	Check	Fail	inconsistent results across multiple experiments
RNCMPT00383	ucRBP	0.609744	Check	Fail	inconsistent results across multiple experiments
RNCMPT00404	ucRBP	0.555161	Check	Pass	similar motifs across sets, Z-scores above 5, similarity in top 7mers
RNCMPT00560	ucRBP	0.448937	Check	Pass	similar motifs across sets, Z-scores above 5, similarity in top 7mers
RNCMPT00355	ucRBP	0.381233	Check	Fail	inconsistent results across multiple experiments
RNCMPT01542	Domain test: CCHC-zf	0.573056	Check	Pass	clear motifs across sets, Z-scores above 5, consistency in top 7mers
RNCMPT01570	Ortholog test: HABP4	0.649708	Check	Pass	clear motifs across sets, consistency in top 7mers, similar motif to human SERBP1 ortholog
RNCMPT01600	Ortholog test: HABP4	0.374499	Check	Fail	common G-rich artifact
RNCMPT01073	ucRBP	0.000250388	Fail
RNCMPT01074	ucRBP	0.000555345	Fail
RNCMPT01075	ucRBP	0.000314695	Fail
RNCMPT01076	ucRBP	0.000310133	Fail
RNCMPT01077	ucRBP	0.00043947	Fail
RNCMPT01078	ucRBP	0.00306907	Fail
RNCMPT01079	ucRBP	4.17282e-05	Fail
RNCMPT01080	ucRBP	0.00122739	Fail
RNCMPT01081	ucRBP	0.0065062	Fail
RNCMPT01082	ucRBP	0.00782871	Fail
RNCMPT01083	ucRBP	0.0163628	Fail
RNCMPT01085	ucRBP	0.0151316	Fail
RNCMPT01086	ucRBP	0.000756274	Fail
RNCMPT01087	ucRBP	0.00366716	Fail
RNCMPT01088	ucRBP	0.0879979	Fail
RNCMPT01089	ucRBP	0.0150883	Fail
RNCMPT01090	ucRBP	0.000397188	Fail
RNCMPT01091	ucRBP	0.0513941	Fail
RNCMPT01092	ucRBP	0.253378	Fail
RNCMPT01094	ucRBP	0.0051515	Fail
RNCMPT01096	ucRBP	0.0174466	Fail
RNCMPT01097	ucRBP	0.000905578	Fail
RNCMPT01098	ucRBP	2.20101e-05	Fail
RNCMPT01101	ucRBP	1.70958e-05	Fail
RNCMPT01102	ucRBP	0.0443484	Fail
RNCMPT01103	ucRBP	0.101372	Fail
RNCMPT01104	ucRBP	0.0239901	Fail
RNCMPT01105	ucRBP	0.00447047	Fail
RNCMPT01106	ucRBP	0.00950535	Fail
RNCMPT01107	ucRBP	6.06609e-05	Fail
RNCMPT01108	ucRBP	0.0300581	Fail
RNCMPT01109	ucRBP	0.0449691	Fail
RNCMPT01110	ucRBP	0.111954	Fail
RNCMPT01111	ucRBP	0.00212123	Fail
RNCMPT01112	ucRBP	0.0438141	Fail
RNCMPT01113	ucRBP	0.00173686	Fail
RNCMPT01115	ucRBP	0.0212246	Fail
RNCMPT01116	ucRBP	0.0247488	Fail
RNCMPT01117	ucRBP	0.030899	Fail
RNCMPT01118	ucRBP	0.00884902	Fail
RNCMPT01119	ucRBP	0.00829494	Fail
RNCMPT01120	ucRBP	0.00100434	Fail
RNCMPT01121	ucRBP	0.00912016	Fail
RNCMPT01122	ucRBP	0.0146983	Fail
RNCMPT01125	ucRBP	0.000250507	Fail
RNCMPT01126	ucRBP	0.0312384	Fail
RNCMPT01127	ucRBP	0.0126067	Fail
RNCMPT01128	ucRBP	0.0230933	Fail
RNCMPT01129	ucRBP	0.0237558	Fail
RNCMPT01130	ucRBP	0.19431	Fail
RNCMPT01131	ucRBP	2.38265e-05	Fail
RNCMPT01132	ucRBP	0.0376239	Fail
RNCMPT01133	ucRBP	0.00502434	Fail
RNCMPT01134	ucRBP	0.0140152	Fail
RNCMPT01136	ucRBP	0.00507338	Fail
RNCMPT01137	ucRBP	0.0142531	Fail
RNCMPT01138	ucRBP	0.000871049	Fail
RNCMPT01139	ucRBP	0.0153593	Fail
RNCMPT01141	ucRBP	0.0164559	Fail
RNCMPT01142	ucRBP	0.136593	Fail
RNCMPT01144	ucRBP	0.00142399	Fail
RNCMPT01145	ucRBP	0.00450735	Fail
RNCMPT01146	ucRBP	0.000346889	Fail
RNCMPT01148	ucRBP	0.00033991	Fail
RNCMPT01150	ucRBP	9.31377e-05	Fail
RNCMPT01151	ucRBP	0.00795235	Fail
RNCMPT01152	ucRBP	1.10135e-05	Fail
RNCMPT01153	ucRBP	0.0141607	Fail
RNCMPT01154	ucRBP	0.00066039	Fail
RNCMPT01155	Control Protein	0.25954	Fail
RNCMPT01156	ucRBP	9.96722e-05	Fail
RNCMPT01157	ucRBP	6.63123e-06	Fail
RNCMPT01158	ucRBP	0.000303424	Fail
RNCMPT01159	ucRBP	0.000117209	Fail
RNCMPT01160	ucRBP	0.00168833	Fail
RNCMPT01161	ucRBP	0.00494796	Fail
RNCMPT01162	ucRBP	0.00468702	Fail
RNCMPT01163	ucRBP	0.0129315	Fail
RNCMPT01164	ucRBP	0.000351959	Fail
RNCMPT01165	ucRBP	9.37248e-05	Fail
RNCMPT01166	ucRBP	0.000848049	Fail
RNCMPT01167	ucRBP	0.0142483	Fail
RNCMPT01168	ucRBP	0.0396719	Fail
RNCMPT01169	ucRBP	0.0594245	Fail
RNCMPT01170	ucRBP	8.30879e-05	Fail
RNCMPT01171	ucRBP	0.0028668	Fail
RNCMPT01172	ucRBP	0.00273468	Fail
RNCMPT01173	ucRBP	0.000959805	Fail
RNCMPT01174	ucRBP	0.00579384	Fail
RNCMPT01175	ucRBP	0.00456181	Fail
RNCMPT01176	ucRBP	0.000550561	Fail
RNCMPT01177	ucRBP	0.00818003	Fail
RNCMPT01178	ucRBP	0.000437536	Fail
RNCMPT01179	ucRBP	0.0204707	Fail
RNCMPT01180	ucRBP	0.00131083	Fail
RNCMPT01181	ucRBP	0.00115804	Fail
RNCMPT01182	ucRBP	0.000495205	Fail
RNCMPT01183	ucRBP	0.102808	Fail
RNCMPT01184	ucRBP	0.0193637	Fail
RNCMPT01185	ucRBP	4.48576e-05	Fail
RNCMPT01186	ucRBP	0.000196118	Fail
RNCMPT01187	ucRBP	0.00383982	Fail
RNCMPT01188	ucRBP	0.00855115	Fail
RNCMPT01189	ucRBP	0.000524465	Fail
RNCMPT01190	ucRBP	0.00154176	Fail
RNCMPT01191	ucRBP	1.0156e-06	Fail
RNCMPT01192	ucRBP	0.00441781	Fail
RNCMPT01193	ucRBP	0.0379726	Fail
RNCMPT01194	ucRBP	0.0527689	Fail
RNCMPT01195	ucRBP	0.00514078	Fail
RNCMPT01196	ucRBP	0.000624011	Fail
RNCMPT01199	ucRBP	0.000156963	Fail
RNCMPT01200	ucRBP	4.79416e-06	Fail
RNCMPT01201	ucRBP	0.016514	Fail
RNCMPT01202	ucRBP	0.000240724	Fail
RNCMPT01203	ucRBP	6.6138e-05	Fail
RNCMPT01204	ucRBP	0.0137649	Fail
RNCMPT01205	ucRBP	0.125257	Fail
RNCMPT01206	ucRBP	0.0306101	Fail
RNCMPT01207	ucRBP	0.0384355	Fail
RNCMPT01208	ucRBP	0.000325154	Fail
RNCMPT01209	ucRBP	0.00434998	Fail
RNCMPT01210	ucRBP	0.00381676	Fail
RNCMPT01212	ucRBP	0.00589212	Fail
RNCMPT01213	ucRBP	0.000360672	Fail
RNCMPT01214	ucRBP	0.00365554	Fail
RNCMPT01215	ucRBP	0.0578595	Fail
RNCMPT01216	ucRBP	0.113191	Fail
RNCMPT01217	ucRBP	0.0250384	Fail
RNCMPT01218	ucRBP	0.00678791	Fail
RNCMPT01221	ucRBP	0.0335231	Fail
RNCMPT01222	ucRBP	0.000230966	Fail
RNCMPT01223	ucRBP	0.0504145	Fail
RNCMPT01225	ucRBP	0.00529026	Fail
RNCMPT01226	ucRBP	0.00010668	Fail
RNCMPT01229	ucRBP	0.000802878	Fail
RNCMPT01234	ucRBP	0.00141062	Fail
RNCMPT01239	ucRBP	0.0115927	Fail
RNCMPT01240	ucRBP	0.0218505	Fail
RNCMPT01247	ucRBP	4.37712e-05	Fail
RNCMPT01248	ucRBP	0.0233783	Fail
RNCMPT01249	ucRBP	0.00412089	Fail
RNCMPT01250	ucRBP	0.239461	Fail
RNCMPT01252	ucRBP	1.17274e-05	Fail
RNCMPT01253	ucRBP	0.000301346	Fail
RNCMPT01256	ucRBP	0.0661947	Fail
RNCMPT01258	ucRBP	0.000556586	Fail
RNCMPT01259	ucRBP	2.57424e-05	Fail
RNCMPT01261	ucRBP	0.00594482	Fail
RNCMPT01262	ucRBP	0.000975867	Fail
RNCMPT01265	ucRBP	0.0446412	Fail
RNCMPT01270	ucRBP	0.00187225	Fail
RNCMPT01271	ucRBP	0.00446059	Fail
RNCMPT01274	ucRBP	0.000855278	Fail
RNCMPT01275	ucRBP	0.0240834	Fail
RNCMPT01276	ucRBP	0.000112766	Fail
RNCMPT01278	ucRBP	0.00381181	Fail
RNCMPT01280	ucRBP	0.0193007	Fail
RNCMPT01281	ucRBP	0.00630504	Fail
RNCMPT01282	ucRBP	0.00149174	Fail
RNCMPT01286	ucRBP	0.0378417	Fail
RNCMPT01288	ucRBP	1.16132e-06	Fail
RNCMPT01289	ucRBP	0.117125	Fail
RNCMPT01291	ucRBP	0.0270389	Fail
RNCMPT01292	ucRBP	0.052829	Fail
RNCMPT01295	ucRBP	0.00101235	Fail
RNCMPT01300	ucRBP	0.000305579	Fail
RNCMPT01302	ucRBP	0.000282188	Fail
RNCMPT01303	ucRBP	0.0905089	Fail
RNCMPT01305	ucRBP	0.0169029	Fail
RNCMPT01307	ucRBP	0.0152863	Fail
RNCMPT01308	ucRBP	0.0104834	Fail
RNCMPT01310	ucRBP	0.0211912	Fail
RNCMPT01311	ucRBP	0.000459926	Fail
RNCMPT01315	ucRBP	0.036344	Fail
RNCMPT01317	ucRBP	0.00474643	Fail
RNCMPT01318	ucRBP	0.0142764	Fail
RNCMPT01320	ucRBP	0.033	Fail
RNCMPT01321	ucRBP	0.000786959	Fail
RNCMPT01323	ucRBP	0.0597039	Fail
RNCMPT01325	ucRBP	0.000110547	Fail
RNCMPT01326	ucRBP	0.001201	Fail
RNCMPT01328	ucRBP	1.64346e-05	Fail
RNCMPT01329	ucRBP	0.137365	Fail
RNCMPT01331	ucRBP	0.00043244	Fail
RNCMPT01332	ucRBP	0.00914111	Fail
RNCMPT01335	ucRBP	0.00056401	Fail
RNCMPT01337	ucRBP	0.0448523	Fail
RNCMPT01338	ucRBP	0.00199307	Fail
RNCMPT01345	ucRBP	0.000460564	Fail
RNCMPT01346	ucRBP	0.00266472	Fail
RNCMPT01347	ucRBP	0.00336848	Fail
RNCMPT01349	ucRBP	0.084191	Fail
RNCMPT01350	ucRBP	0.0144504	Fail
RNCMPT01351	ucRBP	0.0929048	Fail
RNCMPT01352	ucRBP	0.00984564	Fail
RNCMPT01353	ucRBP	0.0344331	Fail
RNCMPT01355	ucRBP	0.00586532	Fail
RNCMPT01356	ucRBP	0.00110209	Fail
RNCMPT01358	ucRBP	0.0455509	Fail
RNCMPT01360	ucRBP	0.00854308	Fail
RNCMPT01362	ucRBP	0.000415796	Fail
RNCMPT01364	ucRBP	0.000362382	Fail
RNCMPT01367	ucRBP	0.0555714	Fail
RNCMPT01372	ucRBP	1.32187e-05	Fail
RNCMPT01373	ucRBP	5.75461e-05	Fail
RNCMPT01377	ucRBP	8.43456e-05	Fail
RNCMPT01378	ucRBP	0.0459302	Fail
RNCMPT01380	ucRBP	0.0357002	Fail
RNCMPT01381	ucRBP	0.013303	Fail
RNCMPT01383	ucRBP	0.0363117	Fail
RNCMPT01385	ucRBP	4.83029e-05	Fail
RNCMPT01386	ucRBP	0.0490709	Fail
RNCMPT01389	ucRBP	0.01057	Fail
RNCMPT01391	ucRBP	0.0124777	Fail
RNCMPT01393	ucRBP	0.0109203	Fail
RNCMPT01396	ucRBP	0.0107648	Fail
RNCMPT01397	ucRBP	0.000225004	Fail
RNCMPT01398	ucRBP	0.00156082	Fail
RNCMPT01401	ucRBP	0.00100837	Fail
RNCMPT01402	ucRBP	0.000302744	Fail
RNCMPT01404	ucRBP	0.00676789	Fail
RNCMPT01409	ucRBP	0.110414	Fail
RNCMPT01410	ucRBP	0.000928914	Fail
RNCMPT01412	ucRBP	0.00044878	Fail
RNCMPT01438	ucRBP	0.0973799	Fail
RNCMPT01442	ucRBP	0.00115516	Fail
RNCMPT01443	ucRBP	0.0579841	Fail
RNCMPT01445	ucRBP	0.000275857	Fail
RNCMPT01446	ucRBP	0.000295168	Fail
RNCMPT01455	ucRBP	6.68573e-05	Fail
RNCMPT01472	ucRBP	0.00108051	Fail
RNCMPT01477	ucRBP	6.29683e-05	Fail
RNCMPT01480	ucRBP	0.00585221	Fail
RNCMPT01489	ucRBP	0.00147972	Fail
RNCMPT01497	ucRBP	0.161148	Fail
RNCMPT01500	ucRBP	0.00105158	Fail
RNCMPT01516	ucRBP	0.112119	Fail
RNCMPT01529	ucRBP	0.005048	Fail
RNCMPT01534	ucRBP	0.0172532	Fail
RNCMPT01537	ucRBP	0.000441789	Fail
RNCMPT01543	ucRBP	0.106316	Fail
RNCMPT01544	ucRBP	0.152827	Fail
RNCMPT01548	ucRBP	0.0117682	Fail
RNCMPT01549	ucRBP	0.00936308	Fail
RNCMPT01550	ucRBP	0.169569	Fail
RNCMPT01559	ucRBP	0.0256654	Fail
RNCMPT01564	ucRBP	0.043773	Fail
RNCMPT01567	ucRBP	0.00582376	Fail
RNCMPT01574	ucRBP	0.0148722	Fail
RNCMPT01579	ucRBP	0.122182	Fail
RNCMPT01581	ucRBP	0.000107527	Fail
RNCMPT01583	ucRBP	0.000579128	Fail
RNCMPT01585	ucRBP	0.000164382	Fail
RNCMPT01594	ucRBP	0.000534103	Fail
RNCMPT01595	ucRBP	0.00777596	Fail
RNCMPT01596	ucRBP	0.00527453	Fail
RNCMPT01604	ucRBP	0.00974737	Fail
RNCMPT01689	ucRBP	9.71375e-05	Fail
RNCMPT01690	ucRBP	9.39692e-05	Fail
RNCMPT01691	ucRBP	0.000629724	Fail
RNCMPT01692	ucRBP	0.000507876	Fail
RNCMPT01693	ucRBP	0.000211285	Fail
RNCMPT01694	ucRBP	0.00040189	Fail
RNCMPT01695	ucRBP	0.0015901	Fail
RNCMPT01696	ucRBP	0.00271653	Fail
RNCMPT01697	ucRBP	2.3035e-05	Fail
RNCMPT01698	ucRBP	0.000379097	Fail
RNCMPT01700	ucRBP	0.00551007	Fail
RNCMPT01701	ucRBP	0.00629439	Fail
RNCMPT01702	ucRBP	0.00359155	Fail
RNCMPT01710	ucRBP	0.0118138	Fail
RNCMPT01711	ucRBP	9.49681e-05	Fail
RNCMPT01712	ucRBP	0.000171187	Fail
RNCMPT01718	ucRBP	0.0639348	Fail
RNCMPT01719	ucRBP	0.00725583	Fail
RNCMPT01720	ucRBP	0.0338229	Fail
RNCMPT01721	ucRBP	0.0997235	Fail
RNCMPT01722	ucRBP	0.0144788	Fail
RNCMPT01723	ucRBP	0.0171312	Fail
RNCMPT01724	ucRBP	0.0352979	Fail
RNCMPT01725	ucRBP	0.00234136	Fail
RNCMPT01726	ucRBP	0.0875914	Fail
RNCMPT01727	ucRBP	0.00362717	Fail
RNCMPT01728	ucRBP	0.00438867	Fail
RNCMPT01729	ucRBP	0.0308239	Fail
RNCMPT01730	ucRBP	0.28613	Fail
RNCMPT01731	ucRBP	0.0119784	Fail
RNCMPT01732	ucRBP	0.00385842	Fail
RNCMPT01733	ucRBP	0.000477852	Fail
RNCMPT01734	ucRBP	3.1012e-05	Fail
RNCMPT01735	ucRBP	0.000113997	Fail
RNCMPT01736	ucRBP	0.0450436	Fail
RNCMPT01737	ucRBP	0.00151037	Fail
RNCMPT01738	ucRBP	0.0383459	Fail
RNCMPT01739	ucRBP	0.000563356	Fail
RNCMPT01741	ucRBP	0.0077042	Fail
RNCMPT01742	ucRBP	0.000770189	Fail
RNCMPT01743	ucRBP	0.00200328	Fail
RNCMPT01744	ucRBP	6.3748e-05	Fail
RNCMPT01745	ucRBP	0.00844636	Fail
RNCMPT01746	ucRBP	0.164486	Fail
RNCMPT01747	ucRBP	0.146244	Fail
RNCMPT01748	ucRBP	0.112875	Fail
RNCMPT01749	ucRBP	0.326646	Fail
RNCMPT01750	ucRBP	8.19185e-05	Fail
RNCMPT01751	ucRBP	0.062869	Fail
RNCMPT01752	ucRBP	0.0744247	Fail
RNCMPT01753	ucRBP	0.00306605	Fail
RNCMPT01754	ucRBP	0.032125	Fail
RNCMPT01755	ucRBP	0.0287388	Fail
RNCMPT01756	ucRBP	0.00229703	Fail
RNCMPT01757	ucRBP	0.00157257	Fail
RNCMPT01758	ucRBP	0.0425431	Fail
RNCMPT01759	ucRBP	0.010327	Fail
RNCMPT01760	ucRBP	0.000100391	Fail
RNCMPT01761	ucRBP	0.028756	Fail
RNCMPT01762	ucRBP	0.000572602	Fail
RNCMPT01763	ucRBP	0.0630153	Fail
RNCMPT01764	ucRBP	0.00449246	Fail
RNCMPT01765	ucRBP	0.0387093	Fail
RNCMPT01766	ucRBP	0.156571	Fail
RNCMPT01767	ucRBP	0.000312651	Fail
RNCMPT01768	ucRBP	0.000123843	Fail
RNCMPT01769	ucRBP	0.000688065	Fail
RNCMPT01770	ucRBP	0.0897373	Fail
RNCMPT01771	ucRBP	3.45684e-05	Fail
RNCMPT01772	ucRBP	0.000469856	Fail
RNCMPT01773	ucRBP	0.000463383	Fail
RNCMPT01774	ucRBP	0.000146142	Fail
RNCMPT01775	ucRBP	0.0015637	Fail
RNCMPT01776	ucRBP	0.00709577	Fail
RNCMPT01777	ucRBP	0.00329924	Fail
RNCMPT01778	ucRBP	0.00133123	Fail
RNCMPT01779	ucRBP	0.00108933	Fail
RNCMPT01780	ucRBP	0.00813557	Fail
RNCMPT01781	ucRBP	4.21056e-05	Fail
RNCMPT01782	ucRBP	0.000543603	Fail
RNCMPT01783	ucRBP	0.000176341	Fail
RNCMPT01784	ucRBP	0.00072203	Fail
RNCMPT01785	ucRBP	0.000663493	Fail
RNCMPT01786	ucRBP	0.0483908	Fail
RNCMPT01788	ucRBP	0.0323699	Fail
RNCMPT01789	ucRBP	8.70343e-05	Fail
RNCMPT01790	ucRBP	0.00487783	Fail
RNCMPT01791	ucRBP	0.00699375	Fail
RNCMPT01792	ucRBP	0.00452518	Fail
RNCMPT01793	ucRBP	0.00571865	Fail
RNCMPT01794	ucRBP	0.0101144	Fail
RNCMPT01795	ucRBP	0.00958807	Fail
RNCMPT01796	ucRBP	0.00983086	Fail
RNCMPT01797	ucRBP	0.00487869	Fail
RNCMPT01798	ucRBP	0.0147761	Fail
RNCMPT01799	ucRBP	0.0418938	Fail
RNCMPT01800	ucRBP	0.019289	Fail
RNCMPT01801	ucRBP	0.0476943	Fail
RNCMPT01802	ucRBP	0.0232275	Fail
RNCMPT01803	ucRBP	0.0163246	Fail
RNCMPT01804	ucRBP	0.087594	Fail
RNCMPT01805	ucRBP	0.0065378	Fail
RNCMPT01806	ucRBP	0.0122636	Fail
RNCMPT01807	ucRBP	0.00370429	Fail
RNCMPT01808	ucRBP	0.011194	Fail
RNCMPT01809	ucRBP	0.0121054	Fail
RNCMPT01810	ucRBP	0.0351296	Fail
RNCMPT01811	ucRBP	0.00623835	Fail
RNCMPT01812	ucRBP	0.000918824	Fail
RNCMPT01813	ucRBP	0.00115314	Fail
RNCMPT01818	ucRBP	0.00286481	Fail
RNCMPT01819	ucRBP	0.00912361	Fail
RNCMPT01820	ucRBP	0.000114286	Fail
RNCMPT01821	ucRBP	0.00278048	Fail
RNCMPT01822	ucRBP	1.23567e-05	Fail
RNCMPT01823	ucRBP	0.00990491	Fail
RNCMPT01824	ucRBP	5.59671e-05	Fail
RNCMPT01825	ucRBP	0.0197492	Fail
RNCMPT01826	ucRBP	2.18998e-05	Fail
RNCMPT01827	ucRBP	0.0143055	Fail
RNCMPT01828	ucRBP	3.48763e-05	Fail
RNCMPT01829	ucRBP	0.0156278	Fail
RNCMPT01830	ucRBP	0.000676882	Fail
RNCMPT01831	ucRBP	0.000954652	Fail
RNCMPT01832	ucRBP	0.0262252	Fail
RNCMPT01833	ucRBP	0.00424885	Fail
RNCMPT01834	ucRBP	0.160487	Fail
RNCMPT01835	ucRBP	0.204015	Fail
RNCMPT01836	ucRBP	0.00668476	Fail
RNCMPT01837	ucRBP	0.113387	Fail
RNCMPT01838	ucRBP	0.000257598	Fail
RNCMPT01839	ucRBP	0.00796725	Fail
RNCMPT01840	ucRBP	0.00101102	Fail
RNCMPT01841	ucRBP	0.00325931	Fail
RNCMPT01842	ucRBP	0.00191052	Fail
RNCMPT01843	ucRBP	0.000905605	Fail
RNCMPT01844	ucRBP	0.00673869	Fail
RNCMPT01845	ucRBP	0.0008242	Fail
RNCMPT01846	ucRBP	0.00716572	Fail
RNCMPT01847	ucRBP	0.00132154	Fail
RNCMPT01848	ucRBP	0.0122585	Fail
RNCMPT01849	ucRBP	0.0159261	Fail
RNCMPT01850	ucRBP	0.0204666	Fail
RNCMPT01851	ucRBP	0.249609	Fail
RNCMPT01852	ucRBP	0.00872266	Fail
RNCMPT01853	ucRBP	0.105319	Fail
RNCMPT01855	ucRBP	0.0127553	Fail
RNCMPT01856	ucRBP	0.0102535	Fail
RNCMPT01857	ucRBP	0.0391815	Fail
RNCMPT01858	ucRBP	0.0101584	Fail
RNCMPT01859	ucRBP	0.0276725	Fail
RNCMPT01860	ucRBP	0.0120851	Fail
RNCMPT01861	ucRBP	0.00319515	Fail
RNCMPT01862	ucRBP	0.000113474	Fail
RNCMPT01863	ucRBP	0.000236921	Fail
RNCMPT01864	ucRBP	0.025734	Fail
RNCMPT01866	ucRBP	0.0617641	Fail
RNCMPT01867	ucRBP	0.00183257	Fail
RNCMPT01868	ucRBP	0.00320319	Fail
RNCMPT01869	ucRBP	0.0601658	Fail
RNCMPT01870	ucRBP	0.0011602	Fail
RNCMPT01871	ucRBP	2.40618e-05	Fail
RNCMPT01872	ucRBP	0.00015972	Fail
RNCMPT01873	ucRBP	0.000597246	Fail
RNCMPT01874	ucRBP	0.0036653	Fail
RNCMPT01875	ucRBP	1.55524e-05	Fail
RNCMPT01876	ucRBP	0.000277155	Fail
RNCMPT01877	ucRBP	0.00774465	Fail
RNCMPT01878	ucRBP	0.000234163	Fail
RNCMPT01882	ucRBP	0.00658595	Fail
RNCMPT01883	ucRBP	0.00424614	Fail
RNCMPT01884	ucRBP	0.0202424	Fail
RNCMPT01885	ucRBP	0.0202251	Fail
RNCMPT00293	ucRBP	0.0004815	Fail
RNCMPT00294	ucRBP	0.21825	Fail
RNCMPT00320	ucRBP	0.00202814	Fail
RNCMPT00330	ucRBP	0.145525	Fail
RNCMPT00332	ucRBP	0.12995	Fail
RNCMPT00348	ucRBP	0.00165259	Fail
RNCMPT00354	ucRBP	0.0115065	Fail
RNCMPT00356	ucRBP	0.00528498	Fail
RNCMPT00357	ucRBP	0.0402779	Fail
RNCMPT00361	ucRBP	0.00111881	Fail
RNCMPT00363	ucRBP	0.0618998	Fail
RNCMPT00365	ucRBP	0.000606139	Fail
RNCMPT00367	ucRBP	0.000708651	Fail
RNCMPT00369	ucRBP	0.136294	Fail
RNCMPT00371	ucRBP	0.000532436	Fail
RNCMPT00373	ucRBP	0.00195587	Fail
RNCMPT00375	ucRBP	0.000126876	Fail
RNCMPT00377	ucRBP	0.000753251	Fail
RNCMPT00379	ucRBP	0.00146835	Fail
RNCMPT00381	ucRBP	0.00222765	Fail
RNCMPT00385	ucRBP	0.0330521	Fail
RNCMPT00387	ucRBP	0.00247553	Fail
RNCMPT00389	ucRBP	0.0125431	Fail
RNCMPT00391	ucRBP	0.00012158	Fail
RNCMPT00393	ucRBP	0.00829653	Fail
RNCMPT00395	ucRBP	0.00343391	Fail
RNCMPT00398	ucRBP	0.0120308	Fail
RNCMPT00400	ucRBP	0.0305976	Fail
RNCMPT00402	ucRBP	0.00572642	Fail
RNCMPT00405	ucRBP	0.00060748	Fail
RNCMPT00406	ucRBP	0.334303	Fail
RNCMPT00407	ucRBP	0.174819	Fail
RNCMPT00408	ucRBP	0.0101282	Fail
RNCMPT00557	ucRBP	0.00415173	Fail
RNCMPT00558	ucRBP	0.00333432	Fail
RNCMPT00559	ucRBP	0.00208654	Fail
RNCMPT00561	ucRBP	0.0696056	Fail
RNCMPT00595	ucRBP	0.0375378	Fail
RNCMPT00597	ucRBP	0.000195248	Fail
RNCMPT00599	ucRBP	0.000337065	Fail
RNCMPT00600	ucRBP	0.00591468	Fail
RNCMPT00601	ucRBP	0.00457167	Fail
RNCMPT00603	ucRBP	0.0054655	Fail
RNCMPT00606	ucRBP	0.00965031	Fail
RNCMPT00607	ucRBP	0.00211288	Fail
RNCMPT00609	ucRBP	0.000305198	Fail
RNCMPT00612	ucRBP	0.000292912	Fail
RNCMPT00614	ucRBP	0.0103176	Fail
RNCMPT00616	ucRBP	0.0154255	Fail
RNCMPT00617	ucRBP	0.000229181	Fail
RNCMPT00619	ucRBP	0.0267023	Fail
RNCMPT00621	ucRBP	0.00294393	Fail
RNCMPT00622	ucRBP	0.000661209	Fail
RNCMPT00624	ucRBP	0.0052932	Fail
RNCMPT00629	ucRBP	0.0275865	Fail
RNCMPT00631	ucRBP	0.000186207	Fail
RNCMPT00638	ucRBP	0.0411071	Fail
RNCMPT00639	ucRBP	0.047055	Fail
RNCMPT00640	ucRBP	0.232002	Fail
RNCMPT00643	ucRBP	0.00583088	Fail
RNCMPT00646	ucRBP	0.000762051	Fail
RNCMPT00647	ucRBP	0.0869753	Fail
RNCMPT00650	ucRBP	0.0196163	Fail
RNCMPT00651	ucRBP	0.000484412	Fail
RNCMPT00658	ucRBP	1.69163e-05	Fail
RNCMPT00659	ucRBP	0.0356351	Fail
RNCMPT00660	ucRBP	0.00297387	Fail
RNCMPT00662	ucRBP	0.000471946	Fail
RNCMPT00892	ucRBP	0.0164554	Fail
RNCMPT00893	ucRBP	0.00590287	Fail
RNCMPT00895	ucRBP	0.0117585	Fail
RNCMPT00897	ucRBP	0.0725299	Fail
RNCMPT00898	ucRBP	4.29465e-05	Fail
RNCMPT00899	ucRBP	0.000189661	Fail
RNCMPT00900	ucRBP	0.0309796	Fail
RNCMPT00902	ucRBP	0.000806699	Fail
RNCMPT01344	Truncation test: CCHC-zf	0.000829002	Fail
RNCMPT01384	Truncation test: IHABP4_N x 1	0.0012377	Fail
RNCMPT01448	Domain test: L7Ae	0.039958	Fail
RNCMPT01452	Domain test: CCHC-zf	0.000222802	Fail
RNCMPT01453	Domain test: L7Ae	8.63105e-06	Fail
RNCMPT01457	Domain test: Nudix hydrolase	0.00669884	Fail
RNCMPT01458	Domain test: Nudix hydrolase	0.136477	Fail
RNCMPT01460	Domain test: CCHC-zf	0.00197378	Fail
RNCMPT01464	Domain test: RanBP2-zf	0.0404253	Fail
RNCMPT01465	Domain test: Nudix hydrolase	0.013686	Fail
RNCMPT01466	Domain test: Nudix hydrolase	0.000970427	Fail
RNCMPT01468	Domain test: CCHC-zf	0.000922048	Fail
RNCMPT01475	Domain test: L7Ae	0.00171665	Fail
RNCMPT01482	Domain test: L7Ae	0.000406743	Fail
RNCMPT01483	Domain test: RanBP2-zf	7.33815e-05	Fail
RNCMPT01486	Domain test: CCHC-zf	0.0154923	Fail
RNCMPT01493	Domain test: Nudix hydrolase	0.00545799	Fail
RNCMPT01494	Domain test: RanBP2-zf	0.000415935	Fail
RNCMPT01496	Domain test: Nudix hydrolase	0.00101662	Fail
RNCMPT01499	Domain test: RanBP2-zf	0.000643898	Fail
RNCMPT01502	Domain test: TPR	0.000841545	Fail
RNCMPT01506	Domain test: RanBP2-zf	0.000507588	Fail
RNCMPT01508	Domain test: Nudix hydrolase	7.19609e-05	Fail
RNCMPT01509	Domain test: Nudix hydrolase	0.00134533	Fail
RNCMPT01510	Domain test: RanBP2-zf	0.00207715	Fail
RNCMPT01511	Domain test: CCHC-zf	0.000331529	Fail
RNCMPT01513	Domain test: CCHC-zf	0.015972	Fail
RNCMPT01514	Domain test: TPR	5.75032e-05	Fail
RNCMPT01517	Domain test: CCHC-zf	0.0690855	Fail
RNCMPT01519	Ortholog test: HABP4	0.00270123	Fail
RNCMPT01520	Domain test: CCHC-zf	0.00750168	Fail
RNCMPT01523	Domain test: Nudix hydrolase	5.69469e-05	Fail
RNCMPT01528	Domain test: RanBP2-zf	0.0898662	Fail
RNCMPT01530	Domain test: TPR	0.00297709	Fail
RNCMPT01533	Domain test: RanBP2-zf	0.00577165	Fail
RNCMPT01535	Domain test: TPR	0.00312939	Fail
RNCMPT01538	Domain test: Nudix hydrolase	0.0325989	Fail
RNCMPT01540	Domain test: RanBP2-zf	0.00309283	Fail
RNCMPT01541	Ortholog test: HABP4	0.000350814	Fail
RNCMPT01546	Domain test: TPR	0.0378406	Fail
RNCMPT01547	Domain test: CCHC-zf	0.00179844	Fail
RNCMPT01551	Domain test: CCHC-zf	0.104104	Fail
RNCMPT01552	Domain test: RanBP2-zf	0.0527274	Fail
RNCMPT01555	Domain test: CCHC-zf	0.00193289	Fail
RNCMPT01556	Domain test: L7Ae	0.0017408	Fail
RNCMPT01557	Domain test: RanBP2-zf	0.000218044	Fail
RNCMPT01558	Domain test: CCHC-zf	0.229274	Fail
RNCMPT01561	Domain test: CCHC-zf	0.000198183	Fail
RNCMPT01562	Domain test: Nudix hydrolase	0.000130955	Fail
RNCMPT01568	Domain test: RanBP2-zf	0.027206	Fail
RNCMPT01571	Domain test: CCHC-zf	0.000454474	Fail
RNCMPT01572	Domain test: Nudix hydrolase	0.00549708	Fail
RNCMPT01573	Domain test: TPR	2.09321e-06	Fail
RNCMPT01575	Domain test: L7Ae	0.00012369	Fail
RNCMPT01576	Domain test: TPR	0.0181707	Fail
RNCMPT01578	Domain test: RanBP2-zf	0.00194645	Fail
RNCMPT01580	Domain test: Nudix hydrolase	5.84019e-05	Fail
RNCMPT01582	Domain test: TPR	0.0209872	Fail
RNCMPT01584	Domain test: RanBP2-zf	0.00664318	Fail
RNCMPT01586	Ortholog test: HABP4	0.000658822	Fail
RNCMPT01587	Domain test: Nudix hydrolase	0.000182223	Fail
RNCMPT01590	Domain test: CCHC-zf	0.0118427	Fail
RNCMPT01593	Domain test: CCHC-zf	3.14757e-05	Fail
RNCMPT01597	Domain test: Nudix hydrolase	0.00975287	Fail
RNCMPT01599	Domain test: CCHC-zf	4.41608e-05	Fail
RNCMPT01601	Domain test: TPR	4.94256e-05	Fail
RNCMPT01602	Domain test: Nudix hydrolase	0.000843995	Fail
RNCMPT01603	Domain test: HABP4	0.000784796	Fail
RNCMPT01607	Ortholog test: HABP4	0.104719	Fail
RNCMPT01608	Ortholog test: HABP4	0.00335019	Fail
RNCMPT01706	Domain test: RanBP2-zf	0.0386313	Fail
RNCMPT01707	Domain test: TPR	0.0015476	Fail
RNCMPT01708	Domain test: TPR	7.56507e-05	Fail
RNCMPT01709	Domain test: RanBP2-zf	0.00348054	Fail
RNCMPT01814	Domain test: L7Ae	8.31697e-06	Fail
RNCMPT01815	Domain test: HABP4	7.80358e-06	Fail
RNCMPT01816	Ortholog test: HABP4	1.87484e-05	Fail
RNCMPT01817	Ortholog test: HABP4	0.000323417	Fail
RNCMPT01879	Domain test: CCHC-zf	0.00798165	Fail
RNCMPT01880	Domain test: RanBP2-zf	0.00148672	Fail
RNCMPT00963	Truncation test: 5'-end	0.000504201	Fail
RNCMPT00969	Truncation test: TPR x 2 (1st and 2nd)	0.00518128	Fail
RNCMPT00971	Truncation test: DUF4939	0.00112908	Fail
RNCMPT00977	Truncation test: CCHC-zf x 1 (1st)	0.0219488	Fail
RNCMPT01071	Control Protein	0.999989	Pass
RNCMPT01084	ucRBP	0.813625	Pass
RNCMPT01095	ucRBP	0.789306	Pass
RNCMPT01135	Control Protein	0.673529	Pass
RNCMPT01140	ucRBP	0.972359	Pass
RNCMPT01143	ucRBP	0.999998	Pass
RNCMPT01219	ucRBP	0.810526	Pass
RNCMPT01277	ucRBP	0.809392	Pass
RNCMPT01283	Control Protein	0.821284	Pass
RNCMPT01297	Control Protein	0.70408	Pass
RNCMPT01299	ucRBP	0.885179	Pass
RNCMPT01301	Control Protein	0.999386	Pass
RNCMPT01313	ucRBP	0.749331	Pass
RNCMPT01322	Control Protein	0.999995	Pass
RNCMPT01327	Control Protein	0.98426	Pass
RNCMPT01357	Control Protein	0.999952	Pass
RNCMPT01363	ucRBP	0.999998	Pass
RNCMPT01376	ucRBP	0.689855	Pass
RNCMPT01382	ucRBP	0.999708	Pass
RNCMPT01394	ucRBP	0.709851	Pass
RNCMPT01403	ucRBP	0.999834	Pass
RNCMPT01411	ucRBP	0.849206	Pass
RNCMPT01439	ucRBP	0.858146	Pass
RNCMPT01441	ucRBP	0.880551	Pass
RNCMPT01740	ucRBP	0.68539	Pass
RNCMPT01854	ucRBP	0.84181	Pass
RNCMPT00295	ucRBP	0.998919	Pass
RNCMPT00296	Control Protein	0.999901	Pass
RNCMPT00297	ucRBP	0.801698	Pass
RNCMPT00397	Control Protein	0.999888	Pass
RNCMPT00592	ucRBP	0.938054	Pass
RNCMPT00625	Control Protein	0.891401	Pass
RNCMPT00641	Control Protein	0.943563	Pass
RNCMPT00955	Control Protein	0.896732	Pass
RNCMPT01002	Truncation test: HABP4	0.976649	Pass
RNCMPT01306	Truncation test: RanBP2-zf (1st)	0.999926	Pass
RNCMPT01359	Truncation test: HABP4	0.991768	Pass
RNCMPT01366	Truncation test: RanBP2-zf (2nd)	0.999999	Pass
RNCMPT01369	Truncation test: Nudix hydrolase	0.999987	Pass
RNCMPT01371	Truncation test: TPR x 1 (3rd)	0.997953	Pass
RNCMPT01471	Domain test: CCHC-zf	0.874701	Pass
RNCMPT01473	Ortholog test: HABP4	0.807763	Pass
RNCMPT01487	Domain test: CCHC-zf	0.837451	Pass
RNCMPT01505	Domain test: RanBP2-zf	0.960148	Pass
RNCMPT01539	Domain test: CCHC-zf	0.968172	Pass
RNCMPT01577	Ortholog test: HABP4	0.806008	Pass
RNCMPT01588	Domain test: CCHC-zf	0.744154	Pass
RNCMPT00964	Truncation test: Nudix hydrolase	0.999841	Pass
RNCMPT00965	Truncation test: RanBP2-zf (1st)	0.999401	Pass
RNCMPT00966	Truncation test: RanBP2-zf (2nd)	0.999999	Pass
RNCMPT00970	Truncation test: TPR x 1 (3rd)	0.999144	Pass
RNCMPT00972	Truncation test: CCHC-zf	0.817536	Pass
RNCMPT01314	Truncation test: CCHC-zf x 3 (2nd to 4th)	0.828097	Pass
RNCMPT01406	Truncation test: CCHC-zf x 3 (5th to 7th)	0.999832	Pass
RNCMPT00978	Truncation test: CCHC-zf x 3 (2nd to 4th)	0.944983	Pass
RNCMPT00979	Truncation test: CCHC-zf x 3 (5th to 7th)	0.999775	Pass
