# Supplementary material for: RNA-binding proteins that lack canonical RNA-binding domains are rarely sequence-specific
Source: Sci Rep. 2023 Mar 31;13:5238. doi: 10.1038/s41598-023-32245-9 (PMC10066285; doi:10.1038/s41598-023-32245-9)
Supplement: Supplementary file 6 — Supplementary Table S5. [file 41598_2023_32245_MOESM6_ESM.xlsx]

## Sheet: PRIESSTESS Model Performance
Supplementary Table S5: PRIESSTESS Model Performance
Merged peak BED file accession (ENCODE)	RBP	Cell line	Category	Number of peaks	PRIESSTESS model AUROC (short motifs)	PRIESSTESS model AUROC (long motifs)	In Supplementary Figure S2
ENCFF028GAJ	UTP3	K562	ucRBP (Failed to produce RNAcompete motif)	16	0	0	FALSE
ENCFF051EEW	SBDS	K562	ucRBP (Failed to produce RNAcompete motif)	21	0	0	FALSE
ENCFF247NXL	PUS1	K562	ucRBP (Failed to produce RNAcompete motif)	36	0	0	FALSE
ENCFF048RLZ	GNL3	K562	ucRBP (Failed to produce RNAcompete motif)	42	0	0	FALSE
ENCFF154AYH	NPM1	K562	ucRBP (Failed to produce RNAcompete motif)	45	0	0	FALSE
ENCFF313WDF	RPS11	K562	ucRBP (Failed to produce RNAcompete motif)	48	0	0	FALSE
ENCFF623WGE	SLBP	K562	ucRBP (Failed to produce RNAcompete motif)	161	0	0.68	FALSE
ENCFF033MGP	NIP7	HepG2	ucRBP (Failed to produce RNAcompete motif)	293	0	0.68	FALSE
ENCFF736RYV	SMNDC1	HepG2	ucRBP (Failed to produce RNAcompete motif)	319	0.5	0	FALSE
ENCFF134LIU	BCCIP	HepG2	ucRBP (Failed to produce RNAcompete motif)	557	0.5	0.43	FALSE
ENCFF588ITW	PHF6	K562	ucRBP (Failed to produce RNAcompete motif)	700	0.55	0.5	FALSE
ENCFF932UXC	YWHAG	K562	ucRBP (Failed to produce RNAcompete motif)	817	0.55	0.5	FALSE
ENCFF056UAW	EIF3D	HepG2	ucRBP (Failed to produce RNAcompete motif)	818	0	0	FALSE
ENCFF472CCL	APOBEC3C	K562	ucRBP (Failed to produce RNAcompete motif)	1021	0.56	0.5	TRUE
ENCFF955LYD	AATF	K562	ucRBP (Failed to produce RNAcompete motif)	1090	0.53	0.5	FALSE
ENCFF883KCN	MTPAP	K562	ucRBP (Failed to produce RNAcompete motif)	1108	0.67	0.62	TRUE
ENCFF027MEO	CDC40	HepG2	ucRBP (Failed to produce RNAcompete motif)	1173	0.6	0.52	TRUE
ENCFF957AOZ	FKBP4	HepG2	ucRBP (Failed to produce RNAcompete motif)	1457	0.68	0.68	TRUE
ENCFF573DXD	UCHL5	HepG2	ucRBP (Failed to produce RNAcompete motif)	2234	0.66	0.66	TRUE
ENCFF950VZO	SF3A3	HepG2	ucRBP (Failed to produce RNAcompete motif)	2357	0.67	0.63	TRUE
ENCFF530HTL	RPS3	K562	ucRBP (Failed to produce RNAcompete motif)	2377	0.58	0.67	TRUE
ENCFF943XOU	SMNDC1	K562	ucRBP (Failed to produce RNAcompete motif)	2469	0.57	0.53	TRUE
ENCFF813JIK	EIF3H	HepG2	ucRBP (Failed to produce RNAcompete motif)	2842	0.59	0.6	TRUE
ENCFF335JTC	SUB1	HepG2	ucRBP (Failed to produce RNAcompete motif)	3299	0.65	0.64	TRUE
ENCFF327DLL	GRWD1	K562	ucRBP (Failed to produce RNAcompete motif)	4375	0.72	0.69	TRUE
ENCFF002HYO	GTF2F1	HepG2	ucRBP (Failed to produce RNAcompete motif)	4487	0.71	0.67	TRUE
ENCFF278ZCU	GTF2F1	K562	ucRBP (Failed to produce RNAcompete motif)	4974	0.72	0.72	TRUE
ENCFF301IJW	RPS3	HepG2	ucRBP (Failed to produce RNAcompete motif)	5659	0.64	0.65	TRUE
ENCFF285IGP	ZNF622	K562	ucRBP (Failed to produce RNAcompete motif)	14978	0.74	0.74	TRUE
ENCFF365LFU	UCHL5	K562	ucRBP (Failed to produce RNAcompete motif)	18573	0.74	0.72	TRUE
ENCFF159MMZ	GRWD1	HepG2	ucRBP (Failed to produce RNAcompete motif)	22116	0.73	0.73	TRUE
