# Supplementary material for: RNA-binding proteins that lack canonical RNA-binding domains are rarely sequence-specific
Source: Sci Rep. 2023 Mar 31;13:5238. doi: 10.1038/s41598-023-32245-9 (PMC10066285; doi:10.1038/s41598-023-32245-9)
Supplement: Supplementary file 7 — Supplementary Table S6. [file 41598_2023_32245_MOESM7_ESM.xlsx]

## Sheet: 5-mer Correlation Data
Supplementary Table S6: 5-mer Correlation Data
Merged peak BED file accession (ENCODE)	RBP	Cell line	Category	Number of peaks	Top 5-mer	IUPAC motif	k-mer rank	Recall (Kuret et al. 2022)
ENCFF349SVY	CSTF2	HepG2	Conventional	3045	UGUGU	UGUG	1	NA
ENCFF607ZRF	EWSR1	K562	Conventional	8803	UGGGG	GGGDG	4	0.75
ENCFF480NUZ	FMR1	K562	Conventional	3242	CCUGG	GAC	67	0
ENCFF466UMQ	FUBP3	HepG2	Conventional	2761	UGUGU	UUUWU	2	0.7
ENCFF861KMV	FUS	K562	Conventional	4472	GGAGG	GGUG	8	0.7
ENCFF366UJP	FXR1	K562	Conventional	1428	GAAGA	GAC	47	0.15
ENCFF112MVG	FXR2	HepG2	Conventional	3878	GAAGA	GAC	62	0
ENCFF315HYU	FXR2	K562	Conventional	4154	CCUGG	GAC	81	0.1
ENCFF440ROZ	HNRNPC	HepG2	Conventional	3275	UUUUU	UUUUU	1	0.95
ENCFF855CPQ	HNRNPK	HepG2	Conventional	5707	CCUCC	CCCA	6	0.35
ENCFF918XJQ	HNRNPK	K562	Conventional	3004	CCUCC	CCCA	7	0.25
ENCFF266TKW	HNRNPL	HepG2	Conventional	9007	ACACA	ACACA	1	0.65
ENCFF917CBK	HNRNPL	K562	Conventional	5929	ACACA	ACACA	1	0.7
ENCFF442USD	IGF2BP1	HepG2	Conventional	4459	GUGUG	CAU	74	0.05
ENCFF650LMV	IGF2BP1	K562	Conventional	5706	UGUGU	CAU	8	0.05
ENCFF524ZZB	IGF2BP2	K562	Conventional	3834	CCUCC	CAU	99	0
ENCFF886SDQ	IGF2BP3	HepG2	Conventional	2247	CCUCC	CAU	64	0
ENCFF027UTH	KHDRBS1	K562	Conventional	1226	AAAAA	UAAAA	2	0.75
ENCFF031FMO	KHSRP	K562	Conventional	23206	UGUUU	URUWU	1	0.95
ENCFF771QAU	KHSRP	HepG2	Conventional	5301	UGUGU	URUWU	3	0.85
ENCFF246EPM	MATR3	K562	Conventional	4875	UUCUU	UCUU	1	0.5
ENCFF587KKM	MATR3	HepG2	Conventional	7009	UUUCU	UCUU	2	0.55
ENCFF730QRI	NONO	K562	Conventional	11455	CUGGG	AGGGA	105	NA
ENCFF452MJL	PABPC4	K562	Conventional	5829	AAAAA	AAAAAA	1	0.15
ENCFF709FEU	PABPN1	HepG2	Conventional	3963	CCUGG	ARAAG	92	0
ENCFF900IOH	PCBP1	K562	Conventional	2028	CCUCC	CCC	2	0.75
ENCFF642GNE	PCBP2	HepG2	Conventional	8666	CCUCC	CCC	2	0.85
ENCFF726SQU	PTBP1	HepG2	Conventional	8388	UCUCU	UUUC	2	0.75
ENCFF907HNN	PTBP1	K562	Conventional	7797	UCUCU	UUUC	2	0.7
ENCFF094MQV	PUM1	K562	Conventional	2661	GAAGA	UGUA	409	0
ENCFF880MWQ	PUM2	K562	Conventional	5384	UGUAA	UGUA	1	NA
ENCFF704OCI	QKI	HepG2	Conventional	10094	ACUAA	ACUAA	1	0.5
ENCFF786UOW	QKI	K562	Conventional	2311	ACUAA	ACUAA	1	0.4
ENCFF206RIM	RBFOX2	K562	Conventional	3525	UGGGG	GCAUG	12	0.3
ENCFF871NYM	RBFOX2	HepG2	Conventional	7477	UGGGG	GCAUG	4	0.4
ENCFF293IZG	RBM22	HepG2	Conventional	1884	CUGGG	ACCGG	595	0.1
ENCFF139NXB	SFPQ	HepG2	Conventional	2566	UGUGU	GUAA	68	0.15
ENCFF886XUO	SRSF1	K562	Conventional	2100	GAGGA	GGAGG	2	0.4
ENCFF934ANS	SRSF1	HepG2	Conventional	1792	GAGGA	GGAGG	2	0.35
ENCFF037TVC	TARDBP	K562	Conventional	7010	UGUGU	GUGUG	2	0.75
ENCFF759KCD	TIA1	HepG2	Conventional	1731	UUUUU	UUUUU	1	0.9
ENCFF918KMT	TIA1	K562	Conventional	5885	UUUUU	UUUUU	1	0.65
ENCFF612HOP	TIAL1	HepG2	Conventional	2386	GUGUG	UUUUU	3	NA
ENCFF726PFJ	TRA2A	K562	Conventional	1741	GAAGA	GAA	1	0.55
ENCFF290DFO	U2AF2	K562	Conventional	3641	UUUUU	UUUUU	1	1
ENCFF721PWF	U2AF2	HepG2	Conventional	10732	UUUUU	UUUUU	1	1
ENCFF955LYD	AATF	K562	ucRBP (Failed to produce RNAcompete motif)	1090	GUGUG	NA	NA	NA
ENCFF472CCL	APOBEC3C	K562	ucRBP (Failed to produce RNAcompete motif)	1021	GUGUG	NA	NA	NA
ENCFF027MEO	CDC40	HepG2	ucRBP (Failed to produce RNAcompete motif)	1173	CACAC	NA	NA	NA
ENCFF813JIK	EIF3H	HepG2	ucRBP (Failed to produce RNAcompete motif)	2842	GGAGG	NA	NA	NA
ENCFF957AOZ	FKBP4	HepG2	ucRBP (Failed to produce RNAcompete motif)	1457	GGGGC	NA	NA	NA
ENCFF159MMZ	GRWD1	HepG2	ucRBP (Failed to produce RNAcompete motif)	22116	GAAGA	NA	NA	NA
ENCFF327DLL	GRWD1	K562	ucRBP (Failed to produce RNAcompete motif)	4375	GAAGA	NA	NA	NA
ENCFF002HYO	GTF2F1	HepG2	ucRBP (Failed to produce RNAcompete motif)	4487	GGAGG	NA	NA	NA
ENCFF278ZCU	GTF2F1	K562	ucRBP (Failed to produce RNAcompete motif)	4974	GGAGG	NA	NA	NA
ENCFF883KCN	MTPAP	K562	ucRBP (Failed to produce RNAcompete motif)	1108	GGAGG	NA	NA	NA
ENCFF301IJW	RPS3	HepG2	ucRBP (Failed to produce RNAcompete motif)	5659	GCUGC	NA	NA	NA
ENCFF530HTL	RPS3	K562	ucRBP (Failed to produce RNAcompete motif)	2377	CCUGG	NA	NA	NA
ENCFF950VZO	SF3A3	HepG2	ucRBP (Failed to produce RNAcompete motif)	2357	CCCUG	NA	NA	NA
ENCFF943XOU	SMNDC1	K562	ucRBP (Failed to produce RNAcompete motif)	2469	CUGGG	NA	NA	NA
ENCFF335JTC	SUB1	HepG2	ucRBP (Failed to produce RNAcompete motif)	3299	UGUGU	NA	NA	NA
ENCFF365LFU	UCHL5	K562	ucRBP (Failed to produce RNAcompete motif)	18573	GAAGA	NA	NA	NA
ENCFF573DXD	UCHL5	HepG2	ucRBP (Failed to produce RNAcompete motif)	2234	GAAGA	NA	NA	NA
ENCFF285IGP	ZNF622	K562	ucRBP (Failed to produce RNAcompete motif)	14978	GAAGA	NA	NA	NA
