# Supplementary material for: RNA-binding proteins that lack canonical RNA-binding domains are rarely sequence-specific
Source: Sci Rep. 2023 Mar 31;13:5238. doi: 10.1038/s41598-023-32245-9 (PMC10066285; doi:10.1038/s41598-023-32245-9)
Supplement: Supplementary file 8 — Supplementary Table S7. [file 41598_2023_32245_MOESM8_ESM.xlsx]

## Sheet: Protein Abundance Data
Supplementary Table S7: Protein Abundance Data
Systematic Gene ID	Protein ID(s)	Protein Name(s)	Gene Name(s)	Q.value	Copy Number (iBAQ estimated)	log10 (Copy Number)	Protein Type	Total # of Experiments in RBPbase
ENSG00000130165	P60002;K7EPC8;A0A024R7E8;K7EN05;K7EQ44;K7EMV4	Transcription elongation factor 1 homolog	ELOF1	0	796812	5.90136	other	1
ENSG00000276130;ENSG00000110628	A0A0J9YWM3;A0A024RCG2;Q96BI1;E9PRM7;A0A0J9YXN9	Solute carrier family 22 member 18	SLC22A18	0.00036366	5882.65	3.76957	other	1
ENSG00000236649;ENSG00000221988;ENSG00000206256;ENSG00000228116;ENSG00000206329	A0A024RCQ8;Q9UMR5;Q9UMR5-3;A0A0G2JH76;A0A0G2JHB6;G8JLL2;A0A0G2JK02;A0A0G2JKR3;A0A0G2JIU6;A0A0G2JLK6;A2ABN7;A0A0G2JID8;A0A0G2JLK3;A0A0G2JK07;A0A0G2JI52;A2ABN6;A0A0G2JLK8	Lysosomal thioesterase PPT2	hCG_1999928;PPT2	0	70880.9	4.85053	other	1
ENSG00000101974	A0A067XG54;H7C0E8	Phospholipid-transporting ATPase	ATP11C	0	22683.3	4.35571	other	1
ENSG00000149474	A0A075B6H4	-	CSRP2BP	0.00095407	775.393	2.88952	other	1
ENSG00000126453	A0A087WSV0;Q9HB09;I6LJZ7;M0QZM6;M0R1Z8;I6LJZ9	Bcl-2-like protein 12	BCL2L12	0	22138.3	4.34514	other	1
ENSG00000167468	A0A087WT12;P36969;A0A087X2I2;P36969-2;A0A0A0MTT1;R4GNE4;A0A087X247	Glutathione peroxidase;Phospholipid hydroperoxide glutathione peroxidase, mitochondrial	GPX4	0	129054	5.11077	other	1
ENSG00000151131	Q8N5I9;A0A087WT30;J3KN91	Uncharacterized protein C12orf45	C12orf45	0	56509.9	4.75212	other	1
ENSG00000103415	A0A087WT44;I3L1Y2	-	HMOX2	8.6543e-05	762.285	2.88212	other	1
ENSG00000102158	Q9H0U3;A0A087WU53;Q9H0U3-2	Magnesium transporter protein 1	MAGT1	0	236287	5.37344	other	1
ENSG00000258644;ENSG00000213463	A0A087WUM0;P57105	Synaptojanin-2-binding protein	SYNJ2BP-COX16;SYNJ2BP	0.0021097	4902.46	3.69041	other	1
ENSG00000107863	A0A087WW76;H0Y468;Q5JSD8	-	ARHGAP21	0.001132	18.0694	1.25694	other	1
ENSG00000182612	A0A087WWT4	Tetraspanin	TSPAN10	0.0003639	22661.4	4.35529	other	1
ENSG00000106012	A0A087WX19;A0A087WX45;Q6IPM2;Q6IPM2-4;Q6IPM2-2;Q6IPM2-3;H7C427;C9JE72;C9JP75	IQ domain-containing protein E	IQCE	0	2539.42	3.40473	other	1
ENSG00000281434	O95299;A0A087WXC5;E7ESZ7;O95299-2;Q8N1B9	NADH dehydrogenase [ubiquinone] 1 alpha subcomplex subunit 10, mitochondrial	NDUFA10	0	278803	5.4453	other	1
ENSG00000107331	Q9BZC7;Q9BZC7-3;J3QSS3;A0A087WXK5;Q9BZC7-2;H0Y8D6;H0Y8C9;E9PGB2;H0Y8E3	ATP-binding cassette sub-family A member 2	ABCA2	0	1697.09	3.2297	other	1
ENSG00000174938	A0A087WYL5;Q6UXD5-5;Q6UXD5-3;Q6UXD5-6;Q6UXD5;Q6UXD5-2;Q6UXD5-4;H3BN26;I3L111	Seizure 6-like protein 2	SEZ6L2	0	8697.38	3.93939	other	1
ENSG00000258644	A0A087WYV9;A0A087X1F5;A0A087WX56;A0A087WTA2	-	SYNJ2BP-COX16	0	360271	5.55663	other	1
ENSG00000258529	A0A087WZ62	-	-	0	6478.3	3.81146	other	1
ENSG00000182985	Q9BY67;A0A087X105;A0A087WZW4;A0A087X1W8;A0A0A0MTJ8;A0A087WZR6;X5DQS5;Q9BY67-5;Q9BY67-4;Q9BY67-3;A0A087X0T8;Q9BY67-2;F5H125;H0YG94;F5H8J9;F5H0H5	Cell adhesion molecule 1	CADM1	0	6286.11	3.79838	other	1
ENSG00000131437	Q9Y496;J3KPF9;A0A087X011;E9PES4	Kinesin-like protein KIF3A;Kinesin-like protein	KIF3A	0	19197.8	4.28325	other	1
ENSG00000143740	A0A087X0B7;Q5SQN1;H7C3C7;Q5SQN1-2;U3KPT7;A0A087X2J6;H0Y627	Synaptosomal-associated protein 47	SNAP47	0	12389.4	4.09305	other	1
ENSG00000197183	A0A087X0N3;Q5W149	-	NOL4L	0	3418	3.53377	other	1
ENSG00000275835;ENSG00000276856	Q96RT8;Q96RT8-2;A0A0G2JQX1;A0A0G2JPW5;A0A0G2JSA7;A0A087X1Z1;A0A0G2JQK2;A0A087WVL9;A0A0G2JR45;A0A0G2JRG1;A0A0G2JS51;A0A087WVZ8;A0A0G2JQI0;A0A087X006;A0A0G2JQK7	Gamma-tubulin complex component 5	TUBGCP5	0	10521.3	4.02207	other	1
ENSG00000150760	A0A096LNH6	-	DOCK1	0.0025345	244.804	2.38882	other	1
ENSG00000115977	A0A096LNZ0	-	AAK1	0.0010167	330.049	2.51858	other	1
ENSG00000115977	A0A096LP25;Q6ZSR9;A0A096LP60	Uncharacterized protein FLJ45252	AAK1	0	43097	4.63445	other	1
ENSG00000002586	A0A096LP69	-	CD99	8.6214e-05	41833.9	4.62153	other	1
ENSG00000104859	A0A0A0MQS2;Q8N2M8;Q8N2M8-3;Q8N2M8-4;K7EM61;K7EKC9;K7EKR8	CLK4-associating serine/arginine rich protein	CLASRP	0	76061.7	4.88117	other	1
ENSG00000132330	A0A0A0MQU4;H7C4A1;H7C3V9;H7C277;H7C280;C9JNL5;H7C1N7;H7C1S7	-	SCLY	0	1102.49	3.04237	other	1
ENSG00000143147	A0A0A0MQW8;Q8N6U8;Q8N6U8-3;Q8N6U8-5;Q8N6U8-6;Q8N6U8-2	G-protein coupled receptor 161	GPR161	0	768.04	2.88538	other	1
ENSG00000149485	A0A0A0MR51;H7C2V0;H0YB97	-	FADS1	0	130975	5.11719	other	1
ENSG00000173171	Q13505;A0A0A0MRK6;Q13505-3;A0A0C4DFQ1;Q13505-2;H0Y6Y5	Metaxin-1	MTX1	0	73443.4	4.86595	other	1
ENSG00000138031	O60266;A0A0A0MSC1;H7C1A6;C9J969;C9JYB5;H7C1S5	Adenylate cyclase type 3	ADCY3	0	2628.38	3.41969	other	1
ENSG00000160360	A0A0A0MSK4;Q86YR5;Q86YR5-4;A0A0A0MRC4;A0A087WVF5;Q86YR5-3;Q86YR5-2	G-protein-signaling modulator 1	GPSM1	0	14831.4	4.17118	other	1
ENSG00000075413	A0A0A0MT23;P27448;P27448-4;P27448-3;J3KNR0;A0A0A0MSZ1;P27448-2;A0A0A0MST9;P27448-8	MAP/microtubule affinity-regulating kinase 3	MARK3	0	11781.6	4.0712	other	1
ENSG00000107798	P38571;A0A0A0MT32;P38571-2;Q5T073;Q5T770	Lysosomal acid lipase/cholesteryl ester hydrolase	LIPA	0	76614.1	4.88431	other	1
ENSG00000039523	A0A0A0MTL6	-	FAM65A	0	31251.6	4.49487	other	1
ENSG00000132128	A0A0B4J2G4;A0A087X0S7	-	LRRC41	0	21711.5	4.33669	other	1
ENSG00000100577	A0A0C4DFM0;G3V5T0;A0A0A0MR33;O43708-2;G3V3B9;G3V5U6;G3V5G8;H0YJN8	Maleylacetoacetate isomerase	GSTZ1	0.00023089	27151.6	4.43379	other	1
ENSG00000101337	Q92544;A0A0C4DFM1;F2Z2L1	Transmembrane 9 superfamily member 4	TM9SF4	0	135379	5.13155	other	1
ENSG00000186185	A0A0C4DGP2;Q86Y91-2	Kinesin-like protein;Kinesin-like protein KIF18B	KIF18B	0	12973.3	4.11305	other	1
ENSG00000130349	A0A0D9SEI0;Q9P0P8	Uncharacterized protein C6orf203	C6orf203	0	14040.7	4.14739	other	1
ENSG00000144283	A0A0D9SF60;E7EST6;H0YFB1;E7EMY7;E9PHJ1;E7EP40	-	PKP4	0.00029472	255.311	2.40707	other	1
ENSG00000106976	A0A0D9SFE4	-	DNM1	0	71158.9	4.85223	other	1
ENSG00000239865;ENSG00000239927;ENSG00000242726	A0A0G2JJ26;Q9H633;A0A0G2JJ52;Q9H633-4;A0A0G2JIT5;Q9H633-2;A0A0G2JHI3;Q9H633-3;A0A0G2JJY3	Ribonuclease P protein subunit p21	RPP21	8.9342e-05	16914.7	4.22827	other	1
ENSG00000235676	O95870;A0A0G2JJD3;O95870-2;A0A0G2JI89;F2Z3H2;F2Z3G6	Abhydrolase domain-containing protein 16A	ABHD16A	0	25149	4.40052	other	1
ENSG00000197822;ENSG00000273814	Q16625;A0A0G2JMZ8;Q16625-4;Q16625-2;Q16625-3;Q16625-5;A0A0G2JPF2;Q16625-6;Q16625-7	Occludin	OCLN	0	2459.43	3.39083	other	1
ENSG00000113504;ENSG00000276482	Q9Y666;A0A0G2JNW7;H0YB78;Q9Y666-2	Solute carrier family 12 member 7	SLC12A7	0	5710.55	3.75668	other	1
ENSG00000105854	A0A0J9YXF2;A0A0J9YYG4;J3QT77;G3XAK4;A0A0J9YXU7;A0A0J9YYJ1;A0A0J9YYF3;A0A0J9YXM1;A0A0J9YYF0;A0A0J9YVW3	-	PON2	0	751755	5.87608	other	1
ENSG00000168569	A0PJW6;G5EA27;H0YCK4	Transmembrane protein 223	TMEM223	8.4969e-05	57080.7	4.75649	other	1
ENSG00000126822	A1L390;A1L390-3;G3V311;A1L390-2;G3V278;G3V3I3	Pleckstrin homology domain-containing family G member 3	PLEKHG3	0	18941.8	4.27742	other	1
ENSG00000174705	A1X283;G3V144;H0YAU1	SH3 and PX domain-containing protein 2B	SH3PXD2B	0	171694	5.23476	other	1
ENSG00000088035	Q9Y672;A2A2G4	Dolichyl pyrophosphate Man9GlcNAc2 alpha-1,3-glucosyltransferase	ALG6	0.0010727	2510.62	3.39978	other	1
ENSG00000171867	P04156;A2A2V1;P04156-2;X6RKS3	Major prion protein	PRNP	0	9420.53	3.97408	other	1
ENSG00000206376;ENSG00000238134	A2ABF8;A0A0G2JIR1	-	EHMT2	0.0011217	516.899	2.71341	other	1
ENSG00000139697	A3KN83;A3KN83-3	Protein strawberry notch homolog 1	SBNO1	0	47307.5	4.67493	other	1
ENSG00000105875	A4D1P6;C9J1X0;A4D1P6-3	WD repeat-containing protein 91	WDR91	0	22051.4	4.34344	other	1
ENSG00000140941;ENSG00000258102	Q9GZQ8;A6NCE7;H3BTL1;H3BTE7	Microtubule-associated proteins 1A/1B light chain 3B;Microtubule-associated proteins 1A/1B light chain 3 beta 2	MAP1LC3B;MAP1LC3B2	0	614128	5.78826	other	1
ENSG00000169519	A6NJ78;A6NJ78-2;A6NJ78-4;P0C7V9;B5MC64;F8WD83;A6NJ78-3	Probable methyltransferase-like protein 15	METTL15	0	56673.4	4.75338	other	1
ENSG00000143771	A6NLH6;Q9P003	Protein cornichon homolog 4	CNIH4	0.00029722	30501.2	4.48432	other	1
ENSG00000143398	A6PW57;A2A5X0;A0A0A0MT25;A0A0A0MSP5;A0A0A0MRU3	-	PIP5K1A	0.001067	1729.77	3.23799	other	1
ENSG00000134909	A7KAX9;A7KAX9-2	Rho GTPase-activating protein 32	ARHGAP32	0	1131.19	3.05354	other	1
ENSG00000138942	Q96GF1;A9X3U0	E3 ubiquitin-protein ligase RNF185	RNF185	0.00043119	8450.91	3.9269	other	1
ENSG00000100300	B1AH87;P30536	Translocator protein	TSPO	8.531e-05	194495	5.28891	other	1
ENSG00000116857	Q9P0T7;B1ALM5;B1ALM7;B1ALM8;B1ALM4;F2Z389	Transmembrane protein 9	TMEM9	0	32721.8	4.51484	other	1
ENSG00000157654	B1ALY0;C9JZH4	-	PALM2-AKAP2	0	40250.9	4.60478	other	1
ENSG00000196352	B1AP13	-	CD55	0	367010	5.56468	other	1
ENSG00000168036	B4DGU4;C9IZ65	-	CTNNB1	0.00036096	259.992	2.41496	other	1
ENSG00000169598	O76075;B4DZS0;O76075-2;J3KT26;Q96P72;A0A0B4J1S5;G3XAD0;Q96P73;O76075-4;O76075-3	DNA fragmentation factor subunit beta	DFFB	0	26633.1	4.42542	other	1
ENSG00000136986	Q9BUN8;B4E1G1;Q9BUN8-2;E5RGY0	Derlin-1	DERL1	0	47614.2	4.67774	other	1
ENSG00000119888	P16422;B5MCA4;C9JKY3	Epithelial cell adhesion molecule	EPCAM	0	6063.08	3.78269	other	1
ENSG00000182093	O00258;H7BYE5;B7Z1T1;O00258-2;A0A096LNT6;C9JLV3;H7C384	Tail-anchored protein insertion receptor WRB	WRB	8.7405e-05	5853.63	3.76743	other	1
ENSG00000064933	B7ZAA0;P54277-4	PMS1 protein homolog 1	PMS1	0.0051908	468.437	2.67065	other	1
ENSG00000123992	B9ZVU2;E7EPX3;E5RJ35;C9JRG3;E3W974;E3W979	-	DNPEP	0	4124.22	3.61534	other	1
ENSG00000141698	C9IZA4	-	NT5C3B	0.00030391	5697.45	3.75568	other	1
ENSG00000170142	C9J2P0	-	UBE2E1	0.00043032	11403.5	4.05704	other	1
ENSG00000106330	O75425;C9J3M4;O75425-2;O75425-3	Motile sperm domain-containing protein 3	MOSPD3	8.8106e-05	7172.28	3.85566	other	1
ENSG00000140443	P08069;C9J5X1;H0YNR0;H0YMJ5;H3BSZ8;H0YLE7	Insulin-like growth factor 1 receptor;Insulin-like growth factor 1 receptor alpha chain;Insulin-like growth factor 1 receptor beta chain;Tyrosine-protein kinase receptor	IGF1R	0	20333.2	4.30821	other	1
ENSG00000159079	C9J818	-	C21orf59	0.0011201	2532.8	3.4036	other	1
ENSG00000177565	C9J903	-	TBL1XR1	0.0045642	2351.71	3.37138	other	1
ENSG00000154556	C9J9D3;C9JG84	-	SORBS2	0	12574.5	4.09949	other	1
ENSG00000069849	C9JA36	-	ATP1B3	0.0046732	1814.36	3.25872	other	1
ENSG00000177565	C9JBN1;C9JLJ1;C9JCK0	-	TBL1XR1	0.00042647	125653	5.09917	other	1
ENSG00000175550	Q14919;C9JCC6;Q14919-2;E9PNC7	Dr1-associated corepressor	DRAP1	0	478620	5.67999	other	1
ENSG00000133597	Q7Z695;C9JE15;A0A087WXG2;H7C4I2;H7C5M5	Uncharacterized aarF domain-containing protein kinase 2	ADCK2	0.00015499	1020.2	3.00868	other	1
ENSG00000144642	C9JIJ9;Q6XE24-3	RNA-binding motif, single-stranded-interacting protein 3	RBMS3	0	1632.87	3.21295	RBP	1
ENSG00000010270	O95772;C9JKL2;C9JPX5;C9JJ39;C9J3F5	MLN64 N-terminal domain homolog	STARD3NL	0	5153.58	3.71211	other	1
ENSG00000163882	P52434;C9JLU1;P52434-4;P52434-2	DNA-directed RNA polymerases I, II, and III subunit RPABC3	POLR2H	0	372310	5.5709	other	1
ENSG00000138413	C9JLU6	-	IDH1	0.00015598	28228.2	4.45068	other	1
ENSG00000196498	C9JNV9	-	NCOR2	0.0020479	2639.88	3.42158	other	1
ENSG00000198780	Q9Y6X4;D6RB01;D6RC41;D6R953;Q9Y6X4-2;D6RFI5	Soluble lamin-associated protein of 75 kDa	FAM169A	0	3289.04	3.51707	other	1
ENSG00000026297;ENSG00000249141	D6RHI9;O00584;A0A087WZM2;H0YAE9;A0A087WWI1;O00584-2;J3QQ64	Ribonuclease T2	RNASET2	0	54888.3	4.73948	other	1
ENSG00000168090	Q7L5N1;E7EM64;H7C3T0;C9JQK5	COP9 signalosome complex subunit 6	COPS6	0	987628	5.99459	other	1
ENSG00000138162	E7EMZ9;E9PBC6;O95359-3;O95359;O95359-5;O95359-6;O95359-1;Q4VXL4;O95359-2;E9PGB3;H0Y911;H0YA73;H0Y954	Transforming acidic coiled-coil-containing protein 2	TACC2	0	7154.44	3.85458	other	1
ENSG00000108433;ENSG00000262633	O14653;E7EQ34;O14653-2;I3L4Z6;I3L3V4	Golgi SNAP receptor complex member 2	GOSR2	0	293440	5.46752	other	1
ENSG00000085276	E7EQ57;Q03112-5;E7EUL6;H9KVD4;Q13465;C9JU02	MDS1 and EVI1 complex locus protein EVI1	MECOM	0	3675.89	3.56536	other	1
ENSG00000164171	E7ESP4;E7EMF1;E9PB77;D6RG08	-	ITGA2	0	2684.63	3.42888	other	1
ENSG00000172046	E7EST9;E7ESU0	Ubiquitin carboxyl-terminal hydrolase	USP19	0.0019301	985.521	2.99367	other	1
ENSG00000078018	E7EV03	-	MAP2	8.3808e-05	1617.33	3.2088	other	1
ENSG00000256500;ENSG00000126214	E7EVH7;Q07866-2;H0YJK3;G3V4L6;H7C2Z1	Kinesin light chain 1	KLC1	0	3151.06	3.49846	other	1
ENSG00000136205	E9PCX8;C9JHU5;C9JUW5	-	TNS3	8.1981e-05	328.582	2.51664	other	1
ENSG00000067066	E9PHV6;P23497-7;P23497-6;C9JBL0	Nuclear autoantigen Sp-100	SP100	0.0029534	309.109	2.49011	other	1
ENSG00000224455	E9PI03	-	VPS52	0.0054321	1830.88	3.26266	other	1
ENSG00000173653	Q9Y256;E9PI08;E9PPV9;E9PKA7	CAAX prenyl protease 2	RCE1	0.0016184	21381.4	4.33004	other	1
ENSG00000143036	Q8N4M1;E9PIC5;Q8N4M1-5;Q8N4M1-4;Q8N4M1-2;Q8N4M1-3;Q8N4M1-6;H0YD35;F8W7F3;H0YDW5	Choline transporter-like protein 3	SLC44A3	8.6289e-05	529.042	2.72349	other	1
ENSG00000110717	E9PN51	-	NDUFS8	0.004448	232006	5.3655	other	1
ENSG00000117298	E9PN99	-	ECE1	0.007029	23626.4	4.3734	other	1
ENSG00000085063	P13987;E9PNW4;E9PR17;H0YET2	CD59 glycoprotein	CD59	0	2.76407e+06	6.44155	other	1
ENSG00000134825	P61165;F5GWH5	Transmembrane protein 258	TMEM258	0.0038058	93971.4	4.973	other	1
ENSG00000143476	Q9NZJ0;F5GZ90;Q9NZJ0-2	Denticleless protein homolog	DTL	0	35115.1	4.54549	other	1
ENSG00000175575	F5H3I1	-	PAAF1	0.0043944	5984.58	3.77703	other	1
ENSG00000085511	Q9Y6R4;F5H538;J3KNB8;Q9Y6R4-2;F5H1X6	Mitogen-activated protein kinase kinase kinase 4	MAP3K4	0	1904.07	3.27968	other	1
ENSG00000129493	Q86XA9;F5H619;Q86XA9-2;H7C5W6;H0YIW3;H0YHE0;H0YHS5;Q86XA9-3;F8VQQ6	HEAT repeat-containing protein 5A	HEATR5A	0	29790	4.47407	other	1
ENSG00000111371	Q9H2H9;F8VX04;F8VX12	Sodium-coupled neutral amino acid transporter 1	SLC38A1	0	103050	5.01305	other	1
ENSG00000050426	Q6P1Q0;F8VZA2;Q6P1Q0-2;Q6P1Q0-7;F8VVQ3;F8VP71;Q6P1Q0-4;F8W1Z2;F8W0R0;F8VTR1;F8VS60;F8VQE7;H0YHF4;F8VPY5;Q6P1Q0-5;F8VXQ4;F8WCD9;F8W6J0;Q6P1Q0-6;Q6P1Q0-3;F8VUZ8;H0YH93	LETM1 domain-containing protein 1	LETMD1	0	14436	4.15945	other	1
ENSG00000091039	F8W060	-	OSBPL8	0.00029375	6199.79	3.79238	other	1
ENSG00000066629	O00423-3;F8W717;O00423;G3V3N9;G3V500;G3V538;G3V497;G3V4U5;G3V5C8;H0YJK4;H0YJY3;H0YJS9;H0YJD8	Echinoderm microtubule-associated protein-like 1	EML1	0	838.783	2.92365	other	1
ENSG00000173905	F8W785	-	GOLIM4	0.00015676	14116.1	4.14972	other	1
ENSG00000114023	Q96A26;F8W7Q4;E9PH05	Protein FAM162A	FAM162A	0	661157	5.8203	other	1
ENSG00000258465;ENSG00000132716	G3V3G9;Q5TAQ9;V9GY54;Q5TAQ8;Q5TAQ7;Q5TAQ5;V9GYQ9;Q5TAQ6;V9GZ39;V9GY98	DDB1- and CUL4-associated factor 8	DCAF8	0	52582.5	4.72084	other	1
ENSG00000100577	G3V4T6	-	GSTZ1	0	129152	5.1111	other	1
ENSG00000090060	G3XAH6	-	PAPOLA	0	469.766	2.67188	other	1
ENSG00000144357	H0Y3K2	-	UBR3	8.3942e-05	773.334	2.88837	other	1
ENSG00000159692	H0Y8U5	-	CTBP1	0	4531.99	3.65629	other	1
ENSG00000112667	H0Y8X4	-	DNPH1	0.00029713	523.483	2.7189	other	1
ENSG00000169851	H0YAH0;A0A087X2C4	-	PCDH7	0	2050.64	3.31189	other	1
ENSG00000168522	H0YCW1	-	FNTA	0.0093121	6374.15	3.80442	other	1
ENSG00000135540	H0YDF6	-	NHSL1	0.00029786	18760.9	4.27325	other	1
ENSG00000110841	H0YGH8	-	PPFIBP1	0.0046196	999.712	2.99987	other	1
ENSG00000020426	H0YJ92	-	MNAT1	0.003505	3636.74	3.56071	other	1
ENSG00000137831	H0YN48	-	UACA	0.0010718	368.592	2.56655	other	1
ENSG00000128989	H3BMD8	-	ARPP19	0.0002942	1840.03	3.26482	other	1
ENSG00000166847	H3BS05;H3BUD2;Q9BTE1-3	Dynactin subunit 5	DCTN5	0.0045603	3716.42	3.57012	other	1
ENSG00000196352	H7BY55;P08174-6;P08174-7;H3BLV0	Complement decay-accelerating factor	CD55	0.0023576	433.105	2.63659	other	1
ENSG00000131375	H7C1B7	-	CAPN7	0.0033202	772.413	2.88785	other	1
ENSG00000123636	H7C1I6	-	BAZ2B	0.00029601	5472.04	3.73815	other	1
ENSG00000115355	H7C2C6	-	CCDC88A	0.00041771	298.976	2.47564	other	1
ENSG00000002586	H7C2F2	-	CD99	8.7535e-05	5176.72	3.71405	other	1
ENSG00000168268	H7C519	-	NT5DC2	0.0020477	860.513	2.93476	other	1
ENSG00000090266	O95178;H7C5B8;C9JXM4	NADH dehydrogenase [ubiquinone] 1 beta subcomplex subunit 2, mitochondrial	NDUFB2	0	89158.7	4.95016	other	1
ENSG00000079432	I3L135	-	CIC	0.0021105	833.913	2.92112	other	1
ENSG00000108963	Q9BZG8;I3L1H5;Q9BZG8-3;Q9BZG8-2;I3L3X9;U3KQN3;A0A0A0MTR4;V9GYS2	Diphthamide biosynthesis protein 1	DPH1	0	19201.9	4.28334	other	1
ENSG00000079432	I3L2J0;I3L2I4	-	CIC	0	10003.4	4.00015	other	1
ENSG00000123472	I3L448;Q5TC12;A8MRA7;H0YDD6	ATP synthase mitochondrial F1 complex assembly factor 1	ATPAF1	0	50152.1	4.70029	other	1
ENSG00000173120	I3VM54	-	KDM2A	0.0011189	577.051	2.76121	other	1
ENSG00000108506	Q9H0H0;J3KMZ7;J3KRH0	Integrator complex subunit 2	INTS2	0	10272.8	4.01169	other	1
ENSG00000133195	Q8N1S5;J3QLB2;J3QLA9;A0A0J9YXE3;J3QRN3;A0A0J9YXX3;A0A0J9YXZ0;J3KTP1;J3QQP1	Zinc transporter ZIP11	SLC39A11	0	9095.98	3.95885	other	1
ENSG00000176105	P07947;J3QRU1	Tyrosine-protein kinase Yes;Non-specific protein-tyrosine kinase	YES1	0	86557.7	4.93731	other	1
ENSG00000143183	Q9UM00;J9JIE6;Q9UM00-2;J3KS45;J3QQY2;J3KTQ7	Transmembrane and coiled-coil domain-containing protein 1	TMCO1	0	84123.6	4.92492	other	1
ENSG00000160223;ENSG00000277117	K4DIA0;O75144;O75144-2	ICOS ligand	ICOSLG	0.0013693	1580.65	3.19884	other	1
ENSG00000064545	Q9NX61;K7EPA3;Q9NX61-2;K7EQ34;U3KQT6;K7EQE7;K7EJK6;K7EKY7	Transmembrane protein 161A	TMEM161A	8.679e-05	4670.16	3.66933	other	1
ENSG00000131943	K7EPS8;Q9NSK7-4;Q9NSK7-3;F8W6J3	Protein C19orf12	C19orf12	0.00042099	16491.5	4.21726	other	1
ENSG00000125746	K7ESL7	-	EML2	0.00062043	902.635	2.95551	other	1
ENSG00000011451	M0QXA7;O95785-3	Protein Wiz	WIZ	0	72695.3	4.86151	other	1
ENSG00000132002	M0QXK0	-	DNAJB1	0.00036172	24723.2	4.3931	other	1
ENSG00000128016	P26651;M0QY76;M0R0H3;M0QZ04	Tristetraprolin	ZFP36	0.00015646	789.046	2.8971	RBP	1
ENSG00000105402	M0R213	-	NAPA	0.0038049	2364.66	3.37377	other	1
ENSG00000160410	Q8TBC3;M0R2P6;M0R0S1;Q8TBC3-2;M0R0E3;M0QZF4;M0QYB1;M0R0K4;M0R204;M0QYJ9;M0R2U6;M0QZF2;M0QXA4;M0R1G0;M0QZE8	SH3KBP1-binding protein 1	SHKBP1	0	8433.07	3.92599	other	1
ENSG00000105404	Q9UI14;M0R3D4;M0R1H9;M0QXH1;M0QXU8	Prenylated Rab acceptor protein 1	RABAC1	0	106496	5.02733	other	1
ENSG00000110711	O00170;V9GYQ3	AH receptor-interacting protein	AIP	0	762631	5.88231	other	1
ENSG00000116266	O00186	Syntaxin-binding protein 3	STXBP3	0	131214	5.11798	other	1
ENSG00000110717	O00217;E9PPW7;E9PKH6;F8W9K7;Q08E91	NADH dehydrogenase [ubiquinone] iron-sulfur protein 8, mitochondrial	NDUFS8	0	214927	5.33229	other	1
ENSG00000177556	O00244;E5RIM7;E5RGN3	Copper transport protein ATOX1	ATOX1	0	1.76211e+06	6.24603	other	1
ENSG00000133895	O00255-2;O00255;O00255-3;E7EN32;E7ET29;E7ENS2;E7EPR4;Q9GZQ5	Menin	MEN1	0	12497.1	4.09681	other	1
ENSG00000127946	O00291;O00291-4;O00291-3;C9JMG5	Huntingtin-interacting protein 1	HIP1	0	13374.4	4.12627	other	1
ENSG00000198373	O00308;O00308-2;O00308-3;O00308-4;H3BS79;H3BRX8;H3BPJ8	NEDD4-like E3 ubiquitin-protein ligase WWP2	WWP2	0	3431.76	3.53552	other	1
ENSG00000087470	O00429;O00429-5;F8VZ52;B4DDQ3;B4DPZ9;F8W1W3;F8VR28;H0YHY4;H0YI79	Dynamin-1-like protein	DNM1L	0	387680	5.58847	other	1
ENSG00000087470	O00429-3	Dynamin-1-like protein	DNM1L	0.0076142	911.264	2.95964	other	1
ENSG00000087470	O00429-4	Dynamin-1-like protein	DNM1L	0	7727.3	3.88803	other	1
ENSG00000006652	O00458;O00458-2;C9JA65;C9JNM6;H0YEE3;E9PMY4;C9JFH1;C9JLG5;C9J7U6	Interferon-related developmental regulator 1	IFRD1	0	52371.9	4.7191	other	1
ENSG00000173905	O00461	Golgi integral membrane protein 4	GOLIM4	0	96725.7	4.98554	other	1
ENSG00000070367	O00471;A0A0A0MSI8;G3V4Z7	Exocyst complex component 5	EXOC5	0	70013.8	4.84518	other	1
ENSG00000115233	O00487;C9JW37	26S proteasome non-ATPase regulatory subunit 14	PSMD14	0	858211	5.93359	other	1
ENSG00000175063	O00762;O00762-4;A0A087WVK1;A0A0A0MSE8;K4DI81	Ubiquitin-conjugating enzyme E2 C	UBE2C	0	491221	5.69128	other	1
ENSG00000204370	O14521;O14521-2;H0YD41;G3V173;E9PK73;H3BRW5;H0YD96;O14521-3	Succinate dehydrogenase [ubiquinone] cytochrome b small subunit, mitochondrial	SDHD	0.00015734	49592.1	4.69541	other	1
ENSG00000115944	O14548;E5RJZ1;H0YBD2;E5RFH8	Cytochrome c oxidase subunit 7A-related protein, mitochondrial	COX7A2L	0	249306	5.39673	other	1
ENSG00000103353	O14562;H3BUM8	Ubiquitin domain-containing protein UBFD1	UBFD1	0	577224	5.76134	ucRBP	1
ENSG00000114395;ENSG00000272104	O14569;U3KQU4	Cytochrome b561 domain-containing protein 2	CYB561D2	8.7306e-05	78024.7	4.89223	other	1
ENSG00000004975	O14641;I3L2N2;I3L2W9;I3L0M7;I3L0Z8	Segment polarity protein dishevelled homolog DVL-2	DVL2	0	60973.6	4.78514	other	1
ENSG00000133124	O14654;H3BTC1	Insulin receptor substrate 4	IRS4	0	7516.47	3.87601	other	1
ENSG00000136816	O14657;H0Y7C8	Torsin-1B	TOR1B	0	85855.4	4.93377	other	1
ENSG00000119688	O14678;H0YJ78;H0YCY9;H0YJ82;E9PPB6;E9PI46;H0YJX8;G3V3W1	ATP-binding cassette sub-family D member 4	ABCD4	0	2435.94	3.38667	other	1
ENSG00000149547	O14681	Etoposide-induced protein 2.4 homolog	EI24	0	26959	4.4307	other	1
ENSG00000175274	O14683;E9PN66;E9PKN9;E9PS55;E9PMW4;E9PQ46;E9PIK4;U3KQ32;E9PKZ4;E9PNB3;E9PMY0;E9PIN5	Tumor protein p53-inducible protein 11	TP53I11	0	7670.04	3.8848	other	1
ENSG00000103502	O14735;B3KY94;O14735-3;H3BUR9;O14735-2	CDP-diacylglycerol--inositol 3-phosphatidyltransferase	CDIPT	8.5911e-05	9710.55	3.98724	other	1
ENSG00000105185	O14737;O14737-2;K7ESJ4;Q3HM38;X6R2P6	Programmed cell death protein 5	PDCD5	0	1.27086e+06	6.1041	other	1
ENSG00000149554	O14757;J3KN87;O14757-3;E7EPP6;O14757-2;E9PPA5;E9PKQ3;E9PJI4;E9PQW7;A0A087WT52;A0A087WY91;E9PM65	Serine/threonine-protein kinase Chk1	CHEK1	0	47069.3	4.67274	other	1
ENSG00000120889	O14763;O14763-2;O14763-3	Tumor necrosis factor receptor superfamily member 10B	TNFRSF10B	0	8709.28	3.93998	other	1
ENSG00000254685	O14772;A0A0A0MRP2;O14772-2;E9PKE1;O14772-3;E9PK10;E9PMM4;E9PMK0;H0YDF0	Fucose-1-phosphate guanylyltransferase	FPGT	0	14186.9	4.15189	other	1
ENSG00000123159	O14908;O14908-2;K7EM11;K7ESN1;K7EIT0;K7ELJ2;K7EJ33	PDZ domain-containing protein GIPC1	GIPC1	0	312539	5.4949	other	1
ENSG00000164405	O14949	Cytochrome b-c1 complex subunit 8	UQCRQ	0	1.16603e+06	6.06671	other	1
ENSG00000118680	O14950	Myosin regulatory light chain 12B	MYL12B	0.00016137	113490	5.05496	other	1
ENSG00000157538	O14972;A8MTY9;O14972-2	Down syndrome critical region protein 3	DSCR3	0	69691.5	4.84318	other	1
ENSG00000178950	O14976;D6RAW3;D6RC24;D6RE78;H0Y9M4;D6RAQ7;D6RF16	Cyclin-G-associated kinase	GAK	0	59684.6	4.77586	other	1
ENSG00000206560	O15084;O15084-2;B4DIW9	Serine/threonine-protein phosphatase 6 regulatory ankyrin repeat subunit A	ANKRD28	0	140822	5.14867	other	1
ENSG00000206560	O15084-4;O15084-1	Serine/threonine-protein phosphatase 6 regulatory ankyrin repeat subunit A	ANKRD28	8.2563e-05	285.027	2.45489	other	1
ENSG00000213341	O15111	Inhibitor of nuclear factor kappa-B kinase subunit alpha	CHUK	0	39283.6	4.59421	other	1
ENSG00000141458	O15118;K7EQ23;O15118-2;K7ERM4	Niemann-Pick C1 protein	NPC1	0	18263.9	4.26159	other	1
ENSG00000196911	O15131;H0Y3K0;Q5TD90	Importin subunit alpha-6	KPNA5	0	4319.89	3.63547	other	1
ENSG00000111229	O15145;C9JZD1;F8VR50	Actin-related protein 2/3 complex subunit 3	ARPC3	0	2.31649e+06	6.36483	other	1
ENSG00000122779	O15164	Transcription intermediary factor 1-alpha	TRIM24	0	29161.6	4.46481	other	1
ENSG00000204220	O15212;A2AB88	Prefoldin subunit 6	PFDN6	0	1.37887e+06	6.13952	other	1
ENSG00000116906	O15228;Q5TBH8	Dihydroxyacetone phosphate acyltransferase	GNPAT	0	26138.6	4.41728	other	1
ENSG00000100596	O15270;H0YJV2	Serine palmitoyltransferase 2	SPTLC2	0	57987.1	4.76333	other	1
ENSG00000140650	O15305;H3BV55;H3BPH4;H3BRM0;O15305-2;H3BR08;H3BM92;H3BV34	Phosphomannomutase 2;Phosphomannomutase	PMM2	0	622051	5.79383	other	1
ENSG00000101871	O15344;O15344-2;C9J453;A0A087X0X0;C9JZJ7	E3 ubiquitin-protein ligase Midline-1	MID1	0	59034.4	4.77111	other	1
ENSG00000187741	O15360;O15360-3;Q0VAP4;F5H8D5;H3BRX3;O15360-2;H3BQU6;H3BQX1;H3BS84;H3BSI9;H3BS03;H3BT40;H3BV66;H3BM41;H3BNS0;H3BSL6	Fanconi anemia group A protein	FANCA	0	2229.48	3.3482	other	1
ENSG00000105552	O15382;B3KSI3;M0QXF9;M0QZ10;O15382-2;M0QZP4;M0R2K7	Branched-chain-amino-acid aminotransferase, mitochondrial;Branched-chain-amino-acid aminotransferase	BCAT2	0	301036	5.47862	other	1
ENSG00000079950	O15400;O15400-2	Syntaxin-7	STX7	0	119565	5.0776	other	1
ENSG00000114770	O15440;O15440-5;F8WCY8;A5PKY6;O15440-4;O15440-3;O15440-2;C9JZL5;F8WDH3;E9PET4	Multidrug resistance-associated protein 5	ABCC5	0	3352.17	3.52533	other	1
ENSG00000197555	O43166-2;O43166;H0YJY2;G3V4Z3	Signal-induced proliferation-associated 1-like protein 1	SIPA1L1	0	1181.01	3.07225	other	1
ENSG00000197555	O43166-3;F5GYF8	Signal-induced proliferation-associated 1-like protein 1	SIPA1L1	0	11785	4.07133	other	1
ENSG00000138801	O43252	Bifunctional 3-phosphoadenosine 5-phosphosulfate synthase 1;Sulfate adenylyltransferase;Adenylyl-sulfate kinase	PAPSS1	0	565819	5.75268	other	1
ENSG00000197858	O43292;E9PPZ9;O43292-2;E9PLV6;E9PQ31;E9PLG8;E9PM11;E9PM94	Glycosylphosphatidylinositol anchor attachment 1 protein	GPAA1	0	68224.2	4.83394	other	1
ENSG00000174233	O43306;O43306-2;F8VZJ5	Adenylate cyclase type 6	ADCY6	0	3229.08	3.50908	other	1
ENSG00000282825	O43310;K7EK08;K7EPK6;K7EQS5;K7EQS9	CBP80/20-dependent translation initiation factor	CTIF	0	4172.75	3.62042	other	1
ENSG00000282825	O43310-2	CBP80/20-dependent translation initiation factor	CTIF	0	18212.7	4.26037	other	1
ENSG00000102897	O43325;H3BNK2	LYR motif-containing protein 1	LYRM1	0	11749.9	4.07003	other	1
ENSG00000012174	O43462;B9ZVQ3	Membrane-bound transcription factor site-2 protease	MBTPS2	8.8075e-05	11572.3	4.06342	other	1
ENSG00000104147	O43482;H0YKL4	Protein Mis18-beta;Protein yippee-like	OIP5	0	20489.7	4.31154	other	1
ENSG00000152291	O43493-2;O43493;J3KQ45;F8W8W7;O43493-5;O43493-3	Trans-Golgi network integral membrane protein 2	TGOLN2	0	3788.81	3.5785	other	1
ENSG00000174684	O43505	Beta-1,4-glucuronyltransferase 1	B4GAT1	0	30081.1	4.47829	other	1
ENSG00000153094	O43521;O43521-12;O43521-4;O43521-8;C9J417;O43521-11;O43521-10;O43521-14;O43521-19	Bcl-2-like protein 11	BCL2L11	8.7642e-05	3680.88	3.56595	other	1
ENSG00000112667	O43598;O43598-2	2-deoxynucleoside 5-phosphate N-hydrolase 1	DNPH1	0	623852	5.79508	other	1
ENSG00000054116	O43617;A0A087WWM0;O43617-2;A6NKE1;A0A087WYS5	Trafficking protein particle complex subunit 3	TRAPPC3	0	150045	5.17622	other	1
ENSG00000148908	O43665-3;O43665;O43665-2	Regulator of G-protein signaling 10	RGS10	0	65887.9	4.81881	other	1
ENSG00000136521	O43674;H0Y886;E7EWP0;O43674-2;A0A087WYD0;H7C568;F8WDZ2;F8WDD2	NADH dehydrogenase [ubiquinone] 1 beta subcomplex subunit 5, mitochondrial	NDUFB5	0	325952	5.51315	other	1
ENSG00000119013	O43676;C9JKQ2	NADH dehydrogenase [ubiquinone] 1 beta subcomplex subunit 3	NDUFB3	8.9127e-05	235384	5.37178	other	1
ENSG00000100577	O43708;O43708-3	Maleylacetoacetate isomerase	GSTZ1	0.002714	15600.8	4.19315	other	1
ENSG00000166747	O43747	AP-1 complex subunit gamma-1	AP1G1	0	188002	5.27416	other	1
ENSG00000100321	O43759-2;O43759;B5MCD7;A2A283;F8WCE4	Synaptogyrin-1	SYNGR1	0.00043178	20292.9	4.30734	other	1
ENSG00000108639	O43760;K7EJ35;O43760-2;K7ELS8;A8MWL6	Synaptogyrin-2	SYNGR2	0.00015789	21394.3	4.3303	other	1
ENSG00000104969	O43765;K7EMD6;K7ERW5	Small glutamine-rich tetratricopeptide repeat-containing protein alpha	SGTA	0	562262	5.74994	other	1
ENSG00000143420	O43768;O43768-3;Q5T5H1;O43768-8	Alpha-endosulfine	ENSA	0	873961	5.94149	other	1
ENSG00000143420	O43768-5;O43768-7	Alpha-endosulfine	ENSA	0.0019887	934.41	2.97054	other	1
ENSG00000178537	O43772;F8WEF6	Mitochondrial carnitine/acylcarnitine carrier protein	SLC25A20	0	108154	5.03404	other	1
ENSG00000100372	O43808;B0QYW5;F6RTR7;F8WE74;B1AHN4;F8WEC6;F8WA85	Peroxisomal membrane protein PMP34	SLC25A17	0.00015988	16184.8	4.20911	other	1
ENSG00000115808	O43815	Striatin	STRN	0	117407	5.06969	other	1
ENSG00000281500;ENSG00000137700	O43826;U3KPU7;U3KQS2;O43826-2;U3KQL4	Glucose-6-phosphate translocase	SLC37A4	0.00015925	3447.09	3.53745	other	1
ENSG00000164754	O60216;E5RFV8;E5RIN7;E5RFZ5;E5RI01;E5RJW1;E5RJK5	Double-strand-break repair protein rad21 homolog	RAD21	0	276867	5.44227	other	1
ENSG00000135298	O60242;O60242-2	Brain-specific angiogenesis inhibitor 3	BAI3	0	231.425	2.36441	other	1
ENSG00000169851	O60245;O60245-2	Protocadherin-7	PCDH7	0	52084.8	4.71671	other	1
ENSG00000141127	O60256;O60256-3;E7EPA1;C9K0K7;O60256-4;I3L0S1;I3L164;I3L331;I3L4G9	Phosphoribosyl pyrophosphate synthase-associated protein 2	PRPSAP2	0	381672	5.58169	other	1
ENSG00000173705	O60279;H7C2K7	Sushi domain-containing protein 5	SUSD5	0	8056.16	3.90613	other	1
ENSG00000105738	O60292;M0QX89	Signal-induced proliferation-associated 1-like protein 3	SIPA1L3	0	1881.06	3.2744	other	1
ENSG00000149485	O60427;O60427-2;F5H852;F5GWE3;F5GYH4;C9JJB3;F5H3P6;F5H3U5;C9J425;F5H1Q7;F5H0Y2;F5H2H3;F5H5X5;F5H8G5	Fatty acid desaturase 1	FADS1	0	17088.2	4.2327	other	1
ENSG00000118898	O60437;K7EKI8	Periplakin	PPL	0	192329	5.28405	other	1
ENSG00000198162	O60476;H0Y7H1;H0Y543;Q5T9E3	Mannosyl-oligosaccharide 1,2-alpha-mannosidase IB;alpha-1,2-Mannosidase	MAN1A2	0	13617.2	4.13409	other	1
ENSG00000068366	O60488;O60488-2;H0Y9A0;D6RF95;D6RD96;D6RFW9;D6RDA8	Long-chain-fatty-acid--CoA ligase 4	ACSL4	0	262199	5.41863	other	1
ENSG00000112335	O60493;O60493-4;O60493-2;O60493-3	Sorting nexin-3	SNX3	0	1.13575e+06	6.05528	other	1
ENSG00000112699	O60547;O60547-2	GDP-mannose 4,6 dehydratase	GMDS	0	200518	5.30215	other	1
ENSG00000156970	O60566;O60566-3;O60566-2;H0YMK5;H0YN44;H3BTB9;H3BSN5	Mitotic checkpoint serine/threonine-protein kinase BUB1 beta	BUB1B	0	63321.4	4.80155	other	1
ENSG00000106397	O60568;H7C2S8;C9JU11;H7C0B8;H7C2A8;C9JIX5	Procollagen-lysine,2-oxoglutarate 5-dioxygenase 3	PLOD3	0	520319	5.71627	other	1
ENSG00000185238	O60678;O60678-2	Protein arginine N-methyltransferase 3	PRMT3	0	182363	5.26094	other	1
ENSG00000116237	O60725	Protein-S-isoprenylcysteine O-methyltransferase	ICMT	0	60668.6	4.78296	other	1
ENSG00000101997	O60826	Coiled-coil domain-containing protein 22	CCDC22	0	154321	5.18843	other	1
ENSG00000126768	O60830;O60830-2;V9GYS0;V9GYU0;V9GYK7	Mitochondrial import inner membrane translocase subunit Tim17-B	TIMM17B	0.00016093	18469.1	4.26645	other	1
ENSG00000243279	O60831;A6NP52	PRA1 family protein 2	PRAF2	0.00015799	178996	5.25284	other	1
ENSG00000226492	O60888-3;O60888;O60888-2	Protein CutA	CUTA	0	1.56192e+06	6.19366	other	1
ENSG00000111880	O60942;O60942-2;O60942-4;O60942-3	mRNA-capping enzyme;Polynucleotide 5-triphosphatase;mRNA guanylyltransferase	RNGTT	0	78785.1	4.89644	other	1
ENSG00000143061	O75054-2	Immunoglobulin superfamily member 3	IGSF3	0	19590.3	4.29204	other	1
ENSG00000130787	O75146;O75146-2;H0YH66	Huntingtin-interacting protein 1-related protein	HIP1R	0	25379.2	4.40448	other	1
ENSG00000066135	O75164	Lysine-specific demethylase 4A	KDM4A	0	13956.8	4.14479	other	1
ENSG00000100239	O75170-3	Serine/threonine-protein phosphatase 6 regulatory subunit 2	PPP6R2	0.0004249	212.49	2.32734	other	1
ENSG00000100239	O75170-5;O75170-4;O75170;O75170-2;T1ECW5;A0A0A0MSJ8	Serine/threonine-protein phosphatase 6 regulatory subunit 2	PPP6R2	0	13842.8	4.14122	other	1
ENSG00000158864	O75306;O75306-2	NADH dehydrogenase [ubiquinone] iron-sulfur protein 2, mitochondrial	NDUFS2	0	333157	5.52265	other	1
ENSG00000109917	O75312;H7C0E5;F8WBC5	Zinc finger protein ZPR1	ZPR1	0	108941	5.03719	other	1
ENSG00000136888	O75348	V-type proton ATPase subunit G 1	ATP6V1G1	0	521654	5.71738	other	1
ENSG00000145494	O75380;D6RBT3	NADH dehydrogenase [ubiquinone] iron-sulfur protein 6, mitochondrial	NDUFS6	0	304183	5.48314	other	1
ENSG00000091640	O75391;I3L0X5	Sperm-associated antigen 7	SPAG7	0	352428	5.54707	other	1
ENSG00000077454	O75427;C9JYK0;A0A087X197	Leucine-rich repeat and calponin homology domain-containing protein 4	LRCH4	0	22881.2	4.35948	other	1
ENSG00000183648	O75438;O75438-2	NADH dehydrogenase [ubiquinone] 1 beta subcomplex subunit 1	NDUFB1	0	803199	5.90482	other	1
ENSG00000068985	O75459	P antigen family member 1	PAGE1	0	202434	5.30628	other	1
ENSG00000213619	O75489;E9PS48;O75489-2;E9PKL8;E9PJE7	NADH dehydrogenase [ubiquinone] iron-sulfur protein 3, mitochondrial	NDUFS3	0	443194	5.64659	other	1
ENSG00000198721	O75521-2	Enoyl-CoA delta isomerase 2, mitochondrial	ECI2	0	494188	5.69389	other	1
ENSG00000175334	O75531;E9PJJ8	Barrier-to-autointegration factor;Barrier-to-autointegration factor, N-terminally processed	BANF1	0	4.35838e+06	6.63933	other	1
ENSG00000120662	O75570;O75570-2;X6RFD4;Q8N6Z2;A0A087X1S1	Peptide chain release factor 1, mitochondrial	MTRF1	0	6883.43	3.8378	other	1
ENSG00000120992	O75608;B4DP64	Acyl-protein thioesterase 1	LYPLA1	0	527114	5.7219	other	1
ENSG00000120992	O75608-2;E5RGR0;E5RI35;E5RFT6	Acyl-protein thioesterase 1	LYPLA1	0.00055379	1077.86	3.03256	other	1
ENSG00000143155	O75663;O75663-2	TIP41-like protein	TIPRL	0	353910	5.54889	other	1
ENSG00000138032	O75688;C9JIR6;O75688-4;O75688-3	Protein phosphatase 1B	PPM1B	0	116711	5.06711	other	1
ENSG00000138032	O75688-2	Protein phosphatase 1B	PPM1B	8.2136e-05	15304.5	4.18482	other	1
ENSG00000115840	O75746;O75746-2;B4DGK6;H0YFB2	Calcium-binding mitochondrial carrier protein Aralar1	SLC25A12	0	132242	5.12137	other	1
ENSG00000124787	O75818;O75818-2;A0A087X1N3;X6RLL4;F8WC38	Ribonuclease P protein subunit p40	RPP40	0	146403	5.16555	other	1
ENSG00000159231	O75828	Carbonyl reductase [NADPH] 3	CBR3	0	232166	5.3658	other	1
ENSG00000101843	O75832;B1AJY5;O75832-2;B1AJY6	26S proteasome non-ATPase regulatory subunit 10	PSMD10	0	642421	5.80782	other	1
ENSG00000109929	O75845;E9PQ91;E9PPW5	Lathosterol oxidase	SC5D	0.00015926	42960	4.63306	other	1
ENSG00000138413	O75874;C9J4N6;C9JJE5	Isocitrate dehydrogenase [NADP] cytoplasmic	IDH1	0	1.13356e+06	6.05444	other	1
ENSG00000088812	O75882;O75882-3;O75882-2	Attractin	ATRN	0	2441.76	3.3877	other	1
ENSG00000185000	O75907;A0A0A0MR74	Diacylglycerol O-acyltransferase 1	DGAT1	0	21218.8	4.32672	other	1
ENSG00000144746	O75915;F8WF90;C9JQU6;F8WF33	PRA1 family protein 3	ARL6IP5	0	363252	5.56021	other	1
ENSG00000206379	O75955;O75955-2;A2AB09;A2AB10;A2AB12;A0A0G2JJQ6;A2AB13;A2ABJ5	Flotillin-1	FLOT1	0	400069	5.60213	other	1
ENSG00000167283	O75964;E9PN17;Q7Z4Y8	ATP synthase subunit g, mitochondrial	ATP5L	0	2.91314e+06	6.46436	other	1
ENSG00000109501	O76024;H0Y9G5	Wolframin	WFS1	0	16973.8	4.22978	other	1
ENSG00000149809	O76062;O76062-2;E9PLS9;H0YEN6;E9PLL1;E9PRQ1;E9PLI3;E9PQZ7;E9PP79;E9PS18;E9PS09;H0YDY5;E9PQ50;E9PK81	Delta(14)-sterol reductase	TM7SF2	8.9509e-05	3184.89	3.5031	other	1
ENSG00000144021	O76071	Probable cytosolic iron-sulfur protein assembly protein CIAO1	CIAO1	0	251927	5.40128	other	1
ENSG00000108469	O94762;O94762-4;J3KTQ2;O94762-2;J3QLU0;J3KSL7;J3KS37;J3KSV9	ATP-dependent DNA helicase Q5	RECQL5	0	32854.7	4.5166	other	1
ENSG00000105176	O94763;O94763-3;O94763-2;I3L130;I3L467	Unconventional prefoldin RPB5 interactor 1	URI1	0	44333.6	4.64673	other	1
ENSG00000149541	O94766;G3V150;O94766-2;E9PNA1	Galactosylgalactosylxylosylprotein 3-beta-glucuronosyltransferase 3	B3GAT3	0	56449.2	4.75166	other	1
ENSG00000128918	O94788;O94788-2;H0YMG7;O94788-4;E9PF31	Retinal dehydrogenase 2	ALDH1A2	0	40898	4.6117	other	1
ENSG00000145147	O94813;X6R3P0;A0A0A6YYB8;O94813-3;O94813-2;A0A087WYV5;E9PCX4;H0Y9Z6;F5H0U4;H0Y968;H0YAG4	Slit homolog 2 protein;Slit homolog 2 protein N-product;Slit homolog 2 protein C-product	SLIT2	0	776.478	2.89013	other	1
ENSG00000117408	O94829;Q5T4X2	Importin-13	IPO13	0	11594	4.06423	other	1
ENSG00000176658	O94832;J3QRN6;K7EIG7;J3KRL0;J3QRR2	Unconventional myosin-Id	MYO1D	0	769.996	2.88649	other	1
ENSG00000154556	O94875-11;O94875;C9JZ60;C9J372;C9J4Z9;C9JN77;C9JLD6	Sorbin and SH3 domain-containing protein 2	SORBS2	0	6675.68	3.8245	other	1
ENSG00000154556	O94875-12;C9JI79;C9IZT7;C9JBB0;C9JDX2	Sorbin and SH3 domain-containing protein 2	SORBS2	0	94539	4.97561	other	1
ENSG00000154556	O94875-2;C9J348	Sorbin and SH3 domain-containing protein 2	SORBS2	0.0002966	1588.62	3.20102	other	1
ENSG00000154556	O94875-4;O94875-5;H7BXR3	Sorbin and SH3 domain-containing protein 2	SORBS2	0.0028355	477.395	2.67888	other	1
ENSG00000154556	O94875-8;H7C1R7;C9JM25;C9J620;C9JFS9;C9JC90	Sorbin and SH3 domain-containing protein 2	SORBS2	0	2619.4	3.4182	other	1
ENSG00000154556	O94875-9	Sorbin and SH3 domain-containing protein 2	SORBS2	0.00029479	1167.11	3.06711	other	1
ENSG00000198799	O94898	Leucine-rich repeats and immunoglobulin-like domains protein 2	LRIG2	0	960.895	2.98268	other	1
ENSG00000147471	O94903;E5RG77;H0YBG2	Proline synthase co-transcribed bacterial homolog protein	PROSC	0	182098	5.2603	other	1
ENSG00000172046	O94966-5;O94966	Ubiquitin carboxyl-terminal hydrolase 19	USP19	0.00036332	396.331	2.59806	other	1
ENSG00000172046	O94966-6	Ubiquitin carboxyl-terminal hydrolase 19	USP19	0	71452.4	4.85402	other	1
ENSG00000172046	O94966-7	Ubiquitin carboxyl-terminal hydrolase 19	USP19	0.00042493	2333.5	3.36801	other	1
ENSG00000103995	O94986;O94986-2;O94986-1;A0A075B719;H0YN91	Centrosomal protein of 152 kDa	CEP152	0	2955.4	3.47062	other	1
ENSG00000103995	O94986-3	Centrosomal protein of 152 kDa	CEP152	8.3577e-05	415.7	2.61878	other	1
ENSG00000165300	O94991;O94991-2	SLIT and NTRK-like protein 5	SLITRK5	0	7966.39	3.90126	other	1
ENSG00000157456	O95067;H1UBN3;H0YMP3	G2/mitotic-specific cyclin-B2	CCNB2;CCNB2V	0	62838	4.79822	other	1
ENSG00000150687	O95084;O95084-2;E9PRR2	Serine protease 23	PRSS23	0	27618.9	4.44121	other	1
ENSG00000275932	O95147;Q6FI36	Dual specificity protein phosphatase 14	DUSP14	0	32827.7	4.51624	ucRBP	1
ENSG00000162300	O95159;E9PQ47;E9PNY1;E9PQA5;E9PMQ3;H0YCU8	Zinc finger protein-like 1	ZFPL1	0	135131	5.13075	other	1
ENSG00000065518	O95168;O95168-2;C9JXQ9;F2Z3P9	NADH dehydrogenase [ubiquinone] 1 beta subcomplex subunit 4	NDUFB4	0	583669	5.76617	other	1
ENSG00000166136;ENSG00000255339	O95169;O95169-3;E9PQ68;O95169-2;K9J7I2;E9PIZ8	NADH dehydrogenase [ubiquinone] 1 beta subcomplex subunit 8, mitochondrial	NDUFB8	0	206031	5.31393	other	1
ENSG00000133318	O95197;O95197-2;O95197-4;F5H891;F5GWG7;F5H617	Reticulon-3	RTN3	0	52286.8	4.71839	other	1
ENSG00000133318	O95197-3;B7Z4M1	Reticulon-3	RTN3	0	43430.2	4.63779	other	1
ENSG00000133318	O95197-6	Reticulon-3	RTN3	8.186e-05	1039.82	3.01696	other	1
ENSG00000114520	O95219;F8WDD4	Sorting nexin-4	SNX4	0	103309	5.01414	other	1
ENSG00000112425	O95278;O95278-3;O95278-8;O95278-2;O95278-7;H0Y6I8;H0Y7S8;O95278-5	Laforin	EPM2A	8.2816e-05	1338.65	3.12667	other	1
ENSG00000143553	O95295	SNARE-associated protein Snapin	SNAPIN	0	137697	5.13892	other	1
ENSG00000122642	O95302;O95302-2;C9J4P8	Peptidyl-prolyl cis-trans isomerase FKBP9	FKBP9	0	281122	5.4489	other	1
ENSG00000122642	O95302-3	Peptidyl-prolyl cis-trans isomerase FKBP9	FKBP9	0.0042205	342.098	2.53415	other	1
ENSG00000130313	O95336;M0R0U3;M0R1L2	6-phosphogluconolactonase	PGLS	0	616124	5.78967	other	1
ENSG00000145982	O95363;Q5JRF7;R4GMX6	Phenylalanine--tRNA ligase, mitochondrial	FARS2	0	35048.3	4.54467	other	1
ENSG00000013375	O95394;O95394-4;J3KN95;A0A087WT27;D6RIS6;D6RCQ8;H0Y8I3;D6RF77;D6RCD1;D6RC77	Phosphoacetylglucosamine mutase	PGM3	0	300299	5.47755	other	1
ENSG00000100591	O95433;O95433-2;G3V438;H0YJG7;H0YJU2;G3V3W9;H0YJ63	Activator of 90 kDa heat shock protein ATPase homolog 1	AHSA1	0	712452	5.85276	other	1
ENSG00000165029	O95477;B1AMI1	ATP-binding cassette sub-family A member 1	ABCA1	0	262.901	2.41979	other	1
ENSG00000111802	O95551;O95551-2;O95551-3;X6R5A3	Tyrosyl-DNA phosphodiesterase 2	TDP2	0	40190.2	4.60412	other	1
ENSG00000143158	O95563;Q5R3B4	Mitochondrial pyruvate carrier 2	MPC2	0	379480	5.57919	other	1
ENSG00000105755	O95571;M0QXB5;M0QY80;M0QX80	Persulfide dioxygenase ETHE1, mitochondrial	ETHE1	0	244411	5.38812	other	1
ENSG00000169093	O95671;O95671-2;O95671-3	N-acetylserotonin O-methyltransferase-like protein	ASMTL	0	82098	4.91433	other	1
ENSG00000101290	O95674;O95674-2	Phosphatidate cytidylyltransferase 2	CDS2	0	35205.7	4.54661	other	1
ENSG00000213066	O95684;A0A087WV25;O95684-3	FGFR1 oncogene partner	FGFR1OP	0	124019	5.09349	other	1
ENSG00000105514	O95716	Ras-related protein Rab-3D	RAB3D	0	55814.2	4.74674	other	1
ENSG00000164070	O95757;E9PDE8;D6RJ96	Heat shock 70 kDa protein 4L	HSPA4L	0	559034	5.74744	other	1
ENSG00000010270	O95772-2	MLN64 N-terminal domain homolog	STARD3NL	0.00015859	1762.72	3.24618	other	1
ENSG00000011451	O95785;O95785-2;M0QXF8	Protein Wiz	WIZ	0	411.002	2.61384	other	1
ENSG00000183726	O95807	Transmembrane protein 50A	TMEM50A	0.0010735	1882.45	3.27472	other	1
ENSG00000112208	O95816;O95816-2	BAG family molecular chaperone regulator 2	BAG2	0	1.18437e+06	6.07349	other	1
ENSG00000205758	O95825;A6NMA8;A6NND8;A6NHJ8;O95825-2;C9JAL0;C9K0F7;F8WF64;H7C3I5;C9JZK8;C9JQD0;A0A0C4DG14;H7C3S0;H7C338;H7C0X3;C9JNR9	Quinone oxidoreductase-like protein 1	CRYZL1	0	133449	5.12532	other	1
ENSG00000156709	O95831;O95831-3;O95831-4;O95831-2;O95831-6;O95831-5;E9PMQ8	Apoptosis-inducing factor 1, mitochondrial	AIFM1	0	670503	5.8264	other	1
ENSG00000125746	O95834-3	Echinoderm microtubule-associated protein-like 2	EML2	0	32938.2	4.5177	other	1
ENSG00000117862	O95881;V9GY50;V9GYV4	Thioredoxin domain-containing protein 12	TXNDC12	0	795431	5.9006	other	1
ENSG00000104853	O96005;O96005-4;O96005-3;K7EQQ1;K7EJ16;K7EKQ7	Cleft lip and palate transmembrane protein 1	CLPTM1	0	45061	4.6538	other	1
ENSG00000164172	O96007	Molybdopterin synthase catalytic subunit	MOCS2	0	48643.7	4.68703	other	1
ENSG00000183765	O96017;O96017-9;O96017-12;O96017-4;O96017-13;O96017-11;O96017-8;H0Y4V6;B7ZBF7;B7ZBF6;C9JFD7;O96017-5;O96017-2;O96017-3;B7ZBF2;A0A087X102;H7C0V7;B7ZBF8;F8WCV2;O96017-6	Serine/threonine-protein kinase Chk2	CHEK2	0	27723.2	4.44284	other	1
ENSG00000164172	O96033;E9PKT9	Molybdopterin synthase sulfur carrier subunit	MOCS2	0	148792	5.17258	other	1
ENSG00000228716	P00374;P00374-2;B4DM58	Dihydrofolate reductase	DHFR	0	795833	5.90082	other	1
ENSG00000198938	P00414	Cytochrome c oxidase subunit 3	MT-CO3	0	31445.4	4.49756	other	1
ENSG00000109846	P02511;E9PR44;A0A024R3B9;E9PNH7;H0YCW8	Alpha-crystallin B chain	CRYAB	0	256592	5.40924	other	1
ENSG00000198888	P03886	NADH-ubiquinone oxidoreductase chain 1	MT-ND1	0	3914.6	3.59269	other	1
ENSG00000198886	P03905	NADH-ubiquinone oxidoreductase chain 4	MT-ND4	0.00030393	11509.9	4.06107	other	1
ENSG00000198786	P03915	NADH-ubiquinone oxidoreductase chain 5	MT-ND5	0	7714.23	3.88729	other	1
ENSG00000123838	P04003;A6PVY5;F2Z2V7	C4b-binding protein alpha chain	C4BPA	0	794.395	2.90004	ucRBP	1
ENSG00000177628;ENSG00000262446	P04062;P04062-4;P04062-2;A0A0G2JNZ5;A0A0G2JLB3;P04062-5;A0A0G2JNZ0;P04062-3	Glucosylceramidase	GBA	0	138744	5.14222	other	1
ENSG00000179163	P04066	Tissue alpha-L-fucosidase	FUCA1	0	3246.34	3.51139	other	1
ENSG00000124233	P04279;P04279-2	Semenogelin-1;Alpha-inhibin-92;Alpha-inhibin-31;Seminal basic protein	SEMG1	0	1722.81	3.23624	other	1
ENSG00000164889	P04920;C9J9M9;C9J722;C9J035;C9JVC2;C9J459	Anion exchange protein 2	SLC4A2	0	17473.8	4.24239	other	1
ENSG00000090339	P05362;K7EKL8;E7ESS4	Intercellular adhesion molecule 1	ICAM1	0	32202.2	4.50789	other	1
ENSG00000177606	P05412	Transcription factor AP-1	JUN	0	7337.25	3.86553	ucRBP	1
ENSG00000148180	P06396;A0A0A0MT01;Q5T0H8	Gelsolin	GSN	0	1.01283e+06	6.00554	other	1
ENSG00000148180	P06396-2;Q5T0I0	Gelsolin	GSN	0.00041867	2593.07	3.41381	other	1
ENSG00000148180	P06396-3;Q5T0I1	Gelsolin	GSN	0.0021116	1079.7	3.0333	other	1
ENSG00000213614	P06865;H3BP20;H3BS10;H3BTD4;H3BU85;P06865-2;A0A087WUJ7;H3BVH8;H3BT62;H3BQ04;H3BRP6	Beta-hexosaminidase subunit alpha;Beta-hexosaminidase	HEXA	0	235320	5.37166	other	1
ENSG00000143819	P07099;B1AQP9;B1AQP8	Epoxide hydrolase 1	EPHX1	0	906893	5.95756	other	1
ENSG00000277586	P07196;A0A087X0W2	Neurofilament light polypeptide	NEFL	0	323.363	2.50969	other	1
ENSG00000104722	P07197;E7ESP9;E7EMV2	Neurofilament medium polypeptide	NEFM	0	707.331	2.84962	other	1
ENSG00000104722	P07197-2	Neurofilament medium polypeptide	NEFM	0.00042538	7153.4	3.85451	other	1
ENSG00000182511	P07332;P07332-4;P07332-3;P07332-2;E7ENM8;E9PIJ7;E7EMJ7;H0YNN8;E9PGC7;C9J3W6;H0YNT6	Tyrosine-protein kinase Fes/Fps	FES	0	63695.4	4.80411	other	1
ENSG00000049860	P07686;Q5URX0;H0Y9B6;H0YA83;H0Y9M3;D6REQ8	Beta-hexosaminidase subunit beta;Beta-hexosaminidase subunit beta chain B;Beta-hexosaminidase subunit beta chain A	HEXB	0	382000	5.58206	other	1
ENSG00000172331	P07738;C9JH23	Bisphosphoglycerate mutase	BPGM	0	76429.9	4.88326	other	1
ENSG00000164733	P07858;E9PKQ7;E9PNL5;E9PHZ5;E9PLY3;E9PSG5;E9PQM1;E9PJ67;E9PCB3;E9PR54;R4GMQ5;E9PS78;E9PL32;E9PKX0;E9PIS1	Cathepsin B;Cathepsin B light chain;Cathepsin B heavy chain	CTSB	0	130105	5.11429	other	1
ENSG00000173660;ENSG00000233954	P07919;A0A096LP55;A0A087X2B9;A0A087WTF2	Cytochrome b-c1 complex subunit 6, mitochondrial;Cytochrome b-c1 complex subunit 6	UQCRH;UQCRHL	0	683680	5.83485	other	1
ENSG00000091136	P07942;G3XAI2;E7EPA6;E9PCS6;C9J296	Laminin subunit beta-1	LAMB1	0	142388	5.15347	other	1
ENSG00000012061	P07992;P07992-3;K7EP14;K7ER89;P07992-4;K7ES46;K7ER60;K7EK97;K7EMT9	DNA excision repair protein ERCC-1	ERCC1	0	89515.4	4.9519	other	1
ENSG00000012061	P07992-2;K7EJW9	DNA excision repair protein ERCC-1	ERCC1	0.00042553	372.229	2.57081	other	1
ENSG00000196352	P08174-2;P08174;P08174-4;P08174-3;B1AP15	Complement decay-accelerating factor	CD55	0.0015554	550.114	2.74045	other	1
ENSG00000085563	P08183;P08183-2;E7EWT8;Q2M3G0-3;Q2M3G0-2	Multidrug resistance protein 1	ABCB1	0	8231.09	3.91546	other	1
ENSG00000179091	P08574	Cytochrome c1, heme protein, mitochondrial	CYC1	0	404275	5.60668	other	1
ENSG00000151552	P09417;P09417-2;B7Z415;D6RGG7;H0Y8F7;D6RHJ7	Dihydropteridine reductase	QDPR	0	423570	5.62693	other	1
ENSG00000122705	P09496-2;P09496;P09496-3;F8WF69;P09496-5;C9J8P9;S4R3F6	Clathrin light chain A	CLTA	0	1.57878e+06	6.19832	other	1
ENSG00000175416	P09497-2	Clathrin light chain B	CLTB	0	731442	5.86418	other	1
ENSG00000164919	P09669	Cytochrome c oxidase subunit 6C	COX6C	0	2.72563e+06	6.43547	other	1
ENSG00000163295	P09923	Intestinal-type alkaline phosphatase	ALPI	0	1204.17	3.08069	other	1
ENSG00000154277	P09936;D6RE83;D6R956;D6R974;D6RF53	Ubiquitin carboxyl-terminal hydrolase isozyme L1;Ubiquitin carboxyl-terminal hydrolase	UCHL1	0	18085.5	4.25733	other	1
ENSG00000168802	P0CG12	Chromosome transmission fidelity protein 8 homolog isoform 2	CHTF8	0	18397.3	4.26475	other	1
ENSG00000168802	P0CG13;H0YAV5;J3KSJ7;H3BPP1;E5RGY5;E5RHL4;H3BQB7	Chromosome transmission fidelity protein 8 homolog	CHTF8	0	44810.6	4.65138	other	1
ENSG00000137714	P10109	Adrenodoxin, mitochondrial	FDX1	0	62492.8	4.79583	other	1
ENSG00000175745	P10589;F1DAL9	COUP transcription factor 1	NR2F1	0	54072.9	4.73298	other	1
ENSG00000186868;ENSG00000276155	P10636;P10636-9;A0A0G2JS76	Microtubule-associated protein tau	MAPT	0	2335.37	3.36835	other	1
ENSG00000186868	P10636-5	Microtubule-associated protein tau	MAPT	0.00029974	1498.79	3.17574	other	1
ENSG00000186868	P10636-7	Microtubule-associated protein tau	MAPT	0	2018.07	3.30494	other	1
ENSG00000186868	P10636-8	Microtubule-associated protein tau	MAPT	0	990.505	2.99586	other	1
ENSG00000108946	P10644;P10644-2;K7EPB2;K7EK41;K7EIE5;K7EID3;K7EMZ6;K7EM13;K7EMU2;K7EQK3;X6RAV4;K7EPR5	cAMP-dependent protein kinase type I-alpha regulatory subunit;cAMP-dependent protein kinase type I-alpha regulatory subunit, N-terminally processed	PRKAR1A	0	1.15266e+06	6.0617	other	1
ENSG00000276781	P10645	Chromogranin-A;Vasostatin-1;Vasostatin-2;EA-92;ES-43;Pancreastatin;SS-18;WA-8;WE-14;LF-19;Catestatin;AL-11;GV-19;GR-44;ER-37;GE-25;Serpinin-RRG;Serpinin;p-Glu serpinin precursor	CHGA	0	676.231	2.8301	other	1
ENSG00000134575	P11117;E9PQY3;E9PHY0;E9PP23	Lysosomal acid phosphatase	ACP2	0	145828	5.16384	other	1
ENSG00000078018	P11137;P11137-3;A8MZ31	Microtubule-associated protein 2	MAP2	0	22851.9	4.35892	other	1
ENSG00000078018	P11137-4;H7BZB9	Microtubule-associated protein 2	MAP2	0	2354.18	3.37184	other	1
ENSG00000117394	P11166;A0A0D9SFK9;A0A0D9SG74;A6NL68	Solute carrier family 2, facilitated glucose transporter member 1	SLC2A1	0	227448	5.35688	other	1
ENSG00000159023	P11171;P11171-7	Protein 4.1	EPB41	0	87064.1	4.93984	other	1
ENSG00000159023	P11171-2	Protein 4.1	EPB41	0.00030331	4448.73	3.64824	other	1
ENSG00000159023	P11171-3	Protein 4.1	EPB41	0.0024187	6757.39	3.82978	other	1
ENSG00000137992	P11182;Q5VVL7	Lipoamide acyltransferase component of branched-chain alpha-keto acid dehydrogenase complex, mitochondrial	DBT	0	137035	5.13683	other	1
ENSG00000101911	P11908;D3YTJ7;A6NMS2	Ribose-phosphate pyrophosphokinase 2	PRPS2	0	395137	5.59675	other	1
ENSG00000101911	P11908-2;H7C540	Ribose-phosphate pyrophosphokinase 2	PRPS2	0.0011238	5803.44	3.76369	other	1
ENSG00000142156	P12109;A0A087X0S5	Collagen alpha-1(VI) chain	COL6A1	0	12933	4.1117	other	1
ENSG00000151729	P12235;V9GYG0	ADP/ATP translocase 1	SLC25A4	0	131331	5.11837	other	1
ENSG00000248098;ENSG00000255730	P12694;F5H5P2;P12694-2;F5GXU9;M0R0C8;H0YH31	2-oxoisovalerate dehydrogenase subunit alpha, mitochondrial	BCKDHA	0	301945	5.47993	other	1
ENSG00000216490	P13284;M0QZG3	Gamma-interferon-inducible lysosomal thiol reductase	IFI30	0	46526	4.6677	other	1
ENSG00000005893	P13473-2;P13473-3;H0YCG2	Lysosome-associated membrane glycoprotein 2	LAMP2	0	44397.1	4.64735	other	1
ENSG00000122884	P13674	Prolyl 4-hydroxylase subunit alpha-1	P4HA1	0	11829.3	4.07296	other	1
ENSG00000122884	P13674-2;P13674-3	Prolyl 4-hydroxylase subunit alpha-1	P4HA1	0	357498	5.55327	other	1
ENSG00000104812	P13807	Glycogen [starch] synthase, muscle	GYS1	0	177943	5.25028	other	1
ENSG00000002586	P14209;P14209-3;A8MQT7;P14209-2	CD99 antigen	CD99	0	115963	5.06432	other	1
ENSG00000215641;ENSG00000237462	P14373;P14373-2;A0A0G2JIZ4;H0Y551	Zinc finger protein RFP	TRIM27	0	29421.5	4.46867	other	1
ENSG00000143190	P14859-6;P14859-5;P14859;P14859-4;P14859-3;A0A0C4DG88;H0YLC5;U3KQ96;U3KQN1;P28069;H0YNM5;P28069-2	POU domain, class 2, transcription factor 1;POU domain protein	POU2F1	0	72620.5	4.86106	other	1
ENSG00000122971	P16219;E9PE82	Short-chain specific acyl-CoA dehydrogenase, mitochondrial	ACADS	0	24193.7	4.3837	other	1
ENSG00000170266	P16278;P16278-3;P16278-2;E7EQ29;C9JF15;C9J539;C9JWX1;C9J4G9;F8WF40	Beta-galactosidase	GLB1	0	140689	5.14826	other	1
ENSG00000158092	P16333;P16333-2;C9J869;C9JVV5;C9K098;C9J0K5	Cytoplasmic protein NCK1	NCK1	0	95989.1	4.98222	other	1
ENSG00000127948	P16435;H0Y4R2;E7EMD0;E7EWU0;C9JQ78	NADPH--cytochrome P450 reductase	POR	0	376073	5.57527	other	1
ENSG00000103876	P16930;H0YLC7;H3BNP8	Fumarylacetoacetase	FAH	0	141844	5.15181	other	1
ENSG00000164171	P17301	Integrin alpha-2	ITGA2	0	44254.2	4.64595	other	1
ENSG00000108511	P17509;P17509-2	Homeobox protein Hox-B6	HOXB6	0	3621.88	3.55893	ucRBP	1
ENSG00000100219	P17861;B1AHH1;B1AHH2	X-box-binding protein 1;X-box-binding protein 1, cytoplasmic form;X-box-binding protein 1, luminal form	XBP1	0	398.25	2.60016	other	1
ENSG00000105486	P18858;F5GZ28;P18858-2	DNA ligase 1;DNA ligase	LIG1	0	114282	5.05798	other	1
ENSG00000102978	P19387;H3BRR2	DNA-directed RNA polymerase II subunit RPB3	POLR2C	0	263856	5.42137	other	1
ENSG00000070961	P20020-3;P20020;P20020-6;P20020-4;P20020-5;P20020-2;E7ERY9;H0YHH6;F8W1V5;REV__X6RE05	Plasma membrane calcium-transporting ATPase 1;Calcium-transporting ATPase	ATP2B1	0	137628	5.13871	other	1
ENSG00000168118	P20338;A0A087WYT5	Ras-related protein Rab-4A	RAB4A	0	58412.9	4.76651	other	1
ENSG00000113318	P20585	DNA mismatch repair protein Msh3	MSH3	0	68367.3	4.83485	other	1
ENSG00000178741	P20674;H3BV69;H3BNX8;H3BRM5;H3BRI0	Cytochrome c oxidase subunit 5A, mitochondrial	COX5A	0	1.82138e+06	6.2604	other	1
ENSG00000106809	P20774;Q5TBF5	Mimecan	OGN	0	2284.8	3.35885	other	1
ENSG00000106348	P20839-6;P20839-3;P20839-5;P20839-7;P20839;C9J381;P20839-4;P20839-2;C9K0R9;C9J029;H7C5T1;H7C511;F8WDE9	Inosine-5-monophosphate dehydrogenase 1;Inosine-5-monophosphate dehydrogenase	IMPDH1	0	353217	5.54804	other	1
ENSG00000134202	P21266;A0A0A0MTN3	Glutathione S-transferase Mu 3	GSTM3	0	2.4431e+06	6.38794	other	1
ENSG00000147416	P21281;H0YC04;E5RGH6;H0YC45;H0YAT8;C9JZ02;C9JTN0	V-type proton ATPase subunit B, brain isoform	ATP6V1B2	0	434302	5.63779	other	1
ENSG00000155097	P21283;E7EV59	V-type proton ATPase subunit C 1	ATP6V1C1	0	170710	5.23226	other	1
ENSG00000198959	P21980;P21980-2;A2A299;P21980-3;A2A2A0	Protein-glutamine gamma-glutamyltransferase 2	TGM2	0	354983	5.55021	other	1
ENSG00000110048	P22059;H0YCV6	Oxysterol-binding protein 1	OSBP	0	206560	5.31505	other	1
ENSG00000132005	P22670;K7EIZ8	MHC class II regulatory factor RFX1	RFX1	0	28613.2	4.45657	other	1
ENSG00000091409	P23229;P23229-3;P23229-5;H7BZ97;C9JXX7	Integrin alpha-6;Integrin alpha-6 heavy chain;Integrin alpha-6 light chain;Processed integrin alpha-6	ITGA6	0	112919	5.05277	other	1
ENSG00000091409	P23229-2;P23229-6;P23229-9;P23229-4;P23229-7	Integrin alpha-6;Integrin alpha-6 heavy chain;Integrin alpha-6 light chain;Processed integrin alpha-6	ITGA6	0.00043122	2276	3.35717	other	1
ENSG00000131462	P23258;K7EIS0	Tubulin gamma-1 chain	TUBG1	0	681724	5.83361	other	1
ENSG00000082212	P23368;P23368-2	NAD-dependent malic enzyme, mitochondrial	ME2	0	370640	5.56895	other	1
ENSG00000140905	P23434;H3BQ30;H3BPF0	Glycine cleavage system H protein, mitochondrial	GCSH	0	410414	5.61322	other	1
ENSG00000067066	P23497;P23497-3;P23497-5;H7C4B4	Nuclear autoantigen Sp-100	SP100	0	40008.6	4.60215	other	1
ENSG00000067066	P23497-2	Nuclear autoantigen Sp-100	SP100	0.00030064	5771.66	3.7613	other	1
ENSG00000067066	P23497-4;H0Y4R8	Nuclear autoantigen Sp-100	SP100	0.0010696	126.804	2.10313	other	1
ENSG00000171444	P23508;D6REY2;A0A096LNU0;A0A096LPB3	Colorectal mutant cancer protein	MCC	0	1809.13	3.25747	other	1
ENSG00000171444	P23508-2	Colorectal mutant cancer protein	MCC	0	12014	4.07969	other	1
ENSG00000107485	P23771-2;P23771	Trans-acting T-cell-specific transcription factor GATA-3	GATA3	0	590.977	2.77157	other	1
ENSG00000196569	P24043;A0A087WX80;A0A087WYF1	Laminin subunit alpha-2	LAMA2	0	1197.5	3.07827	other	1
ENSG00000128309	P25325-2	3-mercaptopyruvate sulfurtransferase	MPST	0	319824	5.50491	other	1
ENSG00000132002	P25685	DnaJ homolog subfamily B member 1	DNAJB1	0	864426	5.93673	other	1
ENSG00000005884	P26006;P26006-1;D6R9X8;H0YA49;K7EMU3;H0YA32	Integrin alpha-3;Integrin alpha-3 heavy chain;Integrin alpha-3 light chain	ITGA3	0	243894	5.3872	other	1
ENSG00000162433	P27144	Adenylate kinase 4, mitochondrial	AK4	0	574830	5.75954	other	1
ENSG00000102882	P27361;P27361-2;P27361-3;E9PJF0;H0YEX6	Mitogen-activated protein kinase 3;Mitogen-activated protein kinase	MAPK3	0	255852	5.40799	other	1
ENSG00000185883	P27449	V-type proton ATPase 16 kDa proteolipid subunit	ATP6V0C	0	85136.3	4.93011	other	1
ENSG00000223802	P27544;P27544-2	Ceramide synthase 1	CERS1	0	4515.13	3.65467	other	1
ENSG00000159377	P28070	Proteasome subunit beta type-4	PSMB4	0	1.50368e+06	6.17716	other	1
ENSG00000204231;ENSG00000227322	P28702;P28702-3;A0A0G2JKR7;A0A0G2JHI1;E9PK75	Retinoic acid receptor RXR-beta	RXRB	0	38994.7	4.59101	other	1
ENSG00000080839	P28749;P28749-2;H0YE05;E9PNB6	Retinoblastoma-like protein 1	RBL1	0	6023.7	3.77986	other	1
ENSG00000196754	P29034;R4GN49	Protein S100-A2	S100A2	0	315675	5.49924	other	1
ENSG00000133731	P29218;P29218-3;H0YBL1;E5RG13;P29218-2;E5RGY4;E5RG94;E5RHE9;E5RIF4	Inositol monophosphatase 1	IMPA1	0	222695	5.34771	other	1
ENSG00000142627	P29317;P29317-2	Ephrin type-A receptor 2	EPHA2	0	60271.6	4.78011	other	1
ENSG00000090013	P30043;M0R192;M0QZL1	Flavin reductase (NADPH)	BLVRB	0	686740	5.83679	other	1
ENSG00000099977	P30046;J3KQ18;H7C342	D-dopachrome decarboxylase	DDT	0	1.83749e+06	6.26423	other	1
ENSG00000103415	P30519;I3L1F5;I3L159;I3L4P8;A0A0K0K1G7;I3L463;I3L276	Heme oxygenase 2	HMOX2	0	401168	5.60333	other	1
ENSG00000103415	P30519-2	Heme oxygenase 2	HMOX2	0.00029446	1130.22	3.05316	other	1
ENSG00000075142	P30626;B4DHQ6;E9PG82	Sorcin	SRI	0	2.16402e+06	6.33526	other	1
ENSG00000075142	P30626-2	Sorcin	SRI	0.0014272	936.241	2.97139	other	1
ENSG00000137124	P30837	Aldehyde dehydrogenase X, mitochondrial	ALDH1B1	0	2.15715e+06	6.33388	other	1
ENSG00000203879	P31150;G5E9U5	Rab GDP dissociation inhibitor alpha	GDI1	0	500662	5.69954	other	1
ENSG00000143556	P31151	Protein S100-A7	S100A7	8.5807e-05	21515.1	4.33274	other	1
ENSG00000021826	P31327;P31327-3;Q5R211;E7EWJ3	Carbamoyl-phosphate synthase [ammonia], mitochondrial	CPS1	0	3.7647e+06	6.57573	other	1
ENSG00000142208	P31749;P31749-2;G3V2I6;G3V3K5;A0A087WY56;G3V3X1;G3V4I6	RAC-alpha serine/threonine-protein kinase	AKT1	0	43472.8	4.63822	other	1
ENSG00000129187	P32321;D6RBJ9;D6R9S0;D6RBN2;D6RC36;D6RAR9;D6RAD7;D6RJA9;D6RD72	Deoxycytidylate deaminase	DCTD	0	122183	5.08701	other	1
ENSG00000116761	P32929;P32929-2;P32929-3	Cystathionine gamma-lyase	CTH	0	88307.9	4.946	other	1
ENSG00000151726	P33121;E7EPM6;P33121-2;D6RER0	Long-chain-fatty-acid--CoA ligase 1	ACSL1	0	54441.2	4.73593	other	1
ENSG00000101986	P33897;A6NEP8	ATP-binding cassette sub-family D member 1	ABCD1	0	82847.1	4.91828	other	1
ENSG00000168036	P35222;E7EMJ5;E9PDF9;E7EV28;P35222-2	Catenin beta-1	CTNNB1	0	290597	5.46329	other	1
ENSG00000116096	P35270	Sepiapterin reductase	SPR	0	330463	5.51912	other	1
ENSG00000166147	P35555;F6U495;H0YN80	Fibrillin-1	FBN1	0	11470.2	4.05957	other	1
ENSG00000075340	P35612;P35612-4;C9JTM0;P35612-5;P35612-6;C9J080;C9J299;P35612-7	Beta-adducin	ADD2	0	3563.87	3.55192	other	1
ENSG00000131100	P36543;P36543-3	V-type proton ATPase subunit E 1	ATP6V1E1	0	360404	5.55679	other	1
ENSG00000131100	P36543-2;C9J8H1	V-type proton ATPase subunit E 1	ATP6V1E1	0.001927	5490.45	3.73961	other	1
ENSG00000079459	P37268;E9PNM1;P37268-2;P37268-3;P37268-4;P37268-5;E9PJG4;E9PS69;E9PQ90;E9PNJ2	Squalene synthase	FDFT1	0	125308	5.09798	other	1
ENSG00000012048	P38398;P38398-4;P38398-7;P38398-8;Q5YLB2;E7EWN5;E9PH68;P38398-5;B7ZA85;Q3B891;A0A0A0MSN1;C9IZW4;H0Y881	Breast cancer type 1 susceptibility protein	BRCA1	0	9955.69	3.99807	other	1
ENSG00000115486	P38435;P38435-2;F8WDU9;F8WCF0;F8WB98	Vitamin K-dependent gamma-carboxylase	GGCX	0	37490.8	4.57392	other	1
ENSG00000166741	P40261;F5H0R4	Nicotinamide N-methyltransferase	NNMT	0	1.01416e+06	6.0061	other	1
ENSG00000162735	P40855;P40855-5;H0YDY4	Peroxisomal biogenesis factor 19	PEX19	0	58338.1	4.76595	other	1
ENSG00000126012	P41229;P41229-5;H7BZF9;F8WF56;F8WDK1;F8W7H7	Lysine-specific demethylase 5C	KDM5C	0	12582.6	4.09977	other	1
ENSG00000196139;ENSG00000282883	P42330;A0A0A0MSS8;S4R3Z2;S4R3D5	Aldo-keto reductase family 1 member C3	AKR1C3	0	4.05513e+06	6.608	other	1
ENSG00000196139	P42330-2	Aldo-keto reductase family 1 member C3	AKR1C3	8.1354e-05	48624.7	4.68686	other	1
ENSG00000164305	P42574;A8MVM1;C9JXR7	Caspase-3;Caspase-3 subunit p17;Caspase-3 subunit p12	CASP3	0	105432	5.02297	other	1
ENSG00000106144	P42575;P42575-2;C9JRR9;A0A087WYM1	Caspase-2;Caspase-2 subunit p18;Caspase-2 subunit p13;Caspase-2 subunit p12	CASP2	0	89245	4.95058	other	1
ENSG00000137509	P42785;P42785-2;E9PIG4;E9PQN3;E9PKN6;E9PQB5;E9PL85;E9PNJ1;E9PLY4;E9PL49;E9PR42	Lysosomal Pro-X carboxypeptidase	PRCP	0	127857	5.10672	other	1
ENSG00000117298	P42892-3;P42892;P42892-4;B4DKB2;E9PHZ1	Endothelin-converting enzyme 1	ECE1	0	324796	5.51161	other	1
ENSG00000115902	P43007;P43007-2	Neutral amino acid transporter A	SLC1A4	0	26566.3	4.42433	other	1
ENSG00000076706	P43121;P43121-2	Cell surface glycoprotein MUC18	MCAM	0	387553	5.58833	other	1
ENSG00000169814	P43251;P43251-4;P43251-3;P43251-2;C9JSN9	Biotinidase	BTD	0	3710.15	3.56939	other	1
ENSG00000196177	P45954;P45954-2	Short/branched chain specific acyl-CoA dehydrogenase, mitochondrial	ACADSB	0	44094.8	4.64439	other	1
ENSG00000094916	P45973;F8VNY3	Chromobox protein homolog 5	CBX5	0	1.39061e+06	6.1432	other	1
ENSG00000167193	P46108	Adapter molecule crk	CRK	0	534129	5.72765	other	1
ENSG00000167193	P46108-2	Adapter molecule crk	CRK	8.8692e-05	57243.7	4.75773	other	1
ENSG00000185515	P46736;P46736-2;H9KVA9;A0A0D9SF50;P46736-5;P46736-4;A0A0A0MS96;H7C413	Lys-63-specific deubiquitinase BRCC36	BRCC3	0	139987	5.14609	other	1
ENSG00000185515	P46736-3;A0A087WZR3	Lys-63-specific deubiquitinase BRCC36	BRCC3	8.4789e-05	1351.65	3.13086	other	1
ENSG00000116678	P48357;P48357-2;P48357-4;P48357-3;P48357-5	Leptin receptor	LEPR	0.00015777	685.004	2.83569	other	1
ENSG00000023909	P48507	Glutamate--cysteine ligase regulatory subunit	GCLM	0	1.28294e+06	6.10821	other	1
ENSG00000023909	P48507-2	Glutamate--cysteine ligase regulatory subunit	GCLM	0.00030654	2730.31	3.43621	other	1
ENSG00000177697	P48509;E9PMR4	CD151 antigen;Tetraspanin	CD151	0	48838.2	4.68876	other	1
ENSG00000206073	P48594;H0Y5H9;C9JZ65	Serpin B4	SERPINB4	0.00036609	4743.29	3.67608	other	1
ENSG00000155304	P48723	Heat shock 70 kDa protein 13	HSPA13	0	102940	5.01259	other	1
ENSG00000162889	P49137;P49137-2;Q96PN8	MAP kinase-activated protein kinase 2	MAPKAPK2	0	129250	5.11143	other	1
ENSG00000153574	P49247	Ribose-5-phosphate isomerase	RPIA	0	81766.8	4.91258	other	1
ENSG00000168522	P49354;E9PQP6;P49354-2;E9PN85;E9PK84	Protein farnesyltransferase/geranylgeranyltransferase type-1 subunit alpha	FNTA	0	154753	5.18964	other	1
ENSG00000161217	P49585;C9JEJ2;C9J050;C9J2E1;H7C1T3;C9JPY0;H7BZN1;C9JVS0;F8WAZ5;F8WBU2	Choline-phosphate cytidylyltransferase A	PCYT1A	0	174652	5.24217	other	1
ENSG00000100034	P49593;P49593-2;A8MX49;B5MCT7;C9J2F3;C9JL74	Protein phosphatase 1F	PPM1F	0	83743.8	4.92295	other	1
ENSG00000126067	P49721	Proteasome subunit beta type-2	PSMB2	0	2.29698e+06	6.36116	other	1
ENSG00000119718	P49770;G3V5E5;H0YJJ8;H0YK01	Translation initiation factor eIF-2B subunit beta	EIF2B2	0	466630	5.66897	other	1
ENSG00000124789	P49790;P49790-3;P49790-2	Nuclear pore complex protein Nup153	NUP153	0	151369	5.18004	other	1
ENSG00000076685	P49902;P49902-2;S4R3A6;H0YHR8;S4R3E7	Cytosolic purine 5-nucleotidase	NT5C2	0	128795	5.1099	other	1
ENSG00000174405	P49917;A0A0C4DGV9	DNA ligase 4;DNA ligase	LIG4	0	25271	4.40262	other	1
ENSG00000277273	P50613;D6RAD4;D6RIG9;A0A0D9SFW9;D6RGG9;D6RI01;D6RF14;D6RFL0;D6R9Z2	Cyclin-dependent kinase 7	CDK7	0	69392.3	4.84131	other	1
ENSG00000131238	P50897;E9PMG2;P50897-2;E9PIA8;Q5T0S4;E9PK48;E9PP28	Palmitoyl-protein thioesterase 1	PPT1	0	1.03526e+06	6.01505	other	1
ENSG00000090060	P51003;G3V2A0;P51003-2;G3V3I9;H0YJ00;G3V457;H0YJL4	Poly(A) polymerase alpha	PAPOLA	0	104569	5.0194	other	1
ENSG00000108861	P51452;P51452-2;K7ELG5;K7ES89;K7EPK5	Dual specificity protein phosphatase 3	DUSP3	0	331189	5.52008	other	1
ENSG00000108479	P51570;P51570-2;K7EII7;K7ERJ9;K7ERN9	Galactokinase	GALK1	0	420767	5.62404	other	1
ENSG00000137364	P51580	Thiopurine S-methyltransferase	TPMT	0	231321	5.36422	other	1
ENSG00000184216	P51617;P51617-2;D3YTB5;P51617-3;P51617-4;H7C224;H7C2I6;H7C3C1;H7C1F0	Interleukin-1 receptor-associated kinase 1	IRAK1	0	21674.2	4.33594	other	1
ENSG00000112294	P51649;P51649-2;C9J8Q5	Succinate-semialdehyde dehydrogenase, mitochondrial	ALDH5A1	0	36092.2	4.55741	other	1
ENSG00000150625	P51674;P51674-3;P51674-2;D6R9D2;D6R9T7	Neuronal membrane glycoprotein M6-a	GPM6A	0	37152.7	4.56999	other	1
ENSG00000181523	P51688;I3NI22;I3L4B7;I3L2L4;I3L3T3;I3L2I6	N-sulphoglucosamine sulphohydrolase	SGSH	0	49663.9	4.69604	other	1
ENSG00000173757	P51692;C9J4I3	Signal transducer and activator of transcription 5B	STAT5B	0	194435	5.28878	other	1
ENSG00000130176	P51911;B7Z7E1;K7ER02;K7ENC5;K7ERM8	Calponin-1;Calponin	CNN1	0	42374.8	4.62711	other	1
ENSG00000020426	P51948	CDK-activating kinase assembly factor MAT1	MNAT1	0	82005.9	4.91385	other	1
ENSG00000170142	P51965;H7C061;P51965-2;B7Z306;P51965-3	Ubiquitin-conjugating enzyme E2 E1	UBE2E1	0	117689	5.07074	other	1
ENSG00000119421	P51970	NADH dehydrogenase [ubiquinone] 1 alpha subcomplex subunit 8	NDUFA8	0	508068	5.70592	other	1
ENSG00000138698	P52306;H0Y8M2;D6RB97;D6RHH8;D6RBC6;D6RC12;U3KQJ4	Rap1 GTPase-GDP dissociation stimulator 1	RAP1GDS1	0.0018717	7208.54	3.85785	other	1
ENSG00000138698	P52306-3;P52306-6	Rap1 GTPase-GDP dissociation stimulator 1	RAP1GDS1	8.2734e-05	1943.2	3.28852	other	1
ENSG00000138698	P52306-4;D6REZ0;D6RC85	Rap1 GTPase-GDP dissociation stimulator 1	RAP1GDS1	0.00015678	2212.68	3.34492	other	1
ENSG00000138698	P52306-5	Rap1 GTPase-GDP dissociation stimulator 1	RAP1GDS1	0	333004	5.52245	other	1
ENSG00000108984	P52564;P52564-2;K7EIW3;K7ELM6;A0A0A0MRF7	Dual specificity mitogen-activated protein kinase kinase 6	MAP2K6	0	52108.4	4.71691	other	1
ENSG00000003989	P52569;P52569-3	Cationic amino acid transporter 2	SLC7A2	0	11898.8	4.0755	other	1
ENSG00000173744	P52594;P52594-3;P52594-4;P52594-2;B8ZZY2;C9J2I0;H7C0S7	Arf-GAP domain and FG repeat-containing protein 1	AGFG1	0	453124	5.65622	other	1
ENSG00000165417	P52655;P52655-2;J3KNC0	Transcription initiation factor IIA subunit 1;Transcription initiation factor IIA alpha chain;Transcription initiation factor IIA beta chain	GTF2A1	0	157273	5.19666	other	1
ENSG00000160293	P52735-3;P52735-2	Guanine nucleotide exchange factor VAV2	VAV2	0	72304	4.85916	other	1
ENSG00000182809	P52943;H0YHD8	Cysteine-rich protein 2	CRIP2	0	2.058e+06	6.31345	other	1
ENSG00000100075	P53007;B4DP62	Tricarboxylate transport protein, mitochondrial	SLC25A1	0	573152	5.75827	other	1
ENSG00000103274	P53384;P53384-2;I3L3A0;I3L531;I3L518	Cytosolic Fe-S cluster assembly factor NUBP1	NUBP1	0	184199	5.26529	other	1
ENSG00000182670	P53804;P53804-2;E9PCE7;E9PMP8;E9PMS7;A8MT23	E3 ubiquitin-protein ligase TTC3	TTC3	0	2355.05	3.372	other	1
ENSG00000182149	P53990	IST1 homolog	IST1	0.00043175	14951.7	4.17469	other	1
ENSG00000182149	P53990-2;H3BUI0;H3BMU1;H3BQF7;F5GXM3;H3BRE2;H3BPP6;H3BQ38;E9PF00	IST1 homolog	IST1	0.00042608	6112.45	3.78622	other	1
ENSG00000182149	P53990-4;P53990-5;P53990-3;J3KR23;P53990-6;J3QQP8	IST1 homolog	IST1	0	323017	5.50923	other	1
ENSG00000064933	P54277;P54277-3;P54277-2;E9PC65;Q3BDU3;Q5FBZ9;E9PH88;C9JF76;Q5XG96;E9PC40;F8W8L1;C9J4L1;C9JKP0;Q5FBZ7	PMS1 protein homolog 1	PMS1	0	24907.9	4.39634	other	1
ENSG00000069849	P54709;P54709-2;C9JXZ1;F8WBY4;C9J6S2;H7C547;H7C4L9	Sodium/potassium-transporting ATPase subunit beta-3	ATP1B3	0	457901	5.66077	other	1
ENSG00000105402	P54920;M0R2M1;M0R058;M0R0I4;M0R027;M0QZM9;M0QZN5;M0R031	Alpha-soluble NSF attachment protein	NAPA	0	891184	5.94997	other	1
ENSG00000100979	P55058;P55058-3;P55058-4	Phospholipid transfer protein	PLTP	0	9145.45	3.96121	other	1
ENSG00000105656	P55199;U3KQ90;U3KQA3	RNA polymerase II elongation factor ELL	ELL	0	14574.7	4.1636	other	1
ENSG00000138794	P55212;P55212-2;D6RBM3	Caspase-6;Caspase-6 subunit p18;Caspase-6 subunit p11	CASP6	0	34023.5	4.53178	other	1
ENSG00000213949	P56199	Integrin alpha-1	ITGA1	0	55844.7	4.74698	other	1
ENSG00000128989	P56211;H3BQ52	cAMP-regulated phosphoprotein 19	ARPP19	0	469467	5.6716	other	1
ENSG00000128989	P56211-2;H3BTD3	cAMP-regulated phosphoprotein 19	ARPP19	0.0011177	6661.36	3.82356	other	1
ENSG00000169020	P56385	ATP synthase subunit e, mitochondrial	ATP5I	0	2.79777e+06	6.44681	other	1
ENSG00000175029	P56545	C-terminal-binding protein 2	CTBP2	0	547807	5.73863	other	1
ENSG00000132196	P56937;P56937-3;P56937-2;V9GYN3;Q5T249;F2Z2C2;Q5T248	3-keto-steroid reductase	HSD17B7	0	22466.9	4.35154	other	1
ENSG00000185272	P57052;P57052-2	Splicing regulator RBM11	RBM11	0.00030576	1517.2	3.18104	RBP	1
ENSG00000159079;ENSG00000265590	P57076;D3DSE6;H7BZW1;F8VZ95;H7C2R6;H7C3D9	UPF0769 protein C21orf59	C21orf59	0	87702.8	4.94301	other	1
ENSG00000160193	P57081;P57081-2	tRNA (guanine-N(7)-)-methyltransferase non-catalytic subunit WDR4	WDR4	0	217568	5.3376	other	1
ENSG00000107829	P57775	F-box/WD repeat-containing protein 4	FBXW4	0	2550.84	3.40668	other	1
ENSG00000149923	P60510;H3BTA2;H3BV22;I3L4X0;H3BPN5;H3BVE3	Serine/threonine-protein phosphatase 4 catalytic subunit;Serine/threonine-protein phosphatase	PPP4C	0	308327	5.48901	other	1
ENSG00000197747	P60903	Protein S100-A10	S100A10	0	6.68336e+06	6.825	other	1
ENSG00000197045	P60983;G3V4P8;G3V3X4	Glia maturation factor beta	GMFB	0	732017	5.86452	other	1
ENSG00000167578	P61018;P61018-2;M0R0X1;M0R1E0	Ras-related protein Rab-4B	RAB4B	0	11370.7	4.05579	other	1
ENSG00000109332	P61077;P61077-2;P61077-3;A0A087WY85;H9KV45;D6RA11;D6RAH7;D6RIZ3;D6RGD0;D6R933;D6R980;D6R9F6	Ubiquitin-conjugating enzyme E2 D3	UBE2D3	0	598910	5.77736	other	1
ENSG00000078140	P61086;P61086-3;D6RDM7;D6RFX1	Ubiquitin-conjugating enzyme E2 K	UBE2K	0	866440	5.93774	other	1
ENSG00000162385	P61326;P61326-2	Protein mago nashi homolog	MAGOH	0	1.44481e+06	6.15981	ucRBP	1
ENSG00000166228	P61457	Pterin-4-alpha-carbinolamine dehydratase	PCBD1	0	423535	5.62689	other	1
ENSG00000155959	P61758;B4DWR3	Prefoldin subunit 3	VBP1	0	1.21156e+06	6.08334	other	1
ENSG00000136854	P61764;A0A096LP33	Syntaxin-binding protein 1	STXBP1	0	399867	5.60192	other	1
ENSG00000136854	P61764-2;A0A096LP52	Syntaxin-binding protein 1	STXBP1	0.00095381	433.795	2.63728	other	1
ENSG00000120686	P61960;P61960-2;H0Y614	Ubiquitin-fold modifier 1	UFM1	0	822476	5.91512	other	1
ENSG00000136485	P61962;A0A087WWI6;P61962-2	DDB1- and CUL4-associated factor 7	DCAF7	0	115917	5.06415	other	1
ENSG00000133818	P62070;P62070-4;A0A0C4DGH2;P62070-3;E9PK85;P62070-2;E9PQ87;E9PQK5;E9PQC5	Ras-related protein R-Ras2	RRAS2	0	96604.9	4.985	other	1
ENSG00000103275	P63279;H3BQQ9;B0QYN7;H3BPC4;H3BRD1	SUMO-conjugating enzyme UBC9	UBE2I	0	2.91e+06	6.46389	ucRBP	1
ENSG00000140612	P67812;P67812-2;H0YNX5;H0YKT4	Signal peptidase complex catalytic subunit SEC11A;Signal peptidase complex catalytic subunit SEC11	SEC11A	0	147393	5.16848	other	1
ENSG00000146733	P78330;C9JBI3;C9JEJ7;F8WD74	Phosphoserine phosphatase	PSPH	0	802632	5.90452	other	1
ENSG00000081181	P78540	Arginase-2, mitochondrial	ARG2	0	7159.05	3.85486	other	1
ENSG00000155858	P83369	U7 snRNA-associated Sm-like protein LSm11	LSM11	0	15892.7	4.2012	other	1
ENSG00000168434	P83436;I3L2R8	Conserved oligomeric Golgi complex subunit 7	COG7	0	112988	5.05303	other	1
ENSG00000101966	P98170;B1AKU2;Q96P09;B1AKU3	E3 ubiquitin-protein ligase XIAP	XIAP	0	29268.3	4.4664	other	1
ENSG00000172115	P99999	Cytochrome c	CYCS	0	2.49343e+06	6.3968	other	1
ENSG00000130830	Q00013;Q00013-2;C9J9J4;A8MTH1;C9JB34;A6NFY0;F8WC84;F8WDV6	55 kDa erythrocyte membrane protein	MPP1	0	1968.17	3.29406	other	1
ENSG00000151224	Q00266;B1ANE6	S-adenosylmethionine synthase isoform type-1	MAT1A	0	1531.97	3.18525	other	1
ENSG00000105810	Q00534	Cyclin-dependent kinase 6	CDK6	0	220566	5.34354	other	1
ENSG00000164885	Q00535;Q00535-2	Cyclin-dependent-like kinase 5	CDK5	0	217695	5.33785	other	1
ENSG00000129625	Q00765;E2QRG8;B7Z510;Q00765-2;B7Z332;H0Y8J8	Receptor expression-enhancing protein 5;Receptor expression-enhancing protein	REEP5	0	706870	5.84934	other	1
ENSG00000140263	Q00796;H0YKB3;Q00796-2	Sorbitol dehydrogenase	SORD	0	1.52509e+06	6.1833	other	1
ENSG00000103257	Q01650;A0A0C4DGL4;Q8MH63;Q9GIP4-1;Q9GIP4	Large neutral amino acids transporter small subunit 1	SLC7A5	0	1.03268e+06	6.01397	other	1
ENSG00000169071	Q01974;B1APY4	Tyrosine-protein kinase transmembrane receptor ROR2	ROR2	0	24005	4.3803	other	1
ENSG00000138744	Q02083-2;Q02083;R4GNC0;B4DVL2;Q02083-3;H0Y988;D6R9S9	N-acylethanolamine-hydrolyzing acid amidase;N-acylethanolamine-hydrolyzing acid amidase subunit alpha;N-acylethanolamine-hydrolyzing acid amidase subunit beta	NAAA	0	5039.12	3.70235	other	1
ENSG00000102967	Q02127	Dihydroorotate dehydrogenase (quinone), mitochondrial	DHODH	0	162970	5.21211	other	1
ENSG00000130382	Q03111	Protein ENL	MLLT1	0	66083.5	4.82009	other	1
ENSG00000173039	Q04206;Q04206-4;Q04206-2;Q04206-3	Transcription factor p65	RELA	0	154592	5.18919	other	1
ENSG00000114062	Q05086-3;Q05086;Q05086-2;A0A0D9SG77;A0A0D9SGI3;A0A0D9SF91;A0A0D9SES7;A0A0D9SG63;A0A0D9SG54;A0A0D9SGJ0;A0A0D9SFU3	Ubiquitin-protein ligase E3A	UBE3A	0	41524.4	4.6183	other	1
ENSG00000106976	Q05193;Q05193-3	Dynamin-1	DNM1	0	4251.93	3.62859	other	1
ENSG00000169398	Q05397;Q05397-7;E7ESA6;H0YBP1;Q05397-5;H0YBZ1;E9PEI4;B4DWJ1;Q05397-6;Q05397-3;Q05397-4;H0YB99;E5RGA6;E5RHD8;E5RFW9;H0YB33;E5RI72;E5RH01;E5RG66;E5RH48;E5RG86;E5RJP0;E5RI03;E5RI29;E5RIK4;E5RG54;H0YAS0;E5RJQ2;E5RG80;E5RH08;E5RIR5;E5RGP1;E5RHK7	Focal adhesion kinase 1	PTK2	0	40777.4	4.61042	other	1
ENSG00000163932	Q05655	Protein kinase C delta type;Protein kinase C delta type regulatory subunit;Protein kinase C delta type catalytic subunit	PRKCD	0	23213.2	4.36574	other	1
ENSG00000154727	Q06546	GA-binding protein alpha chain	GABPA	0	98778.4	4.99466	other	1
ENSG00000051180	Q06609;E9PNT5;E9PJ30;Q06609-2;Q9NZG9;E9PI54	DNA repair protein RAD51 homolog 1	RAD51	0	25780.3	4.41129	other	1
ENSG00000185650	Q07352;G3V2P5	Zinc finger protein 36, C3H1 type-like 1	ZFP36L1	0	14345.1	4.1567	RBP	1
ENSG00000118200	Q08AD1-2;H0YE13	Calmodulin-regulated spectrin-associated protein 2	CAMSAP2	0	44765.2	4.65094	other	1
ENSG00000118200	Q08AD1-3;Q08AD1;H0Y4Z1	Calmodulin-regulated spectrin-associated protein 2	CAMSAP2	0	833.312	2.92081	other	1
ENSG00000103043	Q08AM6;H3BUU8;H3BQD9;A0A087WT26;Q08AM6-2;H3BN23	Protein VAC14 homolog	VAC14	0	31890.9	4.50367	other	1
ENSG00000187522	Q0VDF9;H7C2A1;B0YIZ1	Heat shock 70 kDa protein 14	HSPA14	0	173104	5.23831	other	1
ENSG00000168282	Q10469	Alpha-1,6-mannosyl-glycoprotein 2-beta-N-acetylglucosaminyltransferase	MGAT2	0	31527.8	4.49869	other	1
ENSG00000165688	Q10713;Q10713-2;Q5SXN9	Mitochondrial-processing peptidase subunit alpha	PMPCA	0	487956	5.68838	other	1
ENSG00000177728	Q12767-2;Q12767;C9JL75;J3QQW3;J3QLC5;J3QRY7;J3KRU7;J3QS17;J3QLM7;J3KRN3;J3KS76;J3QSG7;J3QRT7;J3QRT3;J3KTL5	Uncharacterized protein KIAA0195	KIAA0195	0	938.888	2.97261	other	1
ENSG00000198911	Q12772;G3V0I8;Q12772-2;A0A087X1T2;H0Y7E5	Sterol regulatory element-binding protein 2;Processed sterol regulatory element-binding protein 2	SREBF2	0	8553.91	3.93216	other	1
ENSG00000127191	Q12933;Q12933-3;Q12933-2;Q12933-4;B1AMX7;B1AMX8;B1AMY1	TNF receptor-associated factor 2	TRAF2	0	80176	4.90404	other	1
ENSG00000075711	Q12959-3	Disks large homolog 1	DLG1	0.00036282	547.69	2.73854	other	1
ENSG00000075711	Q12959-5;Q12959;Q12959-6;Q12959-7;Q12959-8;B4E2H8;C9IYP1	Disks large homolog 1	DLG1	0	117292	5.06927	other	1
ENSG00000166337	Q12962;A0A087WWP5	Transcription initiation factor TFIID subunit 10	TAF10	0	94452.7	4.97521	other	1
ENSG00000157483	Q12965;H0YNQ8;H0YLJ4;H0YN00;H0YNB0	Unconventional myosin-Ie	MYO1E	0	164662	5.21659	other	1
ENSG00000117751	Q12972;Q12972-2;A0A0A0MT09;Q12972-3	Nuclear inhibitor of protein phosphatase 1;Activator of RNA decay	PPP1R8	0	357670	5.55348	other	1
ENSG00000113734	Q12981;Q12981-1;Q12981-2;Q12981-3	Vesicle transport protein SEC20	BNIP1	0	98935.4	4.99535	other	1
ENSG00000179455	Q13064;H3BPL3;Q6NSB6;H3BUZ8	Probable E3 ubiquitin-protein ligase makorin-3	MKRN3	8.4832e-05	5411.55	3.73332	RBP	1
ENSG00000072080	Q13103;C9J6K0	Secreted phosphoprotein 24	SPP2	8.6073e-05	5653.41	3.75231	other	1
ENSG00000167670	Q13111;Q13111-3;Q13111-2;K7EPA1;K7EJF1;K7ENC7	Chromatin assembly factor 1 subunit A	CHAF1A	0	63471	4.80258	other	1
ENSG00000159259	Q13112	Chromatin assembly factor 1 subunit B	CHAF1B	0	121360	5.08408	other	1
ENSG00000168040	Q13158	FAS-associated death domain protein	FADD	0	241714	5.3833	other	1
ENSG00000143416	Q13228;Q13228-3;F2Z2W8;F8WBA9	Selenium-binding protein 1	SELENBP1	0	604500	5.7814	other	1
ENSG00000143416	Q13228-4;Q13228-2;H0Y532;F8WCR4	Selenium-binding protein 1	SELENBP1	0.0042759	591.61	2.77204	other	1
ENSG00000103024	Q13232;H3BPR2;H3BRA8;H3BMQ7	Nucleoside diphosphate kinase 3	NME3	0	384463	5.58485	other	1
ENSG00000100023	Q13356	Peptidyl-prolyl cis-trans isomerase-like 2	PPIL2	0	49906.2	4.69815	other	1
ENSG00000159692	Q13363-2;E7ESU7;E7EPF8;E9PGB1;E7EUB3	C-terminal-binding protein 1	CTBP1	0	377546	5.57697	other	1
ENSG00000152270	Q13370;Q13370-2	cGMP-inhibited 3,5-cyclic phosphodiesterase B	PDE3B	0	4071.47	3.60975	other	1
ENSG00000059588	Q13395	Probable methyltransferase TARBP1	TARBP1	0	11407.1	4.05718	other	1
ENSG00000149792	Q13405;E9PNF1;H0YDP7;E9PI78	39S ribosomal protein L49, mitochondrial	MRPL49	0	551216	5.74132	other	1
ENSG00000166333	Q13418;A0A0A0MTH3;Q13418-3;Q13418-2;A0A087WWY6;E9PQ52;A0A087WW45	Integrin-linked protein kinase	ILK	0	832834	5.92056	other	1
ENSG00000099203	Q13445;K7EQ63;K7EIN4;K7EIR1;K7ES06	Transmembrane emp24 domain-containing protein 1	TMED1	0	155979	5.19307	other	1
ENSG00000096060	Q13451;Q13451-2	Peptidyl-prolyl cis-trans isomerase FKBP5;Peptidyl-prolyl cis-trans isomerase FKBP5, N-terminally processed	FKBP5	0	189613	5.27787	other	1
ENSG00000099331	Q13459;M0R0P8;M0R300	Unconventional myosin-IXb	MYO9B	0	20967.3	4.32154	other	1
ENSG00000187840	Q13541	Eukaryotic translation initiation factor 4E-binding protein 1	EIF4EBP1	0	876740	5.94287	other	1
ENSG00000058404	Q13554	Calcium/calmodulin-dependent protein kinase type II subunit beta	CAMK2B	0	1031.93	3.01365	other	1
ENSG00000145349	Q13557;D6R938;Q13557-11;Q13557-3;Q13557-4;E9PF82	Calcium/calmodulin-dependent protein kinase type II subunit delta	CAMK2D	0	4232.94	3.62664	other	1
ENSG00000145349	Q13557-12	Calcium/calmodulin-dependent protein kinase type II subunit delta	CAMK2D	0.00029425	3093.96	3.49052	other	1
ENSG00000145349	Q13557-6	Calcium/calmodulin-dependent protein kinase type II subunit delta	CAMK2D	0	215094	5.33263	other	1
ENSG00000100605	Q13572;Q13572-2;G3V4M9;G3V588;G3V5A3;G3V3C0;E9PR45	Inositol-tetrakisphosphate 1-kinase	ITPK1	0	40875.8	4.61147	other	1
ENSG00000145703	Q13576;F5H7S7;E7EWC2;Q13576-2;D6R939;H0YA28;D6R999	Ras GTPase-activating-like protein IQGAP2	IQGAP2	0	243774	5.38699	other	1
ENSG00000063601	Q13613;Q13613-2;Q8NEC6	Myotubularin-related protein 1	MTMR1	0	59100.2	4.77159	other	1
ENSG00000139842	Q13619;Q13619-2;A0A0A0MR50;A0A087WWN2	Cullin-4A	CUL4A	0	573610	5.75862	other	1
ENSG00000157540	Q13627-2	Dual specificity tyrosine-phosphorylation-regulated kinase 1A	DYRK1A	0	32508.3	4.51199	other	1
ENSG00000283085	Q13641	Trophoblast glycoprotein	TPBG	0	49602.3	4.6955	other	1
ENSG00000183386	Q13643	Four and a half LIM domains protein 3	FHL3	0	206217	5.31432	other	1
ENSG00000170017	Q13740-2;Q13740;F5GXJ9;H7C543;Q13740-4;Q13740-3	CD166 antigen	ALCAM	0	184312	5.26555	other	1
ENSG00000100296	Q13769;F8WCP5;C9JXG5;H7C441;H7C072;C9JCL9;F5GZF3;C9JXU6;F8WES8	THO complex subunit 5 homolog	THOC5	0	151323	5.17991	other	1
ENSG00000172164	Q13884;Q13884-2;E5RIX7	Beta-1-syntrophin	SNTB1	0	5696.22	3.75559	other	1
ENSG00000067955	Q13951;J3KS23	Core-binding factor subunit beta	CBFB	0.00015601	45543.3	4.65842	other	1
ENSG00000067955	Q13951-2;H3BSC0;J3KRT0;J3KTD8	Core-binding factor subunit beta	CBFB	0	518851	5.71504	other	1
ENSG00000134072	Q14012;F8W6S9	Calcium/calmodulin-dependent protein kinase type 1	CAMK1	0	69110.3	4.83954	other	1
ENSG00000138760	Q14108;Q14108-2;D6RDG0	Lysosome membrane protein 2	SCARB2	0	155496	5.19172	other	1
ENSG00000110344	Q14139;Q14139-2;B7Z7P0	Ubiquitin conjugation factor E4 A	UBE4A	0	34185.7	4.53384	other	1
ENSG00000134815	Q14147;H7C504	Probable ATP-dependent RNA helicase DHX34	DHX34	0	17623.4	4.24609	other	1
ENSG00000102606	Q14155-1;E7EUY6;E7EU80;B1ANY6;C9JDI6;F6SJA5;C9JAD7	Rho guanine nucleotide exchange factor 7	ARHGEF7	8.614e-05	682.956	2.83439	other	1
ENSG00000102606	Q14155-5	Rho guanine nucleotide exchange factor 7	ARHGEF7	0	109086	5.03777	other	1
ENSG00000014138	Q14181;H0YDR7;E9PIQ6;E9PQ99	DNA polymerase alpha subunit B	POLA2	0	201807	5.30494	other	1
ENSG00000150760	Q14185	Dedicator of cytokinesis protein 1	DOCK1	0	27437.6	4.43835	other	1
ENSG00000117906	Q14257;Q14257-2;A8MXP8;H0YL43	Reticulocalbin-2	RCN2	0	358735	5.55477	other	1
ENSG00000164896	Q14296;Q14296-3;G3V1R6;Q14296-2	Fas-activated serine/threonine kinase	FASTK	0.00015972	1057.2	3.02416	other	1
ENSG00000172572	Q14432	cGMP-inhibited 3,5-cyclic phosphodiesterase A	PDE3A	0	188825	5.27606	other	1
ENSG00000100564	Q14442;H0YLY9;H0YLD0;H0YKZ3;H0YMT4;H0YKI1;H0YMV4;B4DEE2;H0YNL7	Phosphatidylinositol N-acetylglucosaminyltransferase subunit H	PIGH	0.0010758	16465.9	4.21659	other	1
ENSG00000104549	Q14534;E7EVQ6;H0YBN7	Squalene monooxygenase	SQLE	0	16299.9	4.21219	other	1
ENSG00000150995	Q14643	Inositol 1,4,5-trisphosphate receptor type 1	ITPR1	0	82541.1	4.91667	other	1
ENSG00000150995	Q14643-5;Q14643-2	Inositol 1,4,5-trisphosphate receptor type 1	ITPR1	0	361.204	2.55775	other	1
ENSG00000150995	Q14643-3;Q14643-6;B7ZMI3	Inositol 1,4,5-trisphosphate receptor type 1	ITPR1	0.0038073	1075.78	3.03173	other	1
ENSG00000120756	Q14651;C9JAM8;C9J0F3;C9JU08;C9JVY2;C9JAM3;C9JYI1	Plastin-1	PLS1	0	35679.3	4.55242	other	1
ENSG00000126456	Q14653;M0QZB8;M0QZB7;Q14653-4;M0R205;M0QYT9;Q14653-2;M0R3C2;M0R3E9;M0QYX3;M0R007;M0QXC8;M0R0X9;Q14653-3;M0R0R8;M0QX56;Q14653-5	Interferon regulatory factor 3	IRF3	0	43736.3	4.64084	other	1
ENSG00000101003	Q14691	DNA replication complex GINS protein PSF1	GINS1	0	126545	5.10225	other	1
ENSG00000139977	Q147X3;Q147X3-2;J3KNC2;B4DK34	N-alpha-acetyltransferase 30	NAA30	0	25045.4	4.39873	other	1
ENSG00000124279	Q14CZ7;D6RAR6;D6RHY4;D6RC07;D6RB04	FAST kinase domain-containing protein 3	FASTKD3	0	39013.7	4.59122	other	1
ENSG00000166803	Q15004;H0YKX3;H0YMA4;Q15004-2	PCNA-associated factor	KIAA0101	0	202043	5.30544	other	1
ENSG00000168385	Q15019;Q15019-2;H7C2Y0;C9JB25;C9J938;C9IZU3;C9JQJ4;C9JZI2;A0A0K0K1E7;C9JFT1;F8WB65;C9JT15;C9JSE7;H7C1T1;C9JG93	Septin-2	2022-09-02	0	2.06646e+06	6.31523	other	1
ENSG00000178691	Q15022;J3QQW9	Polycomb protein SUZ12	SUZ12	0	58010.1	4.7635	other	1
ENSG00000011376	Q15031;C9JYR8	Probable leucine--tRNA ligase, mitochondrial	LARS2	0	227005	5.35603	other	1
ENSG00000104635	Q15043;Q15043-2;Q15043-3;E5RFT1;E5RIP4;E5RJ40;E5RJG5;E5RFZ8;E5RGA7;E5RFF5	Zinc transporter ZIP14	SLC39A14	0	52343.7	4.71886	other	1
ENSG00000110958	Q15185;Q15185-4;A0A087WYT3;Q15185-3;B4DDC6;Q15185-2	Prostaglandin E synthase 3	PTGES3	0	3.51018e+06	6.54533	other	1
ENSG00000103485	Q15274;C9JCJ5;H3BP73	Nicotinate-nucleotide pyrophosphorylase [carboxylating]	QPRT	0	115842	5.06387	other	1
ENSG00000154582	Q15369;E5RHG8;Q15369-2;R4GMY8	Transcription elongation factor B polypeptide 1	TCEB1	0	2.40074e+06	6.38034	other	1
ENSG00000106615	Q15382;C9J931;C9J469	GTP-binding protein Rheb	RHEB	0	698994	5.84447	other	1
ENSG00000116133	Q15392;Q15392-2;Q3LIE7;H7C4B7	Delta(24)-sterol reductase	DHCR24;Nbla03646	0	229411	5.36061	other	1
ENSG00000126787	Q15398;Q15398-1;G3V4E5;G3V543	Disks large-associated protein 5	DLGAP5	0	34803.2	4.54162	other	1
ENSG00000126787	Q15398-3	Disks large-associated protein 5	DLGAP5	0	343.52	2.53595	other	1
ENSG00000064199	Q15506	Sperm surface protein Sp17	SPA17	8.4274e-05	2190.35	3.34051	other	1
ENSG00000148835	Q15542;Q15542-2	Transcription initiation factor TFIID subunit 5	TAF5	0	16917.4	4.22833	other	1
ENSG00000147383	Q15738;C9JDR0	Sterol-4-alpha-carboxylate 3-dehydrogenase, decarboxylating	NSDHL	0	318155	5.50264	other	1
ENSG00000065534	Q15746;Q15746-2;Q15746-3;Q15746-4;Q15746-5;Q15746-7;Q15746-9	Myosin light chain kinase, smooth muscle;Myosin light chain kinase, smooth muscle, deglutamylated form	MYLK	0	4860.28	3.68666	other	1
ENSG00000065534	Q15746-6;Q15746-11;D6R9C2;F8WBL7	Myosin light chain kinase, smooth muscle;Myosin light chain kinase, smooth muscle, deglutamylated form	MYLK	0	466.717	2.66905	other	1
ENSG00000065534	Q15746-8	Myosin light chain kinase, smooth muscle;Myosin light chain kinase, smooth muscle, deglutamylated form	MYLK	8.3215e-05	8210.95	3.91439	other	1
ENSG00000052802	Q15800;D6RDP9;D6R952;Q15800-2;D6REA2	Methylsterol monooxygenase 1	MSMO1	8.9437e-05	12211.4	4.08677	other	1
ENSG00000282984	Q15813;REV__C9JRZ8	Tubulin-specific chaperone E	TBCE	0	264351	5.42218	other	1
ENSG00000071553	Q15904;A0A0C4DGX8;A6NLC6;A6QRJ1;H7C2Y8;H7C0T7;F2Z3L8	V-type proton ATPase subunit S1	ATP6AP1	0	174145	5.24091	other	1
ENSG00000130706	Q16186;A0A087WX59;A0A087WUX6	Proteasomal ubiquitin receptor ADRM1	ADRM1	0	715560	5.85465	other	1
ENSG00000108091	Q16204	Coiled-coil domain-containing protein 6	CCDC6	0	385936	5.58652	other	1
ENSG00000117143	Q16222	UDP-N-acetylhexosamine pyrophosphorylase;UDP-N-acetylgalactosamine pyrophosphorylase;UDP-N-acetylglucosamine pyrophosphorylase	UAP1	0	277264	5.44289	other	1
ENSG00000117143	Q16222-2	UDP-N-acetylhexosamine pyrophosphorylase;UDP-N-acetylgalactosamine pyrophosphorylase;UDP-N-acetylglucosamine pyrophosphorylase	UAP1	0.0055501	953.216	2.97919	other	1
ENSG00000071994	Q16342;Q16342-3;F5H4V9;J3QK82;A0A087WYJ3;Q16342-4;Q16342-5;Q16342-2;F5GWT2;F5H739;H0YFZ5;H0YFM2;H0YFS8	Programmed cell death protein 2	PDCD2	0	18108.5	4.25788	other	1
ENSG00000123143	Q16512;Q16512-3	Serine/threonine-protein kinase N1	PKN1	0	48632.7	4.68693	other	1
ENSG00000112062	Q16539;Q16539-3;Q16539-5;Q16539-4;B4E0K5;B5TY33;E7EX54;H7C4E2	Mitogen-activated protein kinase 14	MAPK14	0	309915	5.49124	other	1
ENSG00000112062	Q16539-2	Mitogen-activated protein kinase 14	MAPK14	0.0001558	6488.66	3.81216	other	1
ENSG00000008282	Q16563-2;Q16563;C9JYN0;H7C4J8	Synaptophysin-like protein 1	SYPL1	0	22666.6	4.35539	other	1
ENSG00000152495	Q16566;D6RE65;D6REY7;D6RCD6	Calcium/calmodulin-dependent protein kinase type IV	CAMK4	0	10777.5	4.03252	other	1
ENSG00000276463	Q16594;D6RIE8;D6RIV9;D6RGK3;D6RIY1;D6RHW1	Transcription initiation factor TFIID subunit 9	TAF9	0	25645	4.409	other	1
ENSG00000030110	Q16611;Q16611-2;A0A0A0MRG8	Bcl-2 homologous antagonist/killer	BAK1	0	21178.3	4.32589	other	1
ENSG00000143774	Q16774;B1ANH6;B1ANH5	Guanylate kinase	GUK1	0.00015725	44443	4.6478	other	1
ENSG00000143774	Q16774-2;B1ANH0;B1ANG9;B1ANH2;Q16774-3;B1ANH3	Guanylate kinase	GUK1	0	314098	5.49707	other	1
ENSG00000139180	Q16795;F5H0J3;H3BRM9;F5GY40	NADH dehydrogenase [ubiquinone] 1 alpha subcomplex subunit 9, mitochondrial	NDUFA9	0	285107	5.45501	other	1
ENSG00000162733	Q16832;H0Y570;Q5T245;Q5T244	Discoidin domain-containing receptor 2	DDR2	0	1401.43	3.14657	other	1
ENSG00000212747	Q17RB0	Protein FAM127C	FAM127C	8.2034e-05	43667.8	4.64016	other	1
ENSG00000166813	Q2M1P5;F8WD21	Kinesin-like protein KIF7	KIF7	0	4857	3.68637	other	1
ENSG00000115977	Q2M2I8;Q2M2I8-2;E9PG46	AP2-associated protein kinase 1	AAK1	0	45835.5	4.6612	other	1
ENSG00000088970	Q2M2Z5;Q2M2Z5-4;Q2M2Z5-3;A0A087X251;A0A087X0T6;Q2M2Z5-5;A0A087WTH3;A0A087X032;A0A087WX12;A0A087WXA9	Centrosomal protein kizuna	KIZ	0	2253.35	3.35283	other	1
ENSG00000173852	Q2PZI1;Q2PZI1-2;H7C3M5;H7C1I8;F5H1L7	Probable C-mannosyltransferase DPY19L1	DPY19L1	0	69467.1	4.84178	other	1
ENSG00000156521	Q2T9J0;Q2T9J0-2	Peroxisomal leader peptide-processing protease;Peroxisomal leader peptide-processing protease, 15 kDa form;Peroxisomal leader peptide-processing protease, 45 kDa form	TYSND1	0	23117.7	4.36395	other	1
ENSG00000253710	Q2TAA5	GDP-Man:Man(3)GlcNAc(2)-PP-Dol alpha-1,2-mannosyltransferase	ALG11	0	9087.35	3.95844	other	1
ENSG00000173039	Q2TAM5	-	RELA	0.0066185	346.979	2.5403	other	1
ENSG00000156510	Q2TB90;Q2TB90-2;Q2TB90-3	Putative hexokinase HKDC1	HKDC1	0	6251.6	3.79599	other	1
ENSG00000117385	Q32P28;Q32P28-4;Q32P28-3;Q32P28-2;H7C2W6;E2QRI1	Prolyl 3-hydroxylase 1	LEPRE1	0	440373	5.64382	other	1
ENSG00000126814	Q32P41;G3V5X1;G3V494	tRNA (guanine(37)-N1)-methyltransferase	TRMT5	0	59448.7	4.77414	other	1
ENSG00000154237	Q38SD2;E9PMK9;E9PK39;H0YEW1;Q38SD2-2	Leucine-rich repeat serine/threonine-protein kinase 1	LRRK1	0	1327.48	3.12303	other	1
ENSG00000116871	Q3KQU3	MAP7 domain-containing protein 1	MAP7D1	0.00016125	20252	4.30647	other	1
ENSG00000116871	Q3KQU3-3	MAP7 domain-containing protein 1	MAP7D1	0.0021689	1543.87	3.18861	other	1
ENSG00000116871	Q3KQU3-4	MAP7 domain-containing protein 1	MAP7D1	0	224738	5.35168	other	1
ENSG00000103160	Q3SXM5;Q3SXM5-2;H3BT52;H3BQI7;H3BNH5	Inactive hydroxysteroid dehydrogenase-like protein 1	HSDL1	0	35707.2	4.55276	other	1
ENSG00000136010	Q3SY69;Q3SY69-3;Q3SY69-2;H0YHN9	Mitochondrial 10-formyltetrahydrofolate dehydrogenase	ALDH1L2	0	4011.94	3.60335	other	1
ENSG00000111670	Q3T906;H0YIU2;H0YIK3	N-acetylglucosamine-1-phosphotransferase subunits alpha/beta;N-acetylglucosamine-1-phosphotransferase subunit alpha;N-acetylglucosamine-1-phosphotransferase subunit beta	GNPTAB	0	1892.46	3.27703	other	1
ENSG00000115355	Q3V6T2;Q3V6T2-2;H0Y470;H0Y7U8;C9J225	Girdin	CCDC88A	0	41353.4	4.61651	other	1
ENSG00000115355	Q3V6T2-4;Q3V6T2-3	Girdin	CCDC88A	0.0083158	502.929	2.70151	other	1
ENSG00000160131	Q3ZAQ7;Q3ZAQ7-2	Vacuolar ATPase assembly integral membrane protein VMA21	VMA21	8.1182e-05	51080.1	4.70825	other	1
ENSG00000105197	Q3ZCQ8;Q3ZCQ8-2;Q3ZCQ8-3;M0R2F8;M0R003;M0R1Y4;M0R0C3;M0R2Q2;M0R047;M0R2D2;M0QXC3;M0R303;M0R2Z3	Mitochondrial import inner membrane translocase subunit TIM50	TIMM50	0	614225	5.78833	other	1
ENSG00000119862	Q3ZCW2;U3KQ88;F8WF17	Galectin-related protein;Galectin	LGALSL	0	82000.2	4.91381	other	1
ENSG00000198453	Q3ZCX4;Q3ZCX4-2;A0A0C4DGP9;A0A087WWI3	Zinc finger protein 568	ZNF568	0.00015974	7336.86	3.86551	other	1
ENSG00000173193	Q460N5;Q460N5-4;Q460N5-1;H7C5R8;Q460N5-3;Q460N5-5;H7C4Y3	Poly [ADP-ribose] polymerase 14	PARP14	0	6802.77	3.83269	RBP	1
ENSG00000151611	Q8IVH4;Q495G5;D6RIS5	Methylmalonic aciduria type A protein, mitochondrial	MMAA	0	12465.2	4.0957	other	1
ENSG00000151233	Q4G148;Q4G148-2	Glucoside xylosyltransferase 1	GXYLT1	0.00015612	3467.72	3.54004	other	1
ENSG00000176715	Q4G176;F5H5A1;F5H755;F5H362;F5H2G6;H0YGC7;F5GX20;F5H3B2;H0YH37	Acyl-CoA synthetase family member 3, mitochondrial	ACSF3	0	46393.1	4.66645	other	1
ENSG00000138078	Q4J6C6;Q4J6C6-3;Q4J6C6-2;H7C0M0;H7BZP6;C9JMT4	Prolyl endopeptidase-like	PREPL	0	190286	5.27941	other	1
ENSG00000138078	Q4J6C6-4	Prolyl endopeptidase-like	PREPL	0.0033183	21320.6	4.3288	other	1
ENSG00000068400	Q4V328;Q4V328-4;Q4V328-3	GRIP1-associated protein 1	GRIPAP1	0	77862.8	4.89133	other	1
ENSG00000068400	Q4V328-2;A0A087WZF5;A0A087WV84;A0A087WWF2	GRIP1-associated protein 1	GRIPAP1	0.00015763	376.223	2.57544	other	1
ENSG00000282873	Q4VC05	B-cell CLL/lymphoma 7 protein family member A	BCL7A	8.927e-05	3827.94	3.58297	other	1
ENSG00000282873	Q4VC05-2	B-cell CLL/lymphoma 7 protein family member A	BCL7A	0	6812.58	3.83331	other	1
ENSG00000182087	Q4ZIN3;Q4ZIN3-2;U3KPY4;A0A0A0MTU3	Membralin	TMEM259	0	8247.21	3.91631	other	1
ENSG00000137962	Q52LW3;F8VWZ8;Q52LW3-2	Rho GTPase-activating protein 29	ARHGAP29	0	9957.99	3.99817	other	1
ENSG00000123353	Q53FV1;F8VXD5;F8VWV8	ORM1-like protein 2	ORMDL2	0	6787.11	3.83168	other	1
ENSG00000154553	Q53GG5-2;Q53GG5;A0A0A0MQY0;A0A087WYF8;D6RAF1	PDZ and LIM domain protein 3	PDLIM3	0	13791.7	4.13962	other	1
ENSG00000006530	Q53H12;E9PC15;E9PG39;A0A0G2JLG5;A0A0G2JLD0;Q53H12-2;F8WDD1	Acylglycerol kinase, mitochondrial	AGK	0	150006	5.17611	other	1
ENSG00000123415	Q53HV7;D6RI04;D6RA78	Single-strand selective monofunctional uracil DNA glycosylase	SMUG1	0	4463.69	3.64969	other	1
ENSG00000198142	Q53LP3	Ankyrin repeat domain-containing protein SOWAHC	SOWAHC	0	20993.8	4.32209	other	1
ENSG00000144120	Q53S58	Transmembrane protein 177	TMEM177	0.00029782	8609.73	3.93499	other	1
ENSG00000167716;ENSG00000276021	Q562E7;A0A0J9YXM6;Q562E7-3;Q562E7-6;Q562E7-5;Q562E7-2;E9PDG3;I3L1G2;C9JCF9;C9JD20;I3L3U7;K7ELV8	WD repeat-containing protein 81	WDR81	0	20376.3	4.30913	other	1
ENSG00000254858	Q567V2;Q567V2-2	Mpv17-like protein 2	MPV17L2	8.4998e-05	17349.5	4.23929	other	1
ENSG00000234545	Q5BKY9;G3XAI9;H0YH72	Protein FAM133B	FAM133B	0	43846.2	4.64193	ucRBP	1
ENSG00000188026	Q5EBL4;Q5EBL4-2;Q5EBL4-3;G8JLD1;F5H6W5	RILP-like protein 1	RILPL1	0	30014.9	4.47734	other	1
ENSG00000242732	Q5HYW3	Retrotransposon gag domain-containing protein 4	RGAG4	0	3566.08	3.55219	other	1
ENSG00000185164	Q5JPE7;Q5JPE7-2;Q5JPE7-3;H3BPS9;H3BTW1;I3L1G6	Nodal modulator 2	NOMO2	0	214282	5.33099	other	1
ENSG00000103356	Q5JPH6	Probable glutamate--tRNA ligase, mitochondrial	EARS2	0	125268	5.09784	other	1
ENSG00000180822	Q5JS54;Q5JS54-2;D6RB92;Q5JS54-3;D6REN3;E2QRC7;H7C465	Proteasome assembly chaperone 4	PSMG4	0	124284	5.09441	other	1
ENSG00000131725	Q5JSH3;Q5JSH3-2;H7BY83;Q5JSH3-3	WD repeat-containing protein 44	WDR44	0	86108.8	4.93505	other	1
ENSG00000131725	Q5JSH3-4	WD repeat-containing protein 44	WDR44	0.0010685	1400.51	3.14628	other	1
ENSG00000147251	Q5JSL3;A6NIW2	Dedicator of cytokinesis protein 11	DOCK11	0	33923.3	4.5305	other	1
ENSG00000124608	Q5JTZ9	Alanine--tRNA ligase, mitochondrial	AARS2	0	55010.4	4.74044	other	1
ENSG00000151287	Q5JUR7;Q5JUR7-2	Testis-expressed sequence 30 protein	TEX30	0	156997	5.19589	other	1
ENSG00000275052	Q5MIZ7-2;Q5MIZ7;Q5MIZ7-3;Q5MIZ7-4	Serine/threonine-protein phosphatase 4 regulatory subunit 3B	SMEK2	0	14838.9	4.1714	other	1
ENSG00000100916	Q5PSV4;Q5PSV4-2;H0YHD0	Breast cancer metastasis-suppressor 1-like protein	BRMS1L	0	19638	4.2931	other	1
ENSG00000075234	Q5R3I4;A9UJP8;H7C2L7;H7C089;F8WBU8	Tetratricopeptide repeat protein 38	TTC38	0	85286	4.93088	other	1
ENSG00000196754	Q5RHS7	-	S100A2	0	233059	5.36747	other	1
ENSG00000203667	Q5RI15;Q5RI15-2	Cytochrome c oxidase protein 20 homolog	COX20	0	431545	5.63503	other	1
ENSG00000135540	Q5SYE7;E9PMJ0	NHS-like protein 1	NHSL1	0.0014278	127.788	2.10649	other	1
ENSG00000135540	Q5SYE7-2	NHS-like protein 1	NHSL1	0	9500.51	3.97775	other	1
ENSG00000159409	Q5SZQ8;Q5SZQ8-4;Q5SZQ8-3;Q5SZQ8-2;H0Y623	CUGBP Elav-like family member 3	CELF3	0	880.193	2.94458	RBP	1
ENSG00000154222	Q5T0F9;Q5T0F9-4;Q5T0F9-5	Coiled-coil and C2 domain-containing protein 1B	CC2D1B	8.2829e-05	2230.06	3.34832	other	1
ENSG00000154222	Q5T0F9-2;H0Y517;Q5T0F9-3	Coiled-coil and C2 domain-containing protein 1B	CC2D1B	0	86126.1	4.93513	other	1
ENSG00000146282	Q5T160	Probable arginine--tRNA ligase, mitochondrial	RARS2	0	74334.2	4.87119	ucRBP	1
ENSG00000119321	Q5T1M5;A0A0A0MT60	FK506-binding protein 15;Peptidyl-prolyl cis-trans isomerase	FKBP15	0	56408.7	4.75135	other	1
ENSG00000137216	Q5T3F8;Q5T3F8-3;H3BLW6;Q5T3F8-2;H0YCP6;E9PNG1	CSC1-like protein 2	TMEM63B	0	9426.28	3.97434	other	1
ENSG00000107863	Q5T5U3	Rho GTPase-activating protein 21	ARHGAP21	0	23674.2	4.37427	other	1
ENSG00000162636	Q5T8I3;Q5T8I3-2	Protein FAM102B	FAM102B	0	12790.9	4.1069	other	1
ENSG00000116729	Q5T9L3;Q5T9L3-3	Protein wntless homolog	WLS	0	15137.5	4.18005	other	1
ENSG00000116729	Q5T9L3-2;E9PKJ0;E9PJW4;H0YCG9;Q7Z430;H0YDL2;E9PM23	Protein wntless homolog	WLS	0.00075633	833.229	2.92076	other	1
ENSG00000081026	Q5TCQ9-4;Q5TCQ9	Membrane-associated guanylate kinase, WW and PDZ domain-containing protein 3	MAGI3	0	2356.87	3.37234	other	1
ENSG00000048707	Q5THJ4;Q5THJ4-2;H3BLS7;F5GX56;R4GMW1	Vacuolar protein sorting-associated protein 13D	VPS13D	0	3681.89	3.56607	other	1
ENSG00000183530	Q5THK1;Q5THK1-4;Q5THK1-2;Q5THK1-3;H7BZH1;H7C1B0;C9J9V0;H3BLU3	Protein PRR14L	PRR14L	0	954.079	2.97958	other	1
ENSG00000143776	Q5VT25-3;H0Y6R0	Serine/threonine-protein kinase MRCK alpha	CDC42BPA	8.219e-05	164.205	2.21539	other	1
ENSG00000143776	Q5VT25-5;Q5VT25-4	Serine/threonine-protein kinase MRCK alpha	CDC42BPA	0	79238.1	4.89893	other	1
ENSG00000155827	Q5VTR2;C9JXC9;C9J0A5;C9JWJ4	E3 ubiquitin-protein ligase BRE1A	RNF20	0	173564	5.23946	other	1
ENSG00000243284	Q5VU13	V-set and immunoglobulin domain-containing protein 8	VSIG8	0.0098363	377.782	2.57724	other	1
ENSG00000162819	Q5VW32;Q5VW32-2;F5GXQ0;Q5VW33	BRO1 domain-containing protein BROX	BROX	0	361146	5.55768	other	1
ENSG00000108021	Q5VWN6;Q5VWN6-2;J3KPH3	Protein FAM208B	FAM208B	0	8846.81	3.94679	other	1
ENSG00000143353	Q5VWZ2	Lysophospholipase-like protein 1	LYPLAL1	0	132662	5.12275	other	1
ENSG00000135835	Q5VZ46;Q5VZ46-2	Uncharacterized protein KIAA1614	KIAA1614	0.00043073	768.586	2.88569	other	1
ENSG00000152193	Q5W0B1	RING finger protein 219	RNF219	0	2737.66	3.43738	other	1
ENSG00000103855	Q5ZPR3;A0A0C4DGH0;Q5ZPR3-4;Q5ZPR3-3;Q5ZPR3-2;H0YL10;H0YN29;H0YK40;H0YLT8;H0YN85;H0YKQ9;H3BM68	CD276 antigen	CD276	0	20422.8	4.31012	other	1
ENSG00000197256	Q63ZY3;Q63ZY3-3;K7EIU4;K7ES05;K7EL48	KN motif and ankyrin repeat domain-containing protein 2	KANK2	0	200506	5.30213	other	1
ENSG00000197256	Q63ZY3-2	KN motif and ankyrin repeat domain-containing protein 2	KANK2	8.9318e-05	286.515	2.45715	other	1
ENSG00000165102	Q68CP4;Q68CP4-2;E5RH11	Heparan-alpha-glucosaminide N-acetyltransferase	HGSNAT	0	3884.49	3.58933	other	1
ENSG00000016864	Q68CQ7;Q68CQ7-2;C9J880;A0A0A0MSE5;C9JA13;C9JPK4;H7C4V6	Glycosyltransferase 8 domain-containing protein 1	GLT8D1	0	29536.8	4.47036	other	1
ENSG00000136205	Q68CZ2;Q68CZ2-2;Q68CZ2-3;Q68CZ2-4;C9JTD0;C9JWN9	Tensin-3	TNS3	0	248055	5.39455	other	1
ENSG00000214367	Q68CZ6;Q68CZ6-2;D6R993	HAUS augmin-like complex subunit 3	HAUS3	0	64667.9	4.81069	other	1
ENSG00000080200	Q68DQ2;Q68DQ2-1;Q68DQ2-2;C9J659	Very large A-kinase anchor protein	CRYBG3	0	1282.55	3.10807	other	1
ENSG00000204954	Q69YU5	Uncharacterized protein C12orf73	C12orf73	8.4667e-05	132363	5.12177	other	1
ENSG00000005194	Q6FI81;Q6FI81-3;H3BV90;H3BUG4;H3BQ23	Anamorsin	CIAPIN1	0	762228	5.88208	other	1
ENSG00000185187	Q6IA17;H0YDF8;E9PLG6;E9PSD9	Single Ig IL-1-related receptor	SIGIRR	0	1328.14	3.12325	other	1
ENSG00000134759	Q6IA86-6;Q6IA86;Q6IA86-3;Q6IA86-5;Q6IA86-2;Q6IA86-7;Q6IA86-4;K7ER35;F5GYE9;F5GWY6;H0YFW0;F5GX79	Elongator complex protein 2	ELP2	0	184257	5.26542	other	1
ENSG00000109016	Q6IAN0;A0A0C4DGQ8;J3KRS1;J3QKT1;J3QLJ8;J3QLK1	Dehydrogenase/reductase SDR family member 7B	DHRS7B	0	36631.5	4.56385	other	1
ENSG00000100796	Q6IN85;Q6IN85-2;G3V5Z3;Q6IN85-4;Q6IN85-5;H0YIY8;G3V5A2;G3V231;G3V4R3;H0YJN6	Serine/threonine-protein phosphatase 4 regulatory subunit 3A	SMEK1	0	94412.4	4.97503	other	1
ENSG00000101544	Q6IQ32;H0YLN6;K7ERT3	ADNP homeobox protein 2	ADNP2	0	7939.34	3.89978	other	1
ENSG00000148339	Q6KCM7-3;Q6KCM7-2;Q6KCM7-4;Q6KCM7-5;Q6KCM7-6;H7C4Z4;Q8N5S1;M0QZP9	Calcium-binding mitochondrial carrier protein SCaMC-2	SLC25A25	0	45165.5	4.65481	other	1
ENSG00000189046	Q6NS38;F5H5X2;S4R3T5;F5GZZ0;Q6NS38-2	Alpha-ketoglutarate-dependent dioxygenase alkB homolog 2	ALKBH2	0	14805.7	4.17043	other	1
ENSG00000182552	Q6NW29;K4DI92;E7EV43;Q6NW29-2;D6RCM5;D6RDH6;D6R9C7	RWD domain-containing protein 4	RWDD4	0	84699	4.92788	other	1
ENSG00000105676	Q6NXE6;F5H2K4	Armadillo repeat-containing protein 6	ARMC6	0.0025925	454.92	2.65793	other	1
ENSG00000105676	Q6NXE6-2;F5H4P3;F5GWV0;F5H2X2;F5H052;F5H3X1;F5GZP0;F5H7V0	Armadillo repeat-containing protein 6	ARMC6	0	256370	5.40887	other	1
ENSG00000129696	Q6NXR4;E5RIH5;E5RHM7	TELO2-interacting protein 2	TTI2	0	52179.2	4.7175	other	1
ENSG00000169762	Q6NXT6;Q6NXT6-2;H0Y985;D6RBK3;H0Y916	Transmembrane anterior posterior transformation protein 1 homolog	TAPT1	0	2430.54	3.3857	other	1
ENSG00000152082	Q6NZ67;B8ZZ87;H7C173;H7BZ50	Mitotic-spindle organizing protein 2B	MZT2B	0	236258	5.37339	other	1
ENSG00000111684	Q6P1A2;Q6P1A2-2;F5H0M4;F5GYT3;B7Z3N5;F5H680;F5H7K7	Lysophospholipid acyltransferase 5	LPCAT3	0	8626.4	3.93583	other	1
ENSG00000167114	Q6P1M0	Long-chain fatty acid transport protein 4	SLC27A4	0	105507	5.02328	other	1
ENSG00000132024	Q6P1N0;K7EJY5;REV__Q15485-2;REV__Q15485	Coiled-coil and C2 domain-containing protein 1A	CC2D1A	0	57449	4.75928	other	1
ENSG00000213563	Q6P1X6;H0YF29;J3KNI2	UPF0598 protein C8orf82	C8orf82	0	88250.7	4.94572	other	1
ENSG00000136021	Q6P3W7;F8VSC5;H0YIK6;H0YI32;F8VPW3	SCY1-like protein 2	SCYL2	0	98492.3	4.9934	other	1
ENSG00000018699	Q6P3X3;H7C3A3;F8WCH1;C9JVS4	Tetratricopeptide repeat protein 27	TTC27	0	38023.3	4.58005	other	1
ENSG00000183605	Q6P4A7;Q6P4A7-2	Sideroflexin-4	SFXN4	0	38631	4.58694	other	1
ENSG00000180185	Q6P587;Q6P587-2;Q6P587-3	Acylpyruvase FAHD1, mitochondrial	FAHD1	0	463514	5.66606	other	1
ENSG00000275498	Q6P996;Q86XE2;Q6P996-2;J3KNK7;H3BM88	Pyridoxal-dependent decarboxylase domain-containing protein 1	PDXDC1	0	238272	5.37707	other	1
ENSG00000275498	Q6P996-4;Q6XYB5;REV__M0QZR2;REV__M0QZZ4	Pyridoxal-dependent decarboxylase domain-containing protein 1	PDXDC1	0.0051912	803.947	2.90523	other	1
ENSG00000275498	Q6P996-5;Q6P996-3;Q6P474;A0A0J9YXH6;H3BPV5;H3BQS3	Pyridoxal-dependent decarboxylase domain-containing protein 1	PDXDC1	0.0039177	346.854	2.54015	other	1
ENSG00000140950	Q6P9B6;H3BM75;H3BUB0;H3BTC5;H3BQ13;H3BPI4	TLD domain-containing protein 1	TLDC1	0	36594.6	4.56342	other	1
ENSG00000185085	Q6P9B9	Integrator complex subunit 5	INTS5	0	9821.03	3.99216	other	1
ENSG00000130304	Q6PCB7;Q6PCB7-2;M0QZC9;B7Z225	Long-chain fatty acid transport protein 1	SLC27A1	0	4013.9	3.60357	other	1
ENSG00000144736	Q6PI26;Q6PI26-2;C9J6N3;F8WBC6	Protein SHQ1 homolog	SHQ1	0	12504.9	4.09708	other	1
ENSG00000164983	Q6PI78	Transmembrane protein 65	TMEM65	0	35707.2	4.55276	other	1
ENSG00000164329	Q6PIY7;D6RAF2;Q6PIY7-2	Poly(A) RNA polymerase GLD2	PAPD4	0	5191.73	3.71531	other	1
ENSG00000156030	Q6PJG2;A0A0A0MSU2;H7C1L3;C9JYU7	ELM2 and SANT domain-containing protein 1	ELMSAN1	0	25522.5	4.40692	other	1
ENSG00000181396	Q6PK18;Q6PK18-2;J3QRG1;J3QLI8;K7ENS7	2-oxoglutarate and iron-dependent oxygenase domain-containing protein 3	OGFOD3	0	29457.9	4.4692	other	1
ENSG00000100580	Q6PL24	Protein TMED8	TMED8	0	73201.7	4.86452	other	1
ENSG00000014824	Q6PML9;D6R9M6	Zinc transporter 9	SLC30A9	0	40180.7	4.60402	other	1
ENSG00000145920	Q6PUV4;D6RGY3;D6R960;D6RI05;D6RBA5;D6RDN3	Complexin-2	CPLX2	0	9127.03	3.96033	other	1
ENSG00000189057	Q6SJ93	Protein FAM111B	FAM111B	0	41841.9	4.62161	other	1
ENSG00000156876	Q6UVJ0	Spindle assembly abnormal protein 6 homolog	SASS6	0	34972.4	4.54372	other	1
ENSG00000134901	Q6UW63	KDEL motif-containing protein 1	KDELC1	0	121004	5.0828	other	1
ENSG00000105518	Q6UW68;K7ELQ9;K7EPR0;K7EM09;K7ER05;K7EJQ9	Transmembrane protein 205	TMEM205	0	67504.9	4.82934	other	1
ENSG00000120594	Q6UX71;Q6UX71-2;Q6UX71-3	Plexin domain-containing protein 2	PLXDC2	0	40415.5	4.60655	other	1
ENSG00000116299	Q6UXG2;Q6UXG2-2;Q6UXG2-4;Q6UXG2-3;E9PB18;E9PS21;E9PLY8;E9PLQ2;H0YDD2;E9PMS2	UPF0577 protein KIAA1324	KIAA1324	0	447.871	2.65115	other	1
ENSG00000144642	Q6XE24;Q6XE24-5;Q6XE24-4;Q6XE24-2;C9J9B2	RNA-binding motif, single-stranded-interacting protein 3	RBMS3	0	57871.6	4.76247	RBP	1
ENSG00000107554	Q6XZF7;Q5SVK9	Dynamin-binding protein	DNMBP	0	50151.3	4.70028	other	1
ENSG00000206527	Q6Y1H2;C9JWG1;H7C4K8	Very-long-chain (3R)-3-hydroxyacyl-CoA dehydratase 2	HACD2	0	132110	5.12094	other	1
ENSG00000156535	Q6YHK3;Q6YHK3-4;Q6YHK3-2	CD109 antigen	CD109	0	152561	5.18344	other	1
ENSG00000172292	Q6ZMG9;Q6ZMG9-2	Ceramide synthase 6	CERS6	0	91166.9	4.95984	other	1
ENSG00000157450	Q6ZNA4;Q6ZNA4-3;Q6ZNA4-2;Q6ZNA4-4;H0YKS2;H0YKK5;H0YLK9	E3 ubiquitin-protein ligase Arkadia	RNF111	0	1361.46	3.134	other	1
ENSG00000160796	Q6ZNJ1;Q6ZNJ1-3;Q6ZNJ1-2;H0Y764;H7C3Y7;H7C408;H7C354	Neurobeachin-like protein 2	NBEAL2	0	8032.57	3.90485	other	1
ENSG00000178904	Q6ZPD9;K7ELH8;Q6ZPD9-2;K7ELG1;Q8N6Q4;K7ELB5	Probable C-mannosyltransferase DPY19L3	DPY19L3	0	2867.01	3.45743	other	1
ENSG00000166831	Q6ZRY4;Q6ZRY4-2	RNA-binding protein with multiple splicing 2	RBPMS2	0	5189.69	3.71514	RBP	1
ENSG00000144357	Q6ZT12;Q6ZT12-2	E3 ubiquitin-protein ligase UBR3	UBR3	0	2180.63	3.33858	other	1
ENSG00000188549	Q6ZUT6;Q6ZUT6-4;Q6ZUT6-2;Q6ZUT6-3;H0YM82;H0YK65	Uncharacterized protein C15orf52	C15orf52	0	11718.6	4.06888	ucRBP	1
ENSG00000157212	Q6ZW49;Q6ZW49-2;H7BZI8;F8WC23	PAX-interacting protein 1	PAXIP1	0	19010.2	4.27899	other	1
ENSG00000166263	Q6ZWJ1;E7EPP7;B5MCT9;Q6ZWJ1-2;K7ESN8	Syntaxin-binding protein 4	STXBP4	0	27390.9	4.43761	other	1
ENSG00000143797	Q6ZWT7;H7C5D1;C9J2H7	Lysophospholipid acyltransferase 2	MBOAT2	0	5664.42	3.75316	other	1
ENSG00000139324	Q6ZXV5-2;Q6ZXV5;F8VRY4;F8W044;F8VR71	Transmembrane and TPR repeat-containing protein 3	TMTC3	0	83335.2	4.92083	other	1
ENSG00000168591	Q71RG4;Q71RG4-2;K7EKW3;E7ESS3;Q71RG4-3	Transmembrane and ubiquitin-like domain-containing protein 2	TMUB2	0	29459.6	4.46923	other	1
ENSG00000104973	Q71SY5-4;Q71SY5;Q71SY5-3;Q71SY5-2;Q71SY5-5;Q71SY5-6;B9TX31;B9TX33;M0QYR4;A0A087WW16;A0A087WTR5;A0A087WYW9	Mediator of RNA polymerase II transcription subunit 25	MED25	0	18125.7	4.25829	other	1
ENSG00000014919	Q7KZN9;Q7KZN9-2	Cytochrome c oxidase assembly protein COX15 homolog	COX15	0	14791.1	4.17	other	1
ENSG00000159164	Q7L0J3;Q7L0J3-2	Synaptic vesicle glycoprotein 2A	SV2A	0	7720.4	3.88764	other	1
ENSG00000103111	Q7L1V2;E7EW32;Q7L1V2-2;H3BUX9;H3BR21;H3BPL8;H3BU99;H3BQ73	Vacuolar fusion protein MON1 homolog B	MON1B	0	10336.7	4.01438	other	1
ENSG00000155876	Q7L523	Ras-related GTP-binding protein A	RRAGA	0	161303	5.20764	other	1
ENSG00000065328	Q7L590-2;Q5T670	Protein MCM10 homolog	MCM10	0	6425.36	3.8079	other	1
ENSG00000003509	Q7L592;C9JS27;Q7L592-2;C9J236;C9JP36;C9JEL7;H7C3N5;B4E0W7	NADH dehydrogenase [ubiquinone] complex I, assembly factor 7	NDUFAF7	0	73771.4	4.86789	other	1
ENSG00000087253	Q7L5N7;Q7L5N7-2;A0A087X0A3;H3BU68	Lysophosphatidylcholine acyltransferase 2	LPCAT2	0	12003.9	4.07932	other	1
ENSG00000178567	Q7L775;A0A096LPB0	EPM2A-interacting protein 1	EPM2AIP1	0	40742.4	4.61005	other	1
ENSG00000160551	Q7L7X3;Q7L7X3-3;Q7L7X3-2;J3QS76	Serine/threonine-protein kinase TAO1	TAOK1	0	71671	4.85534	other	1
ENSG00000171604	Q7LFL8;D6RBE0;E7EVI8;D6RDY2;Q7LFL8-2;E7EV55;D6RCN9	CXXC-type zinc finger protein 5	CXXC5	0	8099.89	3.90848	other	1
ENSG00000141627	Q7RTS9;Q7RTS9-2;J3QR81;J3QQT7;J3KSF9;J3QRF2;J3KRG4;J3KTF2;J3KSU8;J3QRD8	Dymeclin	DYM	0	7907.7	3.89805	other	1
ENSG00000138750	Q7Z3B4;Q7Z3B4-3;Q7Z3B4-2	Nucleoporin p54	NUP54	0	267758	5.42774	other	1
ENSG00000103544	Q7Z3J2;E7EWW0;F5H7K1;H3BVG8;H3BNX2;F6S1J4;H0YFG6	UPF0505 protein C16orf62	C16orf62	0	51325.2	4.71033	other	1
ENSG00000147874	Q7Z4H7;Q7Z4H7-3;Q7Z4H7-2;Q5SYF9	HAUS augmin-like complex subunit 6	HAUS6	0	48880.7	4.68914	other	1
ENSG00000178202	Q7Z4H8;Q7Z4H8-2;Q7Z4H8-3;H0YEM3	KDEL motif-containing protein 2	KDELC2	0	82149.8	4.91461	other	1
ENSG00000186666	Q7Z5W3	Pre-miRNA 5-monophosphate methyltransferase	BCDIN3D	0	4097.94	3.61257	other	1
ENSG00000277161	Q7Z7B1	Phosphatidylinositol-glycan biosynthesis class W protein	PIGW	0.00042842	5561.45	3.74519	other	1
ENSG00000172716	Q7Z7L1;K7EJJ3;K7EIM3;C9JDG6;C9J902;K7ER38;C9JUT2;K7ES87;K7EKT7	Schlafen family member 11	SLFN11	0	1499.77	3.17602	other	1
ENSG00000185475	Q7Z7N9	Transmembrane protein 179B	TMEM179B	8.7819e-05	21008.7	4.3224	other	1
ENSG00000145284	Q86SK9;Q86SK9-2	Stearoyl-CoA desaturase 5	SCD5	0	10939.6	4.039	other	1
ENSG00000144824	Q86SQ0;G5E9V3;E9PDY7	Pleckstrin homology-like domain family B member 2	PHLDB2	0	15398.8	4.18749	other	1
ENSG00000144824	Q86SQ0-3	Pleckstrin homology-like domain family B member 2	PHLDB2	8.3056e-05	4401.66	3.64362	other	1
ENSG00000142002	Q86TI2;Q86TI2-4;M0R162;M0R1L4;M0R334;M0R3E8	Dipeptidyl peptidase 9	DPP9	0	55456.9	4.74396	other	1
ENSG00000142002	Q86TI2-2;M0R2A8;M0R2G6;M0R3C4;M0R0I1;M0QXG6;M0R145	Dipeptidyl peptidase 9	DPP9	0.0032003	672.574	2.82774	other	1
ENSG00000162298	Q86TM6;Q86TM6-3;Q86TM6-2;E9PMA1;E9PK19;H0YCR6;E9PN88	E3 ubiquitin-protein ligase synoviolin	SYVN1	0	17536.3	4.24394	other	1
ENSG00000149743	Q86TN4;Q86TN4-4;Q86TN4-2;Q86TN4-3;F5H8A0;F5H6B6;F5H1K3;H0YGY9	tRNA 2-phosphotransferase 1	TRPT1	0	42706.9	4.6305	other	1
ENSG00000143363	Q86TP1;Q86TP1-2;Q86TP1-4;Q86TP1-3;Q86TP1-5;Q5SZG1;Q86TP1-7;Q86TP1-6;Q5SZF2	Protein prune homolog	PRUNE	0	46233.1	4.66495	other	1
ENSG00000184227	Q86TX2;G3V4F2	Acyl-coenzyme A thioesterase 1	ACOT1	0	7204.51	3.8576	other	1
ENSG00000100461	Q86U06-2;Q86U06;Q86U06-5;Q86U06-3;G3XAP0;H0YJJ3;G3V5Z6;G3V546;G3V3S8;G3V5J5;A0A0B4J267;G3V2B6;G3V2B4;G3V225;G3V5V1;G3V2H9;G3V3V3;G3V5W6;G3V5Y2	Probable RNA-binding protein 23	RBM23	0	17923.2	4.25342	RBP	1
ENSG00000196449	Q86U90	YrdC domain-containing protein, mitochondrial	YRDC	0	109719	5.04028	other	1
ENSG00000185246	Q86UA1;Q86UA1-2;H0YJY9;F8WB90;G3V5M7	Pre-mRNA-processing factor 39	PRPF39	0	32308.7	4.50932	other	1
ENSG00000186907	Q86UN3;G3V1D7;Q86UN3-2	Reticulon-4 receptor-like 2	RTN4RL2	0	744.395	2.8718	other	1
ENSG00000091656	Q86UP3-2;Q86UP3-5;E7EVZ1;Q86UP3;Q86UP3-4;Q86UP3-3;H0YC81;H0YBV0;E5RI93;E5RGK3;E5RHS1;E5RG79	Zinc finger homeobox protein 4	ZFHX4	0	162.113	2.20982	other	1
ENSG00000079841	Q86UR5;Q86UR5-5;Q86UR5-4;Q86UR5-3;H0YBU6	Regulating synaptic membrane exocytosis protein 1	RIMS1	0	728.335	2.86233	other	1
ENSG00000079841	Q86UR5-6;Q86UR5-7;Q86UR5-8;Q86UR5-10;Q86UR5-9;Q86UR5-2	Regulating synaptic membrane exocytosis protein 1	RIMS1	0.0088996	320.014	2.50517	other	1
ENSG00000160703	Q86UT6;Q86UT6-2;C9JLK8;C9JQE9;C9J0R6	NLR family member X1	NLRX1	0	1809.07	3.25745	other	1
ENSG00000186174	Q86UU0;Q86UU0-4;Q86UU0-2;Q86UU0-3;E9PNR0	B-cell CLL/lymphoma 9-like protein	BCL9L	0	33934.8	4.53065	other	1
ENSG00000183856	Q86VI3;F2Z2E2	Ras GTPase-activating-like protein IQGAP3	IQGAP3	0	41796.5	4.62114	other	1
ENSG00000141699	Q86VR2;K7EQI9;K7ENZ6;K7EMF4;K7ELM8;K7EJ34;K7ENF4;K7EPD0;K7EJ42	Protein FAM134C	FAM134C	0	31889.1	4.50364	other	1
ENSG00000180543	Q86VY4	Testis-specific Y-encoded-like protein 5	TSPYL5	0	182.052	2.2602	other	1
ENSG00000227345	Q86W56;A0A087WXI6;A0A087WX07	Poly(ADP-ribose) glycohydrolase	PARG	0	25990.9	4.41482	other	1
ENSG00000110841	Q86W92-2;A0A0A0MTP2;H0YFE4;Q86W92-5;F5H495;F5H6Q7;F5H0E0;A0A087WVX8	Liprin-beta-1	PPFIBP1	0	129560	5.11247	other	1
ENSG00000110841	Q86W92-4	Liprin-beta-1	PPFIBP1	0	18950.4	4.27762	other	1
ENSG00000147419	Q86WR0;Q86WR0-2;G3V121;B7Z2L8;Q0VGD4;E5RI21	Coiled-coil domain-containing protein 25	CCDC25	0	350715	5.54495	other	1
ENSG00000105699	S4R3V8;Q86X29-6	Lipolysis-stimulated lipoprotein receptor	LSR	0	1045.8	3.01945	other	1
ENSG00000104714	Q86X53;E5RHA3;H0YB25;H0YBT6	Glutamate-rich protein 1	ERICH1	0	8531.47	3.93102	other	1
ENSG00000138433	Q86X95	Corepressor interacting with RBPJ 1	CIR1	0	12740.8	4.1052	other	1
ENSG00000243414;ENSG00000134970	Q86XR7-2;A0A0A6YYA0;Q9Y3B3-2;Q86XR7;G3V2Y2	TIR domain-containing adapter molecule 2;Transmembrane emp24 domain-containing protein 7	TICAM2;TMED7-TICAM2;TMED7	0	200794	5.30275	other	1
ENSG00000174886;ENSG00000267740	Q86Y39;Q86Y39-2;K7EQ77;K7EK78;K7EP35;K7EMT4;K7ELJ0	NADH dehydrogenase [ubiquinone] 1 alpha subcomplex subunit 11	NDUFA11	0	186787	5.27135	other	1
ENSG00000186185	Q86Y91	Kinesin-like protein KIF18B	KIF18B	0.0028357	5032.86	3.70181	other	1
ENSG00000104960	Q86YD1;M0QY25;Q86YD1-3;M0QYQ4;M0QYH6;M0QZB9	Prostate tumor-overexpressed gene 1 protein	PTOV1	0	12368.6	4.09232	other	1
ENSG00000164494	Q86YH6;Q86YH6-2;Q5JRD6	Decaprenyl-diphosphate synthase subunit 2	PDSS2	0	30065	4.47806	other	1
ENSG00000167130	Q86YN1;A0A0A6YYB0;Q86YN1-2;H7C1Z8;H7BXT6	Dolichyldiphosphatase 1	DOLPP1	8.6393e-05	20791.2	4.31788	other	1
ENSG00000243667	Q86YQ0;Q8ND98;H7C389	-	HZGJ	0	130947	5.1171	other	1
ENSG00000139117	Q86YQ8;E7ENV7;Q86YQ8-2	Copine-8	CPNE8	0	91023.1	4.95915	other	1
ENSG00000134962	Q86Z14	Beta-klotho	KLB	0.003862	1038.17	3.01627	other	1
ENSG00000172795	Q8IU60;Q8IU60-2;H0Y9T5	m7GpppN-mRNA hydrolase	DCP2	0	4238.04	3.62716	other	1
ENSG00000283017	Q8IUD2;G8JLD3	ELKS/Rab6-interacting/CAST family member 1	ERC1	0	132996	5.12384	other	1
ENSG00000283017	Q8IUD2-3	ELKS/Rab6-interacting/CAST family member 1	ERC1	0.0027134	19455	4.28903	other	1
ENSG00000171204	Q8IUX1;Q8IUX1-4;Q8IUX1-2;E9PKZ9;E9PJQ6;E9PKZ7;H0YD74;H0YEG5	Complex I assembly factor TMEM126B, mitochondrial	TMEM126B	0	76383.9	4.883	other	1
ENSG00000171204	Q8IUX1-5;Q8IUX1-3	Complex I assembly factor TMEM126B, mitochondrial	TMEM126B	8.8285e-05	8269.65	3.91749	other	1
ENSG00000182504	Q8IW35;F8WF91;H7C4Y5	Centrosomal protein of 97 kDa	CEP97	0	32815.6	4.51608	other	1
ENSG00000129353	Q8IWA5;Q8IWA5-2;Q8IWA5-3;K7EPV6;K7ESF5;K7ER17;K7EMR2	Choline transporter-like protein 2	SLC44A2	0	10257.2	4.01103	other	1
ENSG00000159873	Q8IWD4;Q8IWD4-3;Q8IWD4-4;F8WBN8;B0QYH1	Coiled-coil domain-containing protein 117	CCDC117	0	17978.2	4.25475	other	1
ENSG00000136802	Q8IWT6	Volume-regulated anion channel subunit LRRC8A	LRRC8A	0	31499.6	4.4983	other	1
ENSG00000228854	Q8IXM6;H0Y6T6;Q8IXM6-2	Nurim	NRM	0.00016141	9108.02	3.95942	other	1
ENSG00000122484	Q8IXW5;Q8IXW5-2	Putative RNA polymerase II subunit B1 CTD phosphatase RPAP2	RPAP2	0	19328.1	4.28619	other	1
ENSG00000198887	Q8IY18	Structural maintenance of chromosomes protein 5	SMC5	0	41697.9	4.62011	other	1
ENSG00000205808	Q8IY26	Presqualene diphosphate phosphatase	PPAPDC2	0	3931	3.5945	other	1
ENSG00000164877	Q8IY33;Q8IY33-5;Q8IY33-4;Q8IY33-3	MICAL-like protein 2	MICALL2	0	4556.3	3.65861	other	1
ENSG00000170852	Q8IY47;A0A087WXP9;C9JI11;C9JZ29	Kelch repeat and BTB domain-containing protein 2	KBTBD2	0	20106.6	4.30334	other	1
ENSG00000166025	Q8IY63;Q8IY63-2;F8WDH4	Angiomotin-like protein 1	AMOTL1	0	3464.26	3.53961	other	1
ENSG00000116903	Q8IYI6	Exocyst complex component 8	EXOC8	0	63212.1	4.8008	other	1
ENSG00000166133	Q8IZ73;Q8IZ73-2;A0A087WXE2	RNA pseudouridylate synthase domain-containing protein 2	RPUSD2	0	69846.9	4.84415	ucRBP	1
ENSG00000179387	Q8IZ81;D6RBS5;V9GY58;D6RJB5	ELMO domain-containing protein 2	ELMOD2	0	31816.6	4.50265	other	1
ENSG00000151065	Q8IZD4;Q8IZD4-2	mRNA-decapping enzyme 1B	DCP1B	0	10806.2	4.03367	other	1
ENSG00000211450	Q8IZQ5;A0A087WYP2;H0YE28;H3BV83	Selenoprotein H	SELH;C11orf31	0	62412.2	4.79527	ucRBP	1
ENSG00000196715	Q8N0U8;Q8N0U8-2	Vitamin K epoxide reductase complex subunit 1-like protein 1	VKORC1L1	0.00029709	31420.2	4.49721	other	1
ENSG00000163611	Q8N0Z3;C9IZF0;C9J5T2	Spindle and centriole-associated protein 1	SPICE1	0	3767.18	3.57602	other	1
ENSG00000198160	Q8N108;Q8N108-16	Mesoderm induction early response protein 1	MIER1	0.0007569	1303.08	3.11497	other	1
ENSG00000198160	Q8N108-12;Q8N108-17;Q8N108-13;Q8N108-18;Q8N108-15;Q8N108-14;Q8N108-19;Q8N108-20	Mesoderm induction early response protein 1	MIER1	0	43653.4	4.64002	other	1
ENSG00000172057	Q8N138;Q8N138-4;J3KTF9;J3QRM9	ORM1-like protein 3	ORMDL3	8.8183e-05	9751.41	3.98907	other	1
ENSG00000224455	Q8N1B4;Q8N1B4-2;A0A0G2JIG2	Vacuolar protein sorting-associated protein 52 homolog	VPS52	0	63885.3	4.8054	other	1
ENSG00000137200	Q8N1G2;Q5T7F5;H0Y4T0;H0YCQ1	Cap-specific mRNA (nucleoside-2-O-)-methyltransferase 1	CMTR1	0	99315.2	4.99702	other	1
ENSG00000170632	Q8N2F6;Q8N2F6-3;H7BXQ8;C9J5N7	Armadillo repeat-containing protein 10	ARMC10	0	48181	4.68288	other	1
ENSG00000170632;ENSG00000282813	Q8N2F6-2;Q8N2F6-4;Q8N2F6-6;Q8N2F6-5;A0A0J9YWR7;A0A0J9YXE4;H7C2M7;A0A0J9YXV5;A0A0J9YY38	Armadillo repeat-containing protein 10	ARMC10	0	2523.65	3.40203	other	1
ENSG00000072415	Q8N3R9;G3V2B0;P08908	MAGUK p55 subfamily member 5	MPP5	0	50826.3	4.70609	other	1
ENSG00000178177	Q8N3X6;C9JI46;Q8N3X6-2;D6RA10	Ligand-dependent nuclear receptor corepressor-like protein	LCORL	0	2357.12	3.37238	other	1
ENSG00000151806	Q8N442	Translation factor GUF1, mitochondrial	GUF1	0	26141.7	4.41733	other	1
ENSG00000281766	Q8N488	RING1 and YY1-binding protein	RYBP	0	5851.53	3.76727	other	1
ENSG00000175768	Q8N4H5;F8W8Z9;Q8N4H5-3;Q8N4H5-2;H3BUX3;H0YFG9	Mitochondrial import receptor subunit TOM5 homolog	TOMM5	0	1.19277e+06	6.07656	other	1
ENSG00000163528	Q8N4Q1	Mitochondrial intermembrane space import and assembly protein 40	CHCHD4	0	215704	5.33386	other	1
ENSG00000169446	Q8N4V1;Q8N4V1-2	Membrane magnesium transporter 1	MMGT1	0	261691	5.41779	other	1
ENSG00000022840	Q8N5U6;Q8N5U6-2;H0YF69;H0YGX5;H0YFQ9;F5H5P6;H0YFN9;F5H3A4;H0YGL7;F5H510;F5H5Z1	RING finger protein 10	RNF10	0	3802.68	3.58009	other	1
ENSG00000163463	Q8N6L1;Q8N6L1-2	Keratinocyte-associated protein 2	KRTCAP2	0.00042778	3452.29	3.53811	other	1
ENSG00000177917	Q8N6S5	ADP-ribosylation factor-like protein 6-interacting protein 6	ARL6IP6	0	27919.8	4.44591	other	1
ENSG00000101199	Q8N6T3;F8W1U7;Q8N6T3-3;Q8N6T3-4;E5RHC5;E5RHT6;E5RHH7;F8VWB3;E5RGL6;E5RIU2;H0YIQ0	ADP-ribosylation factor GTPase-activating protein 1	ARFGAP1	0	193296	5.28622	other	1
ENSG00000127463	Q8N766;Q8N766-2;Q8N766-3;Q8N766-4;Q5TG59;H7C4E3;H7C5A2	ER membrane protein complex subunit 1	EMC1	0	220203	5.34282	other	1
ENSG00000090470	Q8N8D1;H3BT73	Programmed cell death protein 7	PDCD7	0	9472.05	3.97644	other	1
ENSG00000174749	Q8N8J7	Uncharacterized protein C4orf32	C4orf32	0	36079.5	4.55726	other	1
ENSG00000205423	Q8N9A8;H3BUT5;H3BN40;Q8N9A8-3	Nuclear envelope phosphatase-regulatory subunit 1	CNEP1R1	0	57676.3	4.761	other	1
ENSG00000205423	Q8N9A8-2;H3BLY8	Nuclear envelope phosphatase-regulatory subunit 1	CNEP1R1	8.2345e-05	7590.05	3.88024	other	1
ENSG00000160392	Q8N9M1;Q8N9M1-3;J3QS80;J3QS16;J9JIE4;J3QKY6	Uncharacterized protein C19orf47	C19orf47	0	36970.9	4.56786	ucRBP	1
ENSG00000147854	Q8NAS9;Q8NAS9-2	Uncharacterized protein C5orf17	C5orf17	0.0012468	1432.9	3.15622	other	1
ENSG00000168404	Q8NB16;I3L2T9;I3L4A6;I3L2U3;I3L4Z5	Mixed lineage kinase domain-like protein	MLKL	0	78645.4	4.89567	other	1
ENSG00000139645	Q8NB46	Serine/threonine-protein phosphatase 6 regulatory ankyrin repeat subunit C	ANKRD52	0	22500.3	4.35219	other	1
ENSG00000101974	Q8NB49;Q8NB49-2;Q8NB49-4;H7C113	Phospholipid-transporting ATPase IG	ATP11C	0	4211.28	3.62441	other	1
ENSG00000145375	Q8NB90;Q8NB90-2;Q8NB90-3	Spermatogenesis-associated protein 5	SPATA5	0	130464	5.11549	other	1
ENSG00000196865	Q8NBF2;Q8NBF2-2	NHL repeat-containing protein 2	NHLRC2	0	114725	5.05966	other	1
ENSG00000105778	Q8NBF6;Q8NBF6-2	Late secretory pathway protein AVL9 homolog	AVL9	0	17204.5	4.23564	other	1
ENSG00000135052	Q8NBJ4;Q8NBJ4-2;F8WAT9;C9JYM4;C9J941	Golgi membrane protein 1	GOLM1	0	33720.2	4.52789	other	1
ENSG00000134882	Q8NBM4;Q8NBM4-2;Q8NBM4-4;Q8NBM4-3;X6R5E5;A0A087WXT1;Q5JUH4	Ubiquitin-associated domain-containing protein 2	UBAC2	0	58982.6	4.77072	other	1
ENSG00000145882	Q8NBM8;E7EVZ5;D6R9J0	Prenylcysteine oxidase-like	PCYOX1L	0	9143.09	3.96109	other	1
ENSG00000169174	Q8NBP7;Q8NBP7-2	Proprotein convertase subtilisin/kexin type 9	PCSK9	0	23201.2	4.36551	other	1
ENSG00000283024	Q8NBU5	ATPase family AAA domain-containing protein 1	ATAD1	0	319260	5.50414	other	1
ENSG00000161904	Q8NC56;H7C2Z0;Q8NC56-2;D6RBV0;H0Y9B7;H0Y8H8;D6R958	LEM domain-containing protein 2	LEMD2	0	56579.6	4.75266	other	1
ENSG00000169105	Q8NCH0;H0YN65	Carbohydrate sulfotransferase 14	CHST14	0	26260.2	4.4193	other	1
ENSG00000163382	Q8NCW5;Q5T3I4;Q5T3I3	NAD(P)H-hydrate epimerase	APOA1BP	0	518023	5.71435	other	1
ENSG00000168763	Q8NE01;Q8NE01-2;Q8NE01-3	Metal transporter CNNM3	CNNM3	0	13590.2	4.13322	other	1
ENSG00000165650	Q8NEN9	PDZ domain-containing protein 8	PDZD8	0	13656.9	4.13535	other	1
ENSG00000162695	Q8NEW0;H0Y362	Zinc transporter 7	SLC30A7	0	12342	4.09139	other	1
ENSG00000055609	Q8NEZ4;Q8NEZ4-3;H0YMU7;C9J4Z5;H7C212	Histone-lysine N-methyltransferase 2C	KMT2C	0	6637.12	3.82198	other	1
ENSG00000049618	Q8NFD5;Q8NFD5-3;Q8NFD5-2;H0Y7H8;Q8NFD5-4;H0Y2R3;H0Y3S9	AT-rich interactive domain-containing protein 1B	ARID1B	0	27513.5	4.43955	other	1
ENSG00000160688	Q8NFF5;Q8NFF5-2;Q8NFF5-3;Q5T196;Q8NFF5-5;Q5T191;REV__Q8NFF5-4;REV__Q5T196	FAD synthase;Molybdenum cofactor biosynthesis protein-like region;FAD synthase region	FLAD1	0	96524.3	4.98464	other	1
ENSG00000160688	Q8NFF5-4	FAD synthase;Molybdenum cofactor biosynthesis protein-like region;FAD synthase region	FLAD1	8.6311e-05	5905.89	3.77129	other	1
ENSG00000167280	Q8NFI3;Q8NFI3-2	Cytosolic endo-beta-N-acetylglucosaminidase	ENGASE	0	6448.96	3.80949	other	1
ENSG00000151176	Q8NHP8;Q8NHP8-2;H0YIX0	Putative phospholipase B-like 2;Putative phospholipase B-like 2 32 kDa form;Putative phospholipase B-like 2 45 kDa form	PLBD2	0	116337	5.06572	other	1
ENSG00000139350	Q8NHV4;G3V2M9;G3V4L2	Protein NEDD1	NEDD1	0.00042424	5726.43	3.75788	other	1
ENSG00000139350	Q8NHV4-3;Q8NHV4-2;G3V4I9;G3V2V3	Protein NEDD1	NEDD1	0	35122	4.54558	other	1
ENSG00000132849	Q8NI35;Q8NI35-3;Q8NI35-4;A0A087WUZ6	InaD-like protein	INADL	0	8088.38	3.90786	other	1
ENSG00000173218	Q8TAA9;Q8TAA9-2	Vang-like protein 1	VANGL1	0	11051.2	4.04341	other	1
ENSG00000145740	Q8TAD4;Q9BY48;H0Y957;Q8TAD4-3;D6REM2;Q8TAD4-4	Zinc transporter 5	SLC30A5	0	6600.87	3.8196	other	1
ENSG00000114742	Q8TAF3;Q8TAF3-3;F8W9K4;F8W7Q3;C9JC24;F8W7Y5;F8W6P2	WD repeat-containing protein 48	WDR48	0	115243	5.06162	other	1
ENSG00000168303	Q8TAP9	M-phase-specific PLK1-interacting protein	MPLKIP	0	22963.5	4.36104	other	1
ENSG00000185753	Q8TB03;Q8TB03-3	Uncharacterized protein CXorf38	CXorf38	0	59845.8	4.77703	other	1
ENSG00000118496	Q8TB52	F-box only protein 30	FBXO30	0	52333.4	4.71878	other	1
ENSG00000104731	Q8TBB5;Q8TBB5-3;Q8TBB5-2;H3BV82;H3BP99;H3BQ90;H3BQL0	Kelch domain-containing protein 4	KLHDC4	0	69777.8	4.84372	other	1
ENSG00000166908	Q8TBX8;Q8TBX8-3;Q8TBX8-2;F8VU68;F8VNT5;H0YIJ6;F8VVB2	Phosphatidylinositol 5-phosphate 4-kinase type-2 gamma	PIP4K2C	0	111210	5.04614	other	1
ENSG00000072042	Q8TC12;Q8TC12-2;Q8TC12-3;G3V2G6;G3V234;H0YJ46;H0YIZ8	Retinol dehydrogenase 11	RDH11	0	357832	5.55368	other	1
ENSG00000101294	Q8TCT9;Q8TCT9-5;A0A075B6F6;A0A0C4DGU3;A0A087WVH6	Minor histocompatibility antigen H13	HM13	0	15125.4	4.17971	other	1
ENSG00000101294	Q8TCT9-2;Q8TCT9-4	Minor histocompatibility antigen H13	HM13	8.8574e-05	2249.74	3.35213	other	1
ENSG00000116127	Q8TCU4;A0A087WTU9;A0A087WZY3;Q8TCU4-2;Q8TCU4-3;A0A087WV20;H7C1D9;Q96L16	Alstrom syndrome protein 1	ALMS1	0	2239.55	3.35016	other	1
ENSG00000181085	Q8TD08;Q8TD08-2;Q8TD08-3	Mitogen-activated protein kinase 15	MAPK15	0.0004209	8808.94	3.94492	other	1
ENSG00000163840	Q8TDB6;Q8TDB6-2	E3 ubiquitin-protein ligase DTX3L	DTX3L	0	17145.2	4.23414	other	1
ENSG00000204104	Q8TDR0-2;Q8TDR0;H7BZ10	TRAF3-interacting protein 1	TRAF3IP1	0	6292.44	3.79882	other	1
ENSG00000198758	Q8TE67;A0A087X104	Epidermal growth factor receptor kinase substrate 8-like protein 3	EPS8L3	0	925.505	2.96638	other	1
ENSG00000241058	Q8TEA1;U3KQU2	Putative methyltransferase NSUN6	NSUN6	0	19864.8	4.29808	other	1
ENSG00000101639	Q8TEP8-3;Q8TEP8;H0Y966;Q8TEP8-2;K7ELX0;K7EPA2;C9JT09;H0Y9P3;V9GYM2	Centrosomal protein of 192 kDa	CEP192	0	6122.68	3.78694	other	1
ENSG00000165801	Q8TER5;Q8TER5-3;Q8TER5-2;G3V5C1;G3V3N2;G3V485;REV__Q5T993;REV__Q9Y2H2-3	Rho guanine nucleotide exchange factor 40	ARHGEF40	0	8234.55	3.91564	other	1
ENSG00000165801	Q8TER5-4	Rho guanine nucleotide exchange factor 40	ARHGEF40	0	201.642	2.30458	other	1
ENSG00000158987	Q8TEU7;B7Z7Y1;A0A0A6YYJ1;Q8TEU7-6;D6RB02	Rap guanine nucleotide exchange factor 6	RAPGEF6	0.0032007	1004.58	3.00198	other	1
ENSG00000077254	Q8TEY7;Q8TEY7-3;E9PQP0;H0YCV3;E9PLK7;H0YD08	Ubiquitin carboxyl-terminal hydrolase 33	USP33	0	12013.5	4.07967	other	1
ENSG00000077254	Q8TEY7-2;E9PP47	Ubiquitin carboxyl-terminal hydrolase 33	USP33	0.0010147	2117.01	3.32572	other	1
ENSG00000132424	Q8TF01;Q8TF01-2	Arginine/serine-rich protein PNISR	PNISR	0	57403.6	4.75894	other	1
ENSG00000166938	Q8TF46;Q8TF46-4;Q8TF46-2;Q8TF46-3;E9PS35;E9PI27;E9PI20;E9PIL0	DIS3-like exonuclease 1	DIS3L	0	9542.31	3.97965	other	1
ENSG00000166685	Q8WTW3;A0A087WVI0;J3KRP4;J3QLT5;J3QKY9;J3KSY3	Conserved oligomeric Golgi complex subunit 1	COG1	0	41732.6	4.62048	other	1
ENSG00000158201	Q8WU67;J3KTE1;J3KSP1;J3QQR0	Phospholipase ABHD3	ABHD3	0.00016138	1825.31	3.26134	other	1
ENSG00000054611	Q8WUA7;A0A0A0MRY0;Q8WUA7-4;Q8WUA7-3;B0QYI1;Q8WUA7-2;F8WDP1	TBC1 domain family member 22A	TBC1D22A	0	23064.2	4.36294	other	1
ENSG00000129472	Q8WUD1;Q5HYI5;Q8WUD1-2;E9PE37	Ras-related protein Rab-2B	RAB2B;DKFZp313C1541	0	11201.6	4.04928	other	1
ENSG00000111666	Q8WUD6;F8W1B3;Q8WUD6-2;H0YI24	Cholinephosphotransferase 1	CHPT1	8.6229e-05	13260.2	4.12255	other	1
ENSG00000061273	Q8WUI4;Q8WUI4-6;Q8WUI4-5;Q8WUI4-4;J3KPH8;Q8WUI4-8;Q8WUI4-10;H0YH91;Q8WUI4-9;F8VWY3;C9JNI4;C9J102;C9JF80;C9JAH2;C9JBC2;C9JVZ1;A0A087WYQ4;H0YI41;C9JGF5;C9JZ79;H0YI15;C9JH46;H0YHJ5	Histone deacetylase 7;Histone deacetylase	HDAC7	0	72839.2	4.86237	other	1
ENSG00000144136	Q8WUM9;H7BZK4	Sodium-dependent phosphate transporter 1	SLC20A1	0	8450.34	3.92687	other	1
ENSG00000147457	Q8WUX9;E5RJI3;E5RIU9;Q8WUX9-2;E5RFR8	Charged multivesicular body protein 7	CHMP7	0	47967.5	4.68095	other	1
ENSG00000130193	Q8WUY1;H0YAR9	Protein THEM6	THEM6	0	114858	5.06016	other	1
ENSG00000090971	Q8WUY8;M0QZH3;M0R1E3	N-acetyltransferase 14	NAT14	8.7612e-05	116947	5.06799	other	1
ENSG00000035499	Q8WUY9;Q8WUY9-2;D6RIB0;D6RDV9	DEP domain-containing protein 1B	DEPDC1B	0	837.779	2.92313	other	1
ENSG00000167799	Q8WV74;Q8WV74-2	Nucleoside diphosphate-linked moiety X motif 8, mitochondrial	NUDT8	0	6536.93	3.81537	other	1
ENSG00000158411	Q8WV92;H7C3Q6;B8ZZL5;F8WED5	MIT domain-containing protein 1	MITD1	0	47313.8	4.67499	other	1
ENSG00000171853;ENSG00000274891	Q8WVT3;Q53QD4;A0A0J9YXQ9;A0A0G2JQW1;H7C0T3;H7C2F7;H7C373;H7C1E5;H7C0K3;H0Y550;H7C185;H7C1M4	Trafficking protein particle complex subunit 12	TRAPPC12;CGI-87	0	39819.9	4.6001	other	1
ENSG00000124429	Q8WVV4-1;Q8WVV4;Q8WVV4-3	Protein POF1B	POF1B	0	3115.32	3.4935	other	1
ENSG00000070214	Q8WWI5;Q8WWI5-3;Q8WWI5-2	Choline transporter-like protein 1	SLC44A1	0	7469.79	3.87331	other	1
ENSG00000104112	Q8WXD2;Q8WXD2-2;H0YKC2	Secretogranin-3	SCG3	0	1002.01	3.00087	ucRBP	1
ENSG00000152147	Q8WXD5;B9A037;B8ZZ85	Gem-associated protein 6	GEMIN6	0	90046.4	4.95447	other	1
ENSG00000164053	Q8WXE1;Q8WXE1-2;Q8WXE1-3;A0A0D9SEH2;Q8WXE1-5;C9IZM8;F8WE08;F8WEI5	ATR-interacting protein	ATRIP	0	17102.7	4.23306	other	1
ENSG00000175175	Q8WY54;Q8WY54-2;Q8WY54-3	Protein phosphatase 1E	PPM1E	0	505.371	2.70361	other	1
ENSG00000122970	Q8WYA0;F8W1J4;H0YIR4;Q8WYA0-4	Intraflagellar transport protein 81 homolog	IFT81	0	14496.7	4.16127	other	1
ENSG00000103064	Q92536;H3BSB6;H3BPV6;H3BUR2;H3BUA4;H3BNF5;E7EPZ8;H3BPK5;H3BSV7	Y+L amino acid transporter 2	SLC7A6	0	18505.6	4.2673	other	1
ENSG00000176095	Q92551;C9JNA8;Q92551-2	Inositol hexakisphosphate kinase 1	IP6K1	0	17846.3	4.25155	other	1
ENSG00000054965	Q92567-2;Q92567;Q92567-3	Protein FAM168A	FAM168A	0	10935.4	4.03884	other	1
ENSG00000165699	Q92574;Q92574-2;Q86WV8	Hamartin	TSC1	0	8768.55	3.94293	other	1
ENSG00000131374	Q92609;C9JDR8;C9J397;C9JWX0;C9JW04;C9K0P2;F2Z3C3;C9JNM0;C9JED7;C9JMP7;C9JIU4;F2Z3I5	TBC1 domain family member 5	TBC1D5	0	39166.2	4.59291	other	1
ENSG00000064999	Q92625;Q92625-2	Ankyrin repeat and SAM domain-containing protein 1A	ANKS1A	0	26264.2	4.41936	other	1
ENSG00000137642	Q92673;E9PPB3;E9PS32;E9PP43;E9PKB0	Sortilin-related receptor	SORL1	0	15460.1	4.18921	other	1
ENSG00000130202	Q92692	Nectin-2	PVRL2	0	24036.1	4.38086	other	1
ENSG00000130202	Q92692-2	Nectin-2	PVRL2	0	4497.41	3.65296	other	1
ENSG00000236895	Q92759;A0A0G2JHJ2;Q92759-2	General transcription factor IIH subunit 4	GTF2H4	0	24115.5	4.3823	other	1
ENSG00000083168	Q92794;A5PLL3;C9K0F9	Histone acetyltransferase KAT6A;Histone acetyltransferase	KAT6A;MYST3	0	3909.65	3.59214	other	1
ENSG00000156313	Q92834-2;Q92834;Q92834-4;H7C4H4	X-linked retinitis pigmentosa GTPase regulator	RPGR	0	1530.18	3.18474	other	1
ENSG00000129473	Q92843	Bcl-2-like protein 2	BCL2L2	0.0079648	4001.38	3.60221	other	1
ENSG00000129473	Q92843-2;G3V5A9;G3V4B7;G3V3G8;G3V3B7	Bcl-2-like protein 2	BCL2L2	0	10572.6	4.02418	other	1
ENSG00000075945	Q92845;Q92845-2;Q92845-3;Q92845-4	Kinesin-associated protein 3	KIFAP3	0	11557.7	4.06287	other	1
ENSG00000023839	Q92887;Q5TCZ5	Canalicular multispecific organic anion transporter 1	ABCC2	0	259.69	2.41446	other	1
ENSG00000121022	Q92905;E5RHH5;E5RHF2;E5RFS1;E5RG35;E5RK55	COP9 signalosome complex subunit 5	COPS5	0	628783	5.7985	other	1
ENSG00000162928	Q92968;B5MBY9;G5E9N6;D3YTD3	Peroxisomal membrane protein PEX13	PEX13	0	11673.4	4.0672	other	1
ENSG00000161202	Q92997;Q92997-2;C9K0P9;F8WCF1	Segment polarity protein dishevelled homolog DVL-3	DVL3	0	18750.2	4.27301	other	1
ENSG00000167272	Q969H6;Q969H6-2;REV__Q969H6-2;REV__Q969H6	Ribonuclease P/MRP protein subunit POP5	POP5	0	42022.8	4.62349	other	1
ENSG00000181817	Q969L4	U7 snRNA-associated Sm-like protein LSm10	LSM10	8.1553e-05	13227.1	4.12146	other	1
ENSG00000141698	Q969T7;C9J758;E5RH64;E5RJR6;U3KQB1	7-methylguanosine phosphate-specific 5-nucleotidase	NT5C3B	0	30590.8	4.48559	other	1
ENSG00000141698	Q969T7-2	7-methylguanosine phosphate-specific 5-nucleotidase	NT5C3B	0.0097839	9104.04	3.95923	other	1
ENSG00000128789	Q969U7;K7ENR6;K7ER45	Proteasome assembly chaperone 2	PSMG2	0	402425	5.60468	other	1
ENSG00000125912	Q969V3;A0A0C4DGP7;K7ENM2;K7EQ66;K7EN96	Nicalin	NCLN	0.00015865	1460.7	3.16456	other	1
ENSG00000125912	Q969V3-2;K7ELZ9	Nicalin	NCLN	0	292899	5.46672	other	1
ENSG00000113719	Q969X5;Q969X5-2;F2Z2U2;F2Z3Q5;Q969X5-3;F2Z2P5;H0YAV2	Endoplasmic reticulum-Golgi intermediate compartment protein 1	ERGIC1	0	471441	5.67343	other	1
ENSG00000163933	Q96AA3;B5MDE0;C9JP01	Protein RFT1 homolog	RFT1	0.00041751	2314.17	3.3644	other	1
ENSG00000197713	Q96AT9;Q96AT9-4;C9J9T0;C9IZU8;Q96AT9-2;Q96AT9-5;C9J6A7;Q96AT9-3;C9IYE8;C9J8S0;Q2QD12;E7ESZ6;E9PBG9;F8WBT4	Ribulose-phosphate 3-epimerase	RPE	0	640220	5.80633	other	1
ENSG00000204673	Q96B36;H9KV91;Q96B36-2;M0R2V8	Proline-rich AKT1 substrate 1	AKT1S1	0	270232	5.43174	other	1
ENSG00000204673	Q96B36-3	Proline-rich AKT1 substrate 1	AKT1S1	0	3914.56	3.59268	other	1
ENSG00000273574	Q96B70	Leukocyte receptor cluster member 9	LENG9	0	29520.6	4.47013	RBP	1
ENSG00000147010	Q96B97;Q5VSN0	SH3 domain-containing kinase-binding protein 1	SH3KBP1	0	22762.7	4.35722	other	1
ENSG00000147010	Q96B97-3	SH3 domain-containing kinase-binding protein 1	SH3KBP1	0.0019299	944.642	2.97527	other	1
ENSG00000163481	Q96BH1;H7C219	E3 ubiquitin-protein ligase RNF25	RNF25	0	74128.2	4.86998	other	1
ENSG00000117362	Q96BI3;Q96BI3-2;Q5TB21	Gamma-secretase subunit APH-1A	APH1A	8.6866e-05	23414.5	4.36948	other	1
ENSG00000172586	Q96BP2;A6NJX6	Coiled-coil-helix-coiled-coil-helix domain-containing protein 1	CHCHD1	0	189619	5.27788	ucRBP	1
ENSG00000165983	Q96BW5;Q96BW5-2;A0A0A0MSI3	Phosphotriesterase-related protein	PTER	0	84699	4.92788	other	1
ENSG00000133872	Q96BY9;H0YBH7;E5RHW0;E5RFJ9;H0YAZ1;H0YAN9;Q96BY9-2	Store-operated calcium entry-associated regulatory factor	SARAF	0	3723.98	3.57101	other	1
ENSG00000143811	Q96C36;A0A087WTV6;A0A087WZR9;J3KR12	Pyrroline-5-carboxylate reductase 2;Pyrroline-5-carboxylate reductase	PYCR2	0	457693	5.66057	other	1
ENSG00000110063	Q96C86	m7GpppX diphosphatase	DCPS	0	176677	5.24718	other	1
ENSG00000117481	Q96CB9;Q96CB9-4;M0R1K5;Q96CB9-2;Q96CB9-3	5-methylcytosine rRNA methyltransferase NSUN4	NSUN4	0	130360	5.11514	other	1
ENSG00000169683	Q96CN5;J3KTD4	Leucine-rich repeat-containing protein 45	LRRC45	0	4307.07	3.63418	other	1
ENSG00000089351	Q96CP6;Q96CP6-3;M0QZ12;M0R0J9;S4R3I2	GRAM domain-containing protein 1A	GRAMD1A	0	8081.48	3.90749	other	1
ENSG00000113194	Q96CS3;D6RBG6	FAS-associated factor 2	FAF2	0	256853	5.40969	other	1
ENSG00000171224	Q96D05;Q96D05-2;Q5VVH9	Uncharacterized protein C10orf35	C10orf35	0	16127.9	4.20758	other	1
ENSG00000176623	Q96DB5;Q96DB5-2;E5RH53;Q96DB5-3;H0YB03;H0YC67;H0YC27;H0YBD9;H0YAP5	Regulator of microtubule dynamics protein 1	RMDN1	0	157751	5.19797	other	1
ENSG00000198585	Q96DE0;Q96DE0-3	U8 snoRNA-decapping enzyme	NUDT16	0	124197	5.09411	other	1
ENSG00000156787	Q96DN5;Q96DN5-2;Q96DN5-3;E7ERK7;E7EWW7;E5RI94;E5RHC6;F5GYF1;H0YCY3;E5RFG6;H0YCP2;E5RI27	TBC1 domain family member 31	TBC1D31	0	887.789	2.94831	other	1
ENSG00000153989	Q96E22	Dehydrodolichyl diphosphate syntase complex subunit NUS1	NUS1	0	10585.8	4.02472	other	1
ENSG00000096717	Q96EB6;E9PC49;B0QZ35;Q96EB6-2	NAD-dependent protein deacetylase sirtuin-1;SirtT1 75 kDa fragment	SIRT1	0	35927.6	4.55543	other	1
ENSG00000133142	Q96EI5;A2RQR6;D6RD44;D6RCE9;D6RIH3;D6RHZ1;J3KQY4	Transcription elongation factor A protein-like 4	TCEAL4	0	54407.3	4.73566	other	1
ENSG00000198954	Q96EK5;A0A0D9SFK7	KIF1-binding protein	KIAA1279	0	188031	5.27423	other	1
ENSG00000100522	Q96EK6;G3V4W4;G3V5E4	Glucosamine 6-phosphate N-acetyltransferase	GNPNAT1	0	1.02577e+06	6.01105	other	1
ENSG00000075643	Q96EN8	Molybdenum cofactor sulfurase	MOCOS	0	59195.5	4.77229	other	1
ENSG00000092098	Q96EP0;H0YKX0;Q96EP0-3;A0A0B4J293;Q96EP0-2;H0YKI4;H0YM13;H0YMG8;H0YM83;H0YNT1;H0YNJ0;H0YMG4;H0YNK5;H0YMK6;H0YM57;H0YNC1	E3 ubiquitin-protein ligase RNF31	RNF31	0	12810.4	4.10756	other	1
ENSG00000164051	Q96ER9;C9JSW8;C9JPZ8	Coiled-coil domain-containing protein 51	CCDC51	0	318264	5.50279	other	1
ENSG00000167700	Q96ES6	Major facilitator superfamily domain-containing protein 3	MFSD3	0.0011215	6318.33	3.8006	other	1
ENSG00000139428	Q96EY8;S4R3P5;F5H4Z7;A0A087X114;S4R3Z1;F5H079	Cob(I)yrinic acid a,c-diamide adenosyltransferase, mitochondrial	MMAB	0	119047	5.07572	other	1
ENSG00000165655	Q96F45;Q96F45-2;A0A0A0MTG8;Q96F45-3	Zinc finger protein 503	ZNF503	0	21681.2	4.33608	other	1
ENSG00000264364	Q96FJ2	Dynein light chain 2, cytoplasmic	DYNLL2	0	263549	5.42086	other	1
ENSG00000213445	Q96FS4;F6RY50;E9PIB3	Signal-induced proliferation-associated protein 1	SIPA1	0	18944.6	4.27749	other	1
ENSG00000183624	Q96FZ2;E7EMP6;D6R9T3;D6RAZ3;D6RGK7;D6RAI0	Embryonic stem cell-specific 5-hydroxymethylcytosine-binding protein	HMCES	0	43332.4	4.63681	other	1
ENSG00000168000	Q96G97-4;J3KQ12;H7C2D5	Seipin	BSCL2	0.00030319	5454.19	3.73673	other	1
ENSG00000062716	Q96GC9;K7EL93;K7EL74;K7ENU2;K7EK01;K7EMI0;K7ELS2;K7EMN6;K7EL46	Vacuole membrane protein 1	VMP1	0	22884.1	4.35953	other	1
ENSG00000043093	Q96GG9;F8WC32	DCN1-like protein 1	DCUN1D1	0	234521	5.37018	other	1
ENSG00000115042	Q96GK7;C9JGM0	Fumarylacetoacetate hydrolase domain-containing protein 2A	FAHD2A	0	130037	5.11407	other	1
ENSG00000168778	Q96GX1;Q96GX1-2	Tectonic-2	TCTN2	8.8645e-05	898.107	2.95333	other	1
ENSG00000149089	Q96GX9;S4R3D6	Methylthioribulose-1-phosphate dehydratase	APIP	0	250075	5.39807	other	1
ENSG00000146858	Q96H79;Q96H79-2	Zinc finger CCCH-type antiviral protein 1-like	ZC3HAV1L	0	185145	5.26751	other	1
ENSG00000158467	Q96HN2-2;Q96HN2-3	Putative adenosylhomocysteinase 3	AHCYL2	0	39091.9	4.59209	other	1
ENSG00000130158	Q96HP0	Dedicator of cytokinesis protein 6	DOCK6	0	1412.59	3.15002	other	1
ENSG00000115255	Q96HR9	Receptor expression-enhancing protein 6	REEP6	0	10665.8	4.02799	other	1
ENSG00000149262	Q96HW7;Q96HW7-2;Q96HW7-3;Q96HW7-4;F8WAA7;E9PIM3	Integrator complex subunit 4	INTS4	0	25648.5	4.40906	other	1
ENSG00000198171	Q96HY6;Q96HY6-2;A0A0A0MRX2	DDRGK domain-containing protein 1	DDRGK1	0	64811.8	4.81165	other	1
ENSG00000132330	Q96I15;Q96I15-2;F8WCL3;F8WBU3	Selenocysteine lyase	SCLY	0	103729	5.0159	other	1
ENSG00000186001	Q96II8;Q96II8-2;Q96II8-3;H7C1G3;H7C0J8;H7C0F9;F8WFB5	Leucine-rich repeat and calponin homology domain-containing protein 3	LRCH3	0	37924.4	4.57892	other	1
ENSG00000186001	Q96II8-4	Leucine-rich repeat and calponin homology domain-containing protein 3	LRCH3	0.00023082	787.087	2.89602	other	1
ENSG00000144591	Q96IJ6;Q96IJ6-2;A0A087WUI8;F8WD54;C9JAH0;C9J255	Mannose-1-phosphate guanyltransferase alpha	GMPPA	0	121694	5.08527	other	1
ENSG00000173915	Q96IX5	Up-regulated during skeletal muscle growth protein 5	USMG5	0	1.32538e+06	6.12234	other	1
ENSG00000087995	Q96IZ6	Methyltransferase-like protein 2A	METTL2A	8.7958e-05	30050.6	4.47785	other	1
ENSG00000078747	Q96J02;Q96J02-2;Q96J02-3	E3 ubiquitin-protein ligase Itchy homolog	ITCH	0	45228.4	4.65541	other	1
ENSG00000175073	Q96JH7	Deubiquitinating protein VCIP135	VCPIP1	0	46436.9	4.66686	other	1
ENSG00000186660;ENSG00000255073	Q96JP5;A0A0A6YYC7;Q96JP5-2;H3BTR0;REV__H3BTR0;REV__Q96JP5-2;REV__A0A0A6YYC7;REV__Q96JP5	E3 ubiquitin-protein ligase ZFP91	ZFP91;ZFP91-CNTF	0	50056.9	4.69946	other	1
ENSG00000064763	Q96K12;Q96K12-2;F8VX60;H0YIE0	Fatty acyl-CoA reductase 2	FAR2	8.8771e-05	877.139	2.94307	other	1
ENSG00000170242	Q96K76-2;Q96K76-3	Ubiquitin carboxyl-terminal hydrolase 47	USP47	0.0063245	547.838	2.73865	other	1
ENSG00000170242	Q96K76-4;Q96K76	Ubiquitin carboxyl-terminal hydrolase 47	USP47	0	93181	4.96933	other	1
ENSG00000165997	Q96KC2	ADP-ribosylation factor-like protein 5B	ARL5B	0.00030374	9770.97	3.98994	other	1
ENSG00000206376	Q96KQ7	Histone-lysine N-methyltransferase EHMT2	EHMT2	0	444.038	2.64742	other	1
ENSG00000206376;ENSG00000238134	Q96KQ7-2;A0A0G2JIS2;A0A0G2JRR0;Q96KQ7-3	Histone-lysine N-methyltransferase EHMT2	EHMT2	0	44277.2	4.64618	other	1
ENSG00000176022	Q96L58	Beta-1,3-galactosyltransferase 6	B3GALT6	0	14415.9	4.15884	other	1
ENSG00000143376	Q96L92;Q96L92-3;Q96L92-2;A0A0C4DFU6;Q96L92-4;H7C603;C9JSM2	Sorting nexin-27	SNX27	0	109846	5.04078	other	1
ENSG00000164244	Q96M27;Q96M27-3;Q96M27-2	Protein PRRC1	PRRC1	0	682069	5.83383	other	1
ENSG00000282130	Q96MG7	Melanoma-associated antigen G1	NDNL2	0	38564.3	4.58618	other	1
ENSG00000171004	Q96MM7;Q96MM7-4;Q96MM7-2;Q96MM7-3	Heparan-sulfate 6-O-sulfotransferase 2	HS6ST2	0	10084	4.00363	other	1
ENSG00000182923	Q96MT8-3;Q96MT8-4	Centrosomal protein of 63 kDa	CEP63	0	3063.47	3.48621	other	1
ENSG00000213380	Q96MW5;H3BQV3;H3BSH5;A0A087X1T3;H3BUN2	Conserved oligomeric Golgi complex subunit 8	COG8	0	37037	4.56864	other	1
ENSG00000243667	Q96MX6;Q96MX6-2	WD repeat-containing protein 92	WDR92	0.00030474	40351.1	4.60586	other	1
ENSG00000197183	Q96MY1;A0A087WTU5;Q96MY1-2;Q5JYB6	Nucleolar protein 4-like	NOL4L	0	1215.44	3.08474	other	1
ENSG00000146576	Q96N11;Q96N11-2;H7BZK9;H7C0Q5	Uncharacterized protein C7orf26	C7orf26	0	1411.45	3.14967	other	1
ENSG00000156398	Q96NB2;A0A0K0K1C2;R4GMW0;A0A0C4DGR6;R4GMR9;R4GN74;R4GNC2;R4GN63;R4GMS6	Sideroflexin-2	SFXN2	0	13918.2	4.14358	other	1
ENSG00000105186	Q96NW4;K7ELM1;A0A087WX52;V9GYL8;K7EIH4;K7EIN0;K7ENE0	Ankyrin repeat domain-containing protein 27	ANKRD27	0	11680.3	4.06745	other	1
ENSG00000133612	Q96P47;Q96P47-2;Q96P47-4;Q96P47-5;H7C5G0;H7C4F1	Arf-GAP with GTPase, ANK repeat and PH domain-containing protein 3	AGAP3	0	16454.7	4.21629	other	1
ENSG00000110237	Q96PE2;H0YFZ8	Rho guanine nucleotide exchange factor 17	ARHGEF17	0	13250.1	4.12222	other	1
ENSG00000040933	Q96PE3-3;Q96PE3;Q96PE3-2;B8ZZB2	Type I inositol 3,4-bisphosphate 4-phosphatase	INPP4A	0	11825.9	4.07283	other	1
ENSG00000147854	Q96PU4;Q96PU4-2;B1AL33;A0A0A0MSQ3	E3 ubiquitin-protein ligase UHRF2	UHRF2	0	42910	4.63256	other	1
ENSG00000166801	Q96PZ2;E9PR18;E9PNQ0	Protein FAM111A	FAM111A	0	1920.82	3.28349	other	1
ENSG00000167676	Q96Q06-2;Q96Q06	Perilipin-4	PLIN4	0	542.087	2.73407	other	1
ENSG00000072756	Q96Q11;Q96Q11-2;C9JRS7;F8W8C3;Q96Q11-3	CCA tRNA nucleotidyltransferase 1, mitochondrial	TRNT1	0	226706	5.35546	other	1
ENSG00000155755	Q96Q45-2;Q96Q45-3;A0A087WWU1	Transmembrane protein 237	TMEM237	0	44822.2	4.65149	other	1
ENSG00000134294	Q96QD8;F8VUY8;F8VQW8	Sodium-coupled neutral amino acid transporter 2	SLC38A2	0	51920.8	4.71534	other	1
ENSG00000169180	Q96QU8;Q96QU8-2;I3L2K0;I3L0S8;H3BR41;H3BRV5;H3BPG8;H3BRJ6;H3BMW9	Exportin-6	XPO6	0	14028.1	4.147	other	1
ENSG00000160877	Q96RE7;K7ELC5;K7ENW4	Nucleus accumbens-associated protein 1	NACC1	0	54581.6	4.73705	other	1
ENSG00000178996	Q96RF0-2;Q96RF0;Q96RF0-3	Sorting nexin-18	SNX18	0	30072.4	4.47817	other	1
ENSG00000079432	Q96RK0	Protein capicua homolog	CIC	8.221e-05	325.831	2.51299	other	1
ENSG00000087502	Q96RQ1;A0A087WU02;F8VPA6;F8W0R1;H0YI50;F8VUZ2;F8VR88;H0YI58;F8VRW9;H0YHJ8;H0YHS0	Endoplasmic reticulum-Golgi intermediate compartment protein 2	ERGIC2	0	57506	4.75971	other	1
ENSG00000137574	Q96RS0;E5RJW7	Trimethylguanosine synthase	TGS1	0	15076	4.17828	other	1
ENSG00000112851	Q96RT1;Q96RT1-8;Q96RT1-2;Q96RT1-5;Q96RT1-3;Q96RT1-9;Q96RT1-6;Q96RT1-4;B4DIP2;H0Y9E8	Protein LAP2	ERBB2IP	0	60484.5	4.78164	other	1
ENSG00000087111	Q96S52;Q96S52-2	GPI transamidase component PIG-S	PIGS	0	126833	5.10323	other	1
ENSG00000121940	Q96S66;Q5T1P5	Chloride channel CLIC-like protein 1	CLCC1	0	49930.9	4.69837	other	1
ENSG00000152457	Q96SD1;Q96SD1-2;Q96SD1-3;Q96SD1-4;B3KSJ7;X6RCQ3;X6R9W9;X6RJV5	Protein artemis	DCLRE1C	0	1548.11	3.1898	other	1
ENSG00000117859	Q96SU4;Q96SU4-7;Q96SU4-4;H0YE19;E9PLH0;G8JLK0	Oxysterol-binding protein-related protein 9	OSBPL9	0.0016181	769.943	2.88646	other	1
ENSG00000117859	Q96SU4-2;Q96SU4-6	Oxysterol-binding protein-related protein 9	OSBPL9	0	138969	5.14292	other	1
ENSG00000117859	Q96SU4-3;Q96SU4-5;A0A096LPC8;E9PK98;E9PNR1;E9PKX6;H0YCW0;E9PJ80;H0YDB5	Oxysterol-binding protein-related protein 9	OSBPL9	0.00068866	696.282	2.84279	other	1
ENSG00000136930	Q99436;Q5TBG5;Q99436-2	Proteasome subunit beta type-7	PSMB7	0	971861	5.9876	other	1
ENSG00000185813	Q99447;I3L1R7;Q99447-2;I3L1L9;I3L2Q1;I3L1C4;I3L102;I3L1F9	Ethanolamine-phosphate cytidylyltransferase	PCYT2	0	95258.3	4.9789	other	1
ENSG00000123349	Q99471;H3BPF6;H3BMQ1;Q99471-2;F8VNW6;F8VQZ2	Prefoldin subunit 5	PFDN5	0	1.688e+06	6.22737	other	1
ENSG00000100600	Q99538;Q99538-3;G3V2T4;G3V4P5;G3V3Z4;H0YJN9	Legumain	LGMN	0	78698.8	4.89597	other	1
ENSG00000144283	Q99569-2	Plakophilin-4	PKP4	0	27180.3	4.43425	other	1
ENSG00000089041	Q99572;F5H2X6;J3KN30;F5H8E7;Q99572-3;Q99572-2;F5H237	P2X purinoceptor 7	P2RX7	0.0010776	5653.6	3.75233	other	1
ENSG00000189171	Q99584	Protein S100-A13	S100A13	0	1.38806e+06	6.14241	other	1
ENSG00000165630	Q99633;Q5T9P7;Q5T9P8;M0R3G1;M0QXG2;M0QXX3;Q99633-2	Pre-mRNA-splicing factor 18	PRPF18	0	122747	5.08901	other	1
ENSG00000127564	Q99640;B4DZM6;Q99640-2;I3L4K3;I3L3P0;I3L1H7;I3L4Y0	Membrane-associated tyrosine- and threonine-specific cdc2-inhibitory kinase	PKMYT1	0.00015845	633.543	2.80178	other	1
ENSG00000127564	Q99640-3;A6NHV6;Q99640-4;I3L136	Membrane-associated tyrosine- and threonine-specific cdc2-inhibitory kinase	PKMYT1	0	9711.7	3.9873	other	1
ENSG00000143252	Q99643;Q99643-2;D6RBX6;Q99643-3;Q99643-5;Q99643-4	Succinate dehydrogenase cytochrome b560 subunit, mitochondrial	SDHC	8.7458e-05	58723.6	4.76881	other	1
ENSG00000183054	Q99666;Q99666-2;C9J6W1;Q7Z3J3-2;H7BZ48;H0YBN8;C9J1P2	RANBP2-like and GRIP domain-containing protein 5/6	RGPD5	0	570.226	2.75605	other	1
ENSG00000116984	Q99707;Q99707-2;B1ANE3	Methionine synthase	MTR	0	101665	5.00717	other	1
ENSG00000147955	Q99720;Q99720-2;Q99720-3;Q99720-4;Q99720-5;Q5T1J1	Sigma non-opioid intracellular receptor 1	SIGMAR1	0	33870.6	4.52982	other	1
ENSG00000085871	Q99735;Q99735-2	Microsomal glutathione S-transferase 2	MGST2	8.8605e-05	115192	5.06142	other	1
ENSG00000143398	Q99755-3;Q99755-2	Phosphatidylinositol 4-phosphate 5-kinase type-1 alpha	PIP5K1A	0	101041	5.0045	other	1
ENSG00000027001	Q99797	Mitochondrial intermediate peptidase	MIPEP	0	70071.3	4.84554	other	1
ENSG00000204308	Q99942	E3 ubiquitin-protein ligase RNF5	RNF5	0	58789.9	4.7693	other	1
ENSG00000204310	Q99943	1-acyl-sn-glycerol-3-phosphate acyltransferase alpha	AGPAT1	0	33322.8	4.52274	other	1
ENSG00000157851	Q9BPU6;E7EWB4;E9PHT0;E7ESV0	Dihydropyrimidinase-related protein 5	DPYSL5	0	111039	5.04548	other	1
ENSG00000107745	Q9BPX6;F6XEV2;Q9BPX6-3;Q9BPX6-2;E9PQV6;S4R3D7	Calcium uptake protein 1, mitochondrial	MICU1	0	87312.4	4.94108	other	1
ENSG00000133315	Q9BQ69	O-acetyl-ADP-ribose deacetylase MACROD1	MACROD1	0	290877	5.46371	other	1
ENSG00000167397	Q9BQB6;H0YD56	Vitamin K epoxide reductase complex subunit 1	VKORC1	0.00015429	44539.9	4.64875	other	1
ENSG00000120647	Q9BR77;F5H5Q8	Coiled-coil domain-containing protein 77	CCDC77	0	18412.8	4.26512	other	1
ENSG00000120647	Q9BR77-2;F5H0W5	Coiled-coil domain-containing protein 77	CCDC77	8.1599e-05	6393.17	3.80572	other	1
ENSG00000107816	Q9BRK4;B1AL12;B1AL13;B1AL11;S4R3W7	Leucine zipper putative tumor suppressor 2	LZTS2	0	1686.1	3.22688	other	1
ENSG00000175575	Q9BRP4;Q9BRP4-2;F5H0C4;Q9BRP4-3;F5H103;F5H0F7;F5H3E9;F5H5D4	Proteasomal ATPase-associated factor 1	PAAF1	0	128542	5.10904	other	1
ENSG00000076650	Q9BRR8	G patch domain-containing protein 1	GPATCH1	0	5079.52	3.70582	other	1
ENSG00000166173	Q9BRS8;Q9BRS8-2;K7EPD2;H0YMC6	La-related protein 6	LARP6	0	3849.75	3.58543	other	1
ENSG00000147536	Q9BRT9;E5RFF9;E5RH56;Q9BRT9-2	DNA replication complex GINS protein SLD5;DNA replication complex GINS protein SLD5, N-terminally processed;DNA replication complex GINS protein SLD5	GINS4	0	278513	5.44485	other	1
ENSG00000123219	Q9BS16;D6RHD3;D6RC76;D6RAX0;D6R984	Centromere protein K	CENPK	0	52620	4.72115	other	1
ENSG00000142444	Q9BSF4;K7ENF5	Uncharacterized protein C19orf52	C19orf52	0	76665.9	4.8846	other	1
ENSG00000119820	Q9BSR8;H7C0D5	Protein YIPF4	YIPF4	8.7928e-05	33523.4	4.52535	other	1
ENSG00000137161	Q9BT09	Protein canopy homolog 3	CNPY3	0	356652	5.55224	other	1
ENSG00000033011	Q9BT22;Q9BT22-2;K7EID2;K7EPU3;A0A087WZJ8;Q6GMV1;C9J202;K7EQK1	Chitobiosyldiphosphodolichol beta-mannosyltransferase	ALG1	0	107930	5.03314	other	1
ENSG00000095787	Q9BTA9;Q9BTA9-2;Q9BTA9-3;J3QTA0;C9JD58;C9JVK6;E9PMZ7;C9JMU2	WW domain-containing adapter protein with coiled-coil	WAC	0	172943	5.2379	other	1
ENSG00000095787	Q9BTA9-5;A0A0A0MRT2	WW domain-containing adapter protein with coiled-coil	WAC	8.5889e-05	1243.22	3.09455	other	1
ENSG00000166847	Q9BTE1;H3BR94;Q9BTE1-2;I3L0U8	Dynactin subunit 5	DCTN5	0	232316	5.36608	other	1
ENSG00000266967	Q9BTE6;L7N2F5;H7C1K1	Alanyl-tRNA editing protein Aarsd1	AARSD1	0	333743	5.52341	other	1
ENSG00000266967;ENSG00000108825	Q9BTE6-3;Q9BTE6-2;C9J5N1;L7N2F4;K7EQ85;H7C054;E9PB15;B9A003;H7C1Q7;K7N7A2;L7N2F6;C9JG77	Alanyl-tRNA editing protein Aarsd1	AARSD1;PTGES3L-AARSD1	0.00029685	1166.24	3.06679	other	1
ENSG00000105255	Q9BTV5;M0R366;M0R2F6;M0R1R0;M0QY68	Fibronectin type III and SPRY domain-containing protein 1	FSD1	0	13157.4	4.11917	other	1
ENSG00000001036	Q9BTY2;Q9BTY2-2;Q7Z6V2	Plasma alpha-L-fucosidase	FUCA2	0	11497.3	4.0606	other	1
ENSG00000175606	Q9BUB7;Q9BUB7-2;D4PHA6;Q9BUB7-3	Transmembrane protein 70, mitochondrial	TMEM70	0	118322	5.07307	other	1
ENSG00000114209	Q9BUL8;C9J5C3;C9J6F3;C9J363;C9JND6;C9JSA3;H7C5M9;C9J932;F8WDF3	Programmed cell death protein 10	PDCD10	0	492628	5.69252	other	1
ENSG00000164039	Q9BUT1;Q9BUT1-2;D6R9U8;D6RIR6;D6RFG2;Q9BUT1-3;D6R9P2;D6RBF6	3-hydroxybutyrate dehydrogenase type 2	BDH2	0	228173	5.35827	other	1
ENSG00000182858	Q9BV10;H7C4I6	Dol-P-Man:Man(7)GlcNAc(2)-PP-Dol alpha-1,6-mannosyltransferase	ALG12	8.5933e-05	1717.2	3.23482	other	1
ENSG00000037757	Q9BV20	Methylthioribose-1-phosphate isomerase	MRI1	0	298228	5.47455	other	1
ENSG00000115648	Q9BV36-2;H7C2D8	Melanophilin	MLPH	0	1618.08	3.209	other	1
ENSG00000182551	Q9BV57;Q9BV57-2;A0A0G2JQN5;H7C382	1,2-dihydroxy-3-keto-5-methylthiopentene dioxygenase	ADI1	0	512628	5.7098	other	1
ENSG00000070423	Q9BV68-2;Q9BV68;K7EIY6;U3KQF4;U3KPY8	E3 ubiquitin-protein ligase RNF126	RNF126	0	79991.9	4.90305	other	1
ENSG00000127774	Q9BV81	ER membrane protein complex subunit 6	EMC6	8.409e-05	70556.1	4.84853	other	1
ENSG00000148335	Q9BV86;Q9BV86-2;S4R338;S4R3J7	N-terminal Xaa-Pro-Lys N-methyltransferase 1;N-terminal Xaa-Pro-Lys N-methyltransferase 1, N-terminally processed	NTMT1	0	507636	5.70555	other	1
ENSG00000102390	Q9BVG4	Protein PBDC1	PBDC1	0	254948	5.40645	other	1
ENSG00000174915;ENSG00000282367	Q9BVG9;A0A0J9YWQ2;E9PS47;E9PLE4	Phosphatidylserine synthase 2	PTDSS2	0	32885.6	4.51701	other	1
ENSG00000159063	Q9BVK2;Q9BVK2-2;H0YDD3;H0YDQ1;E9PP80;E9PNE2;E9PK79;E9PP96;E9PLP7;E9PP04;H0YD42;H0YCV0;E9PKA5;H0YDV4;H0YEE0	Probable dolichyl pyrophosphate Glc1Man9GlcNAc2 alpha-1,3-glucosyltransferase	ALG8	0.00042541	20681.3	4.31558	other	1
ENSG00000166171	Q9BVM2;Q5JQQ4;Q5JQQ2	Protein DPCD	DPCD	0	197065	5.29461	other	1
ENSG00000171103	Q9BVS5;F8WDR2;H7C2E8	tRNA (adenine(58)-N(1))-methyltransferase, mitochondrial	TRMT61B	0	24136.8	4.38268	other	1
ENSG00000075131	Q9BVW5;H3BU04;H3BTH1;H3BVG9;H3BQ83	TIMELESS-interacting protein	TIPIN	0	49232.8	4.69225	other	1
ENSG00000170502	Q9BW91-2;Q9BW91;D6RAW2;H7C386;D6R8Z6	ADP-ribose pyrophosphatase, mitochondrial	NUDT9	0	172667	5.23721	other	1
ENSG00000163156	Q9BWG6;Q9BWG6-3;Q9BWG6-2	Sodium channel modifier 1	SCNM1	0	26594.1	4.42479	other	1
ENSG00000095637	Q9BX66-11	Sorbin and SH3 domain-containing protein 1	SORBS1	0	2611.75	3.41693	other	1
ENSG00000137133	Q9BX68	Histidine triad nucleotide-binding protein 2, mitochondrial	HINT2	0	827606	5.91782	other	1
ENSG00000169490	Q9BX73;E5RIQ5;Q9BX73-2	TM2 domain-containing protein 2	TM2D2	8.9445e-05	26525.8	4.42367	other	1
ENSG00000126821	Q9BX95	Sphingosine-1-phosphate phosphatase 1	SGPP1	0	8618.94	3.93545	other	1
ENSG00000144909	Q9BXB4	Oxysterol-binding protein-related protein 11	OSBPL11	0	80032.2	4.90326	other	1
ENSG00000144645	Q9BXB5;H7C487;H7C199	Oxysterol-binding protein-related protein 10;Oxysterol-binding protein	OSBPL10	0	63004.9	4.79937	other	1
ENSG00000140386	Q9BY12;Q9BY12-3;H3BT27	S phase cyclin A-associated protein in the endoplasmic reticulum	SCAPER	0	12577.5	4.0996	other	1
ENSG00000140386	Q9BY12-2;H3BR40;H3BTY2;H3BU24	S phase cyclin A-associated protein in the endoplasmic reticulum	SCAPER	0.00015493	442.726	2.64614	other	1
ENSG00000125877	Q9BY32;Q9BY32-3;Q9BY32-2	Inosine triphosphate pyrophosphatase	ITPA	0	959546	5.98207	other	1
ENSG00000147099	Q9BY41;Q9BY41-4;A6NMT1;Q9BY41-5;Q9BY41-2;A6NGJ7;E7EVA8;E7EW22;C9J8F0;A6NGT0;Q9BY41-8;Q9BY41-7;Q9BY41-3;Q9BY41-6;F8WDK0;F8WCG4;A6NFW1	Histone deacetylase 8	HDAC8	0	25423.4	4.40523	other	1
ENSG00000166562	Q9BY50;B4DI03;K7EJQ7;A0A0A0MR04	Signal peptidase complex catalytic subunit SEC11C;Signal peptidase complex catalytic subunit SEC11	SEC11C;SEC11L3	0	7977.32	3.90186	other	1
ENSG00000173456	Q9BY78	RING finger protein 26	RNF26	8.5866e-05	2960.01	3.47129	other	1
ENSG00000156374	Q9BYE7;Q9BYE7-3	Polycomb group RING finger protein 6	PCGF6	0	9090.22	3.95857	other	1
ENSG00000095383	Q9BYX2;Q9BYX2-2;Q9BYX2-3;Q9BYX2-4;Q9BYX2-5;Q9BYX2-6	TBC1 domain family member 2A	TBC1D2	0	78236.8	4.89341	other	1
ENSG00000091039	Q9BZF1;Q9BZF1-2;F8VQX7;F8VZ43;F8VZB8;F8W1F1;F8VS33	Oxysterol-binding protein-related protein 8;Oxysterol-binding protein	OSBPL8	0	34696.7	4.54029	other	1
ENSG00000091039	Q9BZF1-3;F8VVE7;F8VVD3	Oxysterol-binding protein-related protein 8	OSBPL8	0.001431	457.129	2.66004	other	1
ENSG00000137831	Q9BZF9;Q9BZF9-2;H0YNH8;F5H2B9;H0YMI1	Uveal autoantigen with coiled-coil domains and ankyrin repeats	UACA	0	22338.6	4.34906	other	1
ENSG00000177565	Q9BZK7;A0A0D9SF63;F8W9D8;C9IYU9;A0A0D9SFI2;A0A0D9SEW5;A0A0D9SFS8;C9J7E1;C9JCW4;C9JTW8;C9JY82;C9JEC9;C9J3H2	F-box-like/WD repeat-containing protein TBL1XR1	TBL1XR1	0	365289	5.56264	other	1
ENSG00000198258	Q9BZL1;K7EQ43	Ubiquitin-like protein 5	UBL5	0	924145	5.96574	other	1
ENSG00000116406	Q9BZQ6;Q9BZQ6-2;H0Y498	ER degradation-enhancing alpha-mannosidase-like protein 3	EDEM3	0	18148.8	4.25885	other	1
ENSG00000140718	Q9C0B1;Q9C0B1-2;F8WCB8;Q9C0B1-3	Alpha-ketoglutarate-dependent dioxygenase FTO	FTO	0	266503	5.4257	other	1
ENSG00000132953	Q9C0E2;F2Z2X4	Exportin-4	XPO4	0	14159.3	4.15104	other	1
ENSG00000144320	Q9C0E8;Q9C0E8-2;Q9C0E8-4;Q9C0E8-3;C9JM95;C9JL94;H7BZA1	Protein lunapark	LNP	0	60450	4.7814	other	1
ENSG00000150712	Q9C0I1;Q9C0I1-2;Q9C0I1-3;D6RHK0;D6RE76	Myotubularin-related protein 12	MTMR12	0	73265	4.8649	other	1
ENSG00000075089	Q9GZN1;F8W057;G3V1Y1;F8VSD1;F8W043;F8W0Q1;Q9GZN1-2;F8VRL1	Actin-related protein 6	ACTR6	0	42870.9	4.63216	other	1
ENSG00000101220	Q9GZN8	UPF0687 protein C20orf27	C20orf27	0	135942	5.13335	other	1
ENSG00000170962	Q9GZP0;Q9GZP0-2	Platelet-derived growth factor D;Platelet-derived growth factor D, latent form;Platelet-derived growth factor D, receptor-binding form	PDGFD	0.00036433	5992.63	3.77762	other	1
ENSG00000057757	Q9GZP4;Q9GZP4-2;X6R8S9;X6RHB9	PITH domain-containing protein 1	PITHD1	0	252302	5.40192	other	1
ENSG00000118402	Q9GZR5	Elongation of very long chain fatty acids protein 4	ELOVL4	0.00042912	5045.36	3.70289	other	1
ENSG00000135766	Q9GZT9;Q9GZT9-2;Q9GZT9-3	Egl nine homolog 1	EGLN1	0	39400.9	4.59551	other	1
ENSG00000121775	Q9GZU3;Q5VVU5;F8WB89;Q9GZU3-2	Transmembrane protein 39B	TMEM39B	8.6798e-05	1916.56	3.28252	other	1
ENSG00000171202	Q9H061;Q9H061-2;E9PIH8	Transmembrane protein 126A	TMEM126A	0	214748	5.33193	other	1
ENSG00000174996	Q9H0B6;Q9H0B6-2;A8MZ87;A8MX29;C9JHT2;E9PM83;E9PP09;E9PQ02;E9PI24	Kinesin light chain 2	KLC2	0	93624.1	4.97139	other	1
ENSG00000113966	Q9H0F7;C9IZ13;H7C5H6	ADP-ribosylation factor-like protein 6	ARL6	0	35663.5	4.55222	other	1
ENSG00000129317	Q9H0K6;F8VZA0;Q9H0K6-2;F8VW99;F8VP66;F8VWC0	Pseudouridylate synthase 7 homolog-like protein	PUS7L	0	26179.3	4.41796	other	1
ENSG00000123124	Q9H0M0;Q9H0M0-3;Q9H0M0-6;H0YBA4;Q9H0M0-2;H0YBS9	NEDD4-like E3 ubiquitin-protein ligase WWP1	WWP1	0	1209.46	3.08259	other	1
ENSG00000112110	Q9H0U6	39S ribosomal protein L18, mitochondrial	MRPL18	0	430878	5.63435	other	1
ENSG00000146802	Q9H0V1;Q9H0V1-2;H7C268;C9JVE9;C9IZT1	Transmembrane protein 168	TMEM168	0	10389	4.01657	other	1
ENSG00000114988	Q9H0V9;Q9H0V9-2;Q9H0V9-3;F8WB07	VIP36-like protein	LMAN2L	0	87570.4	4.94236	other	1
ENSG00000105771	Q9H0W8;Q9H0W8-2;M0QZC7;M0R2N0;M0QYR7;M0QX70;M0QZH1;M0R0U0	Protein SMG9	SMG9	0	65191.6	4.81419	other	1
ENSG00000167930;ENSG00000269881	Q9H0X4;Q9H0X4-2;B4DGG1;H7C2U8;C9J3Y6;C9IYB9;C9K0C5;C9JP72;C9J1M4;C9J8V3;C9JJN3;C9JR71;C9JTF7;H7C3L6	Protein ITFG3	ITFG3	0	44504.5	4.6484	other	1
ENSG00000120725	Q9H173;D6REA1;D6RIU8;D6RG16;D6RBP7;D6RAI3;D6R940;A0RZB6	Nucleotide exchange factor SIL1	SIL1	0	63914.1	4.8056	other	1
ENSG00000130703	Q9H1P3;A0A087WTV1	Oxysterol-binding protein-related protein 2	OSBPL2	0	39962	4.60165	other	1
ENSG00000103966	Q9H223;A0A087WUA5	EH domain-containing protein 4	EHD4	0	264979	5.42321	other	1
ENSG00000215305	Q9H269;Q9H269-2;Q5JUA9;Q5JUB0	Vacuolar protein sorting-associated protein 16 homolog	VPS16	0	50757.3	4.7055	other	1
ENSG00000142669	Q9H299;Q5T123	SH3 domain-binding glutamic acid-rich-like protein 3	SH3BGRL3	0	2.62642e+06	6.41936	other	1
ENSG00000261609	Q9H2C0	Gigaxonin	GAN	0	12569.3	4.09931	other	1
ENSG00000072041	Q9H2J7;F8VSG1;Q9H2J7-2;F8WJN6;S4R439;F8VX16	Sodium-dependent neutral amino acid transporter B(0)AT2	SLC6A15	0	13471.1	4.1294	other	1
ENSG00000122033	Q9H2K0	Translation initiation factor IF-3, mitochondrial	MTIF3	0	15805	4.1988	other	1
ENSG00000117543	Q9H2P9;Q9H2P9-5;Q9H2P9-4;A0A087WXP7;Q9H2P9-3;Q9H2P9-2	Diphthine synthase	DPH5	0	131062	5.11748	other	1
ENSG00000117543	Q9H2P9-6;Q96DC6	Diphthine synthase	DPH5	0.00015712	2427.69	3.38519	other	1
ENSG00000259494	Q9H2W6;A0A087WT51	39S ribosomal protein L46, mitochondrial	MRPL46	0	342525	5.53469	other	1
ENSG00000175193	Q9H300;C9JNP8;Q9H300-2;F8WCQ4;H7C0U0;H7C045;H7C122	Presenilins-associated rhomboid-like protein, mitochondrial;P-beta	PARL	0	14848.4	4.17168	other	1
ENSG00000106771	Q9H330-2;Q9H330;Q9H330-4;H7C0G1;Q9H330-3;F8WBJ7	Transmembrane protein 245	TMEM245	0	4564.68	3.65941	other	1
ENSG00000278311	Q9H3C7;Q9H3C7-3;Q9H3C7-2;A0A087X1D7;A0A087X1N0;A0A087X0E5	Gametogenetin-binding protein 2	GGNBP2	0	5642.25	3.75145	other	1
ENSG00000265972	Q9H3M7;Q9H3M7-2	Thioredoxin-interacting protein	TXNIP	0	23387.6	4.36899	other	1
ENSG00000182827	Q9H3P7	Golgi resident protein GCP60	ACBD3	0	298912	5.47554	other	1
ENSG00000179604	Q9H3Q1;Q9H3Q1-2;J3KRZ9;J3QQS6;J3QR93;REV__J3KRZ9	Cdc42 effector protein 4	CDC42EP4	0	97364.4	4.9884	ucRBP	1
ENSG00000153044	Q9H3R5;H0Y9E6	Centromere protein H	CENPH	0	128007	5.10723	other	1
ENSG00000149636	Q9H410;Q9H410-4;Q5JW54;Q5JW53;Q5JW57	Kinetochore-associated protein DSN1 homolog	DSN1	0	109472	5.0393	other	1
ENSG00000149636	Q9H410-3	Kinetochore-associated protein DSN1 homolog	DSN1	0.0038615	251.697	2.40088	other	1
ENSG00000111832	Q9H446	RWD domain-containing protein 1	RWDD1	0	208557	5.31922	other	1
ENSG00000101464	Q9H490;Q9H490-2	Phosphatidylinositol glycan anchor biosynthesis class U protein	PIGU	8.9158e-05	24218.5	4.38415	other	1
ENSG00000128694	Q9H4B0;Q9H4B0-2;Q9H4B0-3;E5RGZ1;E7EVL7;E5RIL9	Probable tRNA N6-adenosine threonylcarbamoyltransferase, mitochondrial	OSGEPL1	0	72056.6	4.85767	other	1
ENSG00000151748	Q9H4B6;H0YJH0;H0YJT4;H0YJ02	Protein salvador homolog 1	SAV1	0	4041.7	3.60656	other	1
ENSG00000272835	Q9H4I9	Essential MCU regulator, mitochondrial	SMDT1	8.6147e-05	40836.5	4.61105	other	1
ENSG00000070882	Q9H4L5;Q9H4L5-3;Q9H4L5-5;Q9H4L5-7	Oxysterol-binding protein-related protein 3	OSBPL3	0	52477.8	4.71998	other	1
ENSG00000070882	Q9H4L5-2;Q9H4L5-4;Q9H4L5-6;Q9H4L5-8;C9JZ19;C9JEF2;C9J8P4	Oxysterol-binding protein-related protein 3	OSBPL3	0.00075726	651.456	2.81388	other	1
ENSG00000100982	Q9H4Z3;A0A087WWZ2	Phosphorylated CTD-interacting factor 1	PCIF1	0	22578.5	4.3537	other	1
ENSG00000163026	Q9H6R7;Q9H6R7-2;Q9H6R7-3;C9JYC1	WD repeat and coiled-coil-containing protein C2orf44	C2orf44	0	17834.6	4.25126	other	1
ENSG00000258529;ENSG00000086848	Q9H6U8;Q9H6U8-3;H0YCW6;Q9H6U8-2;Q9H6U8-4;A0A087WTZ3;A0A087WVC0;A0A087WZY8;A0A087WV58	Alpha-1,2-mannosyltransferase ALG9	ALG9	0.0033216	65922.4	4.81903	other	1
ENSG00000141642	Q9H777;K7EIJ1;E7EUB6;K7EPH7	Zinc phosphodiesterase ELAC protein 1	ELAC1	0	4916.85	3.69169	other	1
ENSG00000173517	Q9H792;H0YN99;H3BUZ5;H3BUE6	Pseudopodium-enriched atypical kinase 1	PEAK1	0	22405.3	4.35035	other	1
ENSG00000185420	Q9H7B4;Q9H7B4-3;B0QZ88;Q9H7B4-2;B0QZA0;A8MXR1;B0QZ99	Histone-lysine N-methyltransferase SMYD3	SMYD3	0	145713	5.1635	other	1
ENSG00000119720	Q9H7Z3;H0YJT6;H0YJT0;G3V338	Protein NRDE2 homolog	NRDE2	0	16470.8	4.21672	other	1
ENSG00000168268	Q9H857-2;Q9H857;Q9H857-3;Q9H857-4	5-nucleotidase domain-containing protein 2	NT5DC2	0	114300	5.05804	other	1
ENSG00000153561	Q9H871;Q9H871-2	Protein RMD5 homolog A	RMND5A	0	21550.8	4.33346	other	1
ENSG00000149474	Q9H8E8;D6RAU4	Cysteine-rich protein 2-binding protein	CSRP2BP	0	4478.4	3.65112	other	1
ENSG00000152229	Q9H939;Q9H939-2	Proline-serine-threonine phosphatase-interacting protein 2	PSTPIP2	0	66423	4.82232	other	1
ENSG00000100802	Q9H972;Q9H972-2;A0A0C4DFZ6;G5E9D9;J3KPV9;G3V2P0;G3V4W6;G3V396	Uncharacterized protein C14orf93	C14orf93	0	785.476	2.89513	ucRBP	1
ENSG00000005448	Q9H977;C9J016;B9A049	WD repeat-containing protein 54	WDR54	0	30251.8	4.48075	other	1
ENSG00000146476	Q9H993;F5GZY1	Protein-glutamate O-methyltransferase	ARMT1	0	131943	5.12039	other	1
ENSG00000164466	Q9H9B4;D6RFI0;S4R2X2;D6RDG7;D6RAE9;H0Y9J5	Sideroflexin-1	SFXN1	0	1.36886e+06	6.13636	other	1
ENSG00000139722	Q9H9H4;F5H4M0;F5H1F6	Vacuolar protein sorting-associated protein 37B	VPS37B	0	56480.6	4.7519	other	1
ENSG00000065665	Q9H9S3;Q9H9S3-3;Q9H9S3-2;F8W776;Q8TC24;C9JJV4;A6NK38;F2Z2C7;A6NIF9;H7C069;H7C1S8	Protein transport protein Sec61 subunit alpha isoform 2	SEC61A2	0.00043209	390.574	2.5917	other	1
ENSG00000134014	Q9H9T3;B4DKA4;Q9H9T3-4;Q9H9T3-5;H0YAP7;E5RG26;E5RIU1	Elongator complex protein 3	ELP3	0	145143	5.1618	other	1
ENSG00000172667	Q9HA38;C9J8H5	Zinc finger matrin-type protein 3	ZMAT3	0	6723.44	3.82759	ucRBP	1
ENSG00000172667	Q9HA38-2	Zinc finger matrin-type protein 3	ZMAT3	0.00015749	703.618	2.84734	ucRBP	1
ENSG00000141560	Q9HA64;I3L139;I3L3W5;I3L407;I3L378	Ketosamine-3-kinase	FN3KRP	0	443123	5.64652	other	1
ENSG00000134905	Q9HA77;H0YFF0;A0A087WWV1;H0YFV1;F5H623;H0YGF2	Probable cysteine--tRNA ligase, mitochondrial	CARS2	0	187921	5.27398	other	1
ENSG00000127125	Q9HAB8;Q9HAB8-2;Q5VVM3;Q5VVM2	Phosphopantothenate--cysteine ligase	PPCS	0	114363	5.05829	other	1
ENSG00000108666	Q9HAS0;J9JIC5;J3KRR1;J3QKQ1;K7EII1;K7ERX0;K7EIQ2;J3KT97	Protein Njmu-R1	C17orf75	0	37949.7	4.57921	other	1
ENSG00000100105	Q9HBE1-3	POZ-, AT hook-, and zinc finger-containing protein 1	PATZ1	0	9254.23	3.96634	other	1
ENSG00000258429	Q9HBH1	Peptide deformylase, mitochondrial	PDF	0	92293	4.96517	other	1
ENSG00000240857	Q9HBH5	Retinol dehydrogenase 14	RDH14	0	57535.4	4.75993	other	1
ENSG00000099875	Q9HBH9	MAP kinase-interacting serine/threonine-protein kinase 2	MKNK2	0	4789.85	3.68032	other	1
ENSG00000107020	Q9HBL7	Plasminogen receptor (KT)	PLGRKT	0	146398	5.16553	other	1
ENSG00000139163	Q9HBU6;H0YH69;Q9HBU6-2;H0YFP7	Ethanolamine kinase 1	ETNK1	0	17183.2	4.2351	other	1
ENSG00000134851	Q9HC07;Q9HC07-2;V9GY93;D6RBL0;D6RD79;V9GYC8	Transmembrane protein 165	TMEM165	0	38201.7	4.58208	other	1
ENSG00000125454	Q9HC21;Q9HC21-2;J3KRY6;J3QLV3;J3KSI7;J3QL84;J3KS44;J3KSB1;J3KTL0;J3QS02	Mitochondrial thiamine pyrophosphate carrier	SLC25A19	0	58493.2	4.76711	other	1
ENSG00000152223	Q9HCE0;Q9HCE0-2;K7EPN4;K7EM87;K7ENK5;K7ENS1	Ectopic P granules protein 5 homolog	EPG5	0	2680.97	3.42829	other	1
ENSG00000070610	Q9HCG7;Q9HCG7-2;Q9HCG7-3;A0A0A0MRV1	Non-lysosomal glucosylceramidase	GBA2	0	3339.11	3.52363	other	1
ENSG00000112787	Q9HCM7	Fibrosin-1-like protein	FBRSL1	0	3845.38	3.58494	other	1
ENSG00000189334	Q9HCY8	Protein S100-A14	S100A14	0	10166.5	4.00717	other	1
ENSG00000131165	Q9HD42;F8VVT7;F8VUA2;F5H875;Q9HD42-2	Charged multivesicular body protein 1a	CHMP1A	0	429485	5.63295	other	1
ENSG00000143367	Q9NNX1;Q9NNX1-3	Tuftelin	TUFT1	0.00029936	1294.15	3.11198	other	1
ENSG00000143367	Q9NNX1-2;A6PVU8;Q6UWW7	Tuftelin	TUFT1	0	17450.8	4.24182	other	1
ENSG00000101901	Q9NP73;Q9NP73-3;A0A096LPI3	Putative bifunctional UDP-N-acetylglucosamine transferase and deubiquitinase ALG13	ALG13	0	59258.8	4.77275	other	1
ENSG00000101901	Q9NP73-2;A0A096LNJ4;A0A087WX43;D6RE84;A0A087WTT9;A0A096LNL2	Putative bifunctional UDP-N-acetylglucosamine transferase and deubiquitinase ALG13	ALG13	0.000231	6558.88	3.81683	other	1
ENSG00000120533	Q9NPA8;E5RHT9;E5RJ84	Transcription and mRNA export factor ENY2	ENY2	0	828058	5.91806	other	1
ENSG00000120533	Q9NPA8-2;E5RHX8;J3KNT2;E5RI00	Transcription and mRNA export factor ENY2	ENY2	0.0011255	377086	5.57644	other	1
ENSG00000167775	Q9NPF0;Q9NPF0-2;M0R100	CD320 antigen	CD320	0.0003008	54233.3	4.73427	other	1
ENSG00000105655	Q9NPH2;Q9NPH2-2;Q9NPH2-3;J3QS51;J3KRH4;J3QRY0;J3QRH1	Inositol-3-phosphate synthase 1	ISYNA1	0	7323.62	3.86473	other	1
ENSG00000196083	Q9NPH3;Q9NPH3-3;C9J1D9;C9JT28	Interleukin-1 receptor accessory protein	IL1RAP	0	3507.54	3.545	other	1
ENSG00000113845	Q9NPL8;C9JU35;G3XA94;C9JR82;F8WAU6;F8WB00;F8WC42;H7C5U1	Complex I assembly factor TIMMDC1, mitochondrial	TIMMDC1	0	15622.6	4.19375	other	1
ENSG00000177963	Q9NPQ8;Q9NPQ8-3;Q9NPQ8-2;H0YEN0;E9PSI0;E9PI04;H0YC88;E9PLE5;E9PMP0	Synembryn-A	RIC8A	0	151841	5.18139	other	1
ENSG00000078237	Q9NQ88	Fructose-2,6-bisphosphatase TIGAR	TIGAR	0	261486	5.41745	other	1
ENSG00000111911	Q9NQE9	Histidine triad nucleotide-binding protein 3	HINT3	0	97289.6	4.98807	other	1
ENSG00000114021	Q9NQR4	Omega-amidase NIT2	NIT2	0	582426	5.76524	other	1
ENSG00000149503	Q9NQS7;Q9NQS7-2;E9PM67	Inner centromere protein	INCENP	0	90182.9	4.95512	other	1
ENSG00000131069	Q9NR19;Q9NR19-2;F8WCJ4;B4DEH9;C9JY31;C9JXD9;C9J7L5;F8WDJ9	Acetyl-coenzyme A synthetase, cytoplasmic	ACSS2	0	48488.3	4.68564	other	1
ENSG00000070785	Q9NR50;Q9NR50-3;Q9NR50-2;H0Y580	Translation initiation factor eIF-2B subunit gamma	EIF2B3	0	312677	5.4951	other	1
ENSG00000047230	Q9NRF8;H0Y5S6	CTP synthase 2	CTPS2	0	104183	5.0178	other	1
ENSG00000100445	Q9NRG7-2;Q9NRG7;Q86TZ5;F6RWC2;Q9NRG7-3;G3V4Z0;G3V5T1;G3V4N6;H0YJ71;G3V451;G3V2Z6;G3V3J5	Epimerase family protein SDR39U1	SDR39U1	0	78041.2	4.89232	other	1
ENSG00000135776	Q9NRK6	ATP-binding cassette sub-family B member 10, mitochondrial	ABCB10	0	26372.4	4.42115	other	1
ENSG00000090372	Q9NRL3;Q9NRL3-3;F5GYK2;Q9NRL3-2;R4GN16;M0R0W8;M0R0P4;M0R317;M0QYS2;M0R2A7;M0QZM0;M0QXN2	Striatin-4	STRN4	0	115635	5.06309	other	1
ENSG00000198856	Q9NRP0;Q9NRP0-2;A0A087WUD3	Oligosaccharyltransferase complex subunit OSTC	OSTC	0	16871.5	4.22715	other	1
ENSG00000136631	Q9NRW7;A0A087WU65	Vacuolar protein sorting-associated protein 45	VPS45	0	200101	5.30125	other	1
ENSG00000026652	Q9NRZ5;Q9NRZ5-2;H0Y5R3;G3XAF1;Q5TEE8;Q6AI25	1-acyl-sn-glycerol-3-phosphate acyltransferase delta	AGPAT4	0	4803.49	3.68156	other	1
ENSG00000160216	Q9NRZ7;Q9NRZ7-2;Q9NRZ7-3;C9JL26;C9J184	1-acyl-sn-glycerol-3-phosphate acyltransferase gamma	AGPAT3	0	6353.43	3.80301	other	1
ENSG00000132434	Q9NS86;H7BZ40	LanC-like protein 2	LANCL2	0	69311.7	4.84081	other	1
ENSG00000070950	Q9NS91;F8WE49;C9J0Q4;H7C3I2;F8WAZ7;H7C0A5	E3 ubiquitin-protein ligase RAD18	RAD18	0	45203.1	4.65517	other	1
ENSG00000185658	Q9NSI6-2;Q9NSI6;Q9NSI6-3;H7BZR9;H0Y463;H7C409;H0Y5I9;H0Y500;Q9NSI6-4;H0Y4R9;H0Y4A7	Bromodomain and WD repeat-containing protein 1	BRWD1	0	3505.18	3.54471	other	1
ENSG00000155307	Q9NSI8;S6FRS6;Q9NSI8-3;Q9NSI8-2	SAM domain-containing protein SAMSN-1	SAMSN1	0.00029817	3148.86	3.49815	ucRBP	1
ENSG00000100162	Q9NSP4;B1AHQ6;Q9NSP4-4;B1AHQ7;Q9NSP4-3;B1AHQ8	Centromere protein M	CENPM	0	94872.8	4.97714	other	1
ENSG00000144848	Q9NT62;Q9NT62-2;F8WDI0;C9JNW8	Ubiquitin-like-conjugating enzyme ATG3	ATG3	0	667568	5.8245	other	1
ENSG00000119929	Q9NTM9;A0A0B4J226;Q5TCZ7	Copper homeostasis protein cutC homolog	CUTC	0	136420	5.13488	other	1
ENSG00000144827	Q9NUJ1;Q9NUJ1-3;F8WBJ5;F8WBQ6	Mycophenolic acid acyl-glucuronide esterase, mitochondrial	ABHD10	0	197249	5.29502	other	1
ENSG00000106460	Q9NUM4;C9JZ87;F2Z3N7;C9J998	Transmembrane protein 106B	TMEM106B	0	59575.3	4.77507	other	1
ENSG00000148943	Q9NUP9;G3V1D4	Protein lin-7 homolog C	LIN7C	0	540983	5.73318	other	1
ENSG00000109775	Q9NUQ7;H0YA18;H0Y9B0	Ufm1-specific protease 2	UFSP2	0	105306	5.02245	other	1
ENSG00000197150	Q9NUT2;Q9NUT2-5;Q9NUT2-4;Q9NUT2-2;Q9NUT2-3;C9JYI3;C9JTY4;H7C5K9	ATP-binding cassette sub-family B member 8, mitochondrial	ABCB8	0	7346.64	3.86609	other	1
ENSG00000145569	Q9NUU6	Inactive ubiquitin thioesterase FAM105A	FAM105A	0	29418.8	4.46862	other	1
ENSG00000101189	Q9NV56	MRG/MORF4L-binding protein	MRGBP	0	94964.9	4.97756	other	1
ENSG00000176142	Q9NV64;C9K0C7	Transmembrane protein 39A	TMEM39A	8.3647e-05	2163	3.33506	other	1
ENSG00000101019	Q9NVA1;Q9NVA1-5;Q9NVA1-2;F6UTR7;Q9NVA1-4;B1AKV4;Q9NVA1-3;B1AKV3;B1AKV6;B1AKV2;F8WCR2;H7BZM2	Ubiquinol-cytochrome-c reductase complex assembly factor 1	UQCC1	0	23350.2	4.36829	other	1
ENSG00000197702	Q9NVD7;Q9NVD7-2	Alpha-parvin	PARVA	0	325440	5.51247	other	1
ENSG00000143493	Q9NVH2;Q9NVH2-3;Q9NVH2-2;Q9NVH2-4;A0A087WXK3;A0A087WYC2;A0A087X0F3;A0A087X1Q0	Integrator complex subunit 7	INTS7	0	27988.8	4.44698	other	1
ENSG00000178502	Q9NVR0	Kelch-like protein 11	KLHL11	0	21791.3	4.33828	other	1
ENSG00000104613	Q9NVR2;H0YBW3;E5RJN5;H0YBB0;H0YBH6;H0YB36;E5RHN1;H0YAU7;H0YB48;H0YC09	Integrator complex subunit 10	INTS10	0	21996.2	4.34235	other	1
ENSG00000104442	Q9NVT9;E5RJ86;E5RHK3;Q9NVT9-2;E9PR92	Armadillo repeat-containing protein 1	ARMC1	0	265393	5.42389	other	1
ENSG00000095209	Q9NVV0;A0A0A0MRS4;H7C3B3;H7C4C1	Trimeric intracellular cation channel type B	TMEM38B	0	6889.74	3.8382	other	1
ENSG00000146416	Q9NVV5-2;Q9NVV5-3;Q9NVV5-4;Q5T2H0	Androgen-induced gene 1 protein	AIG1	0.00015555	3642.07	3.56135	other	1
ENSG00000137814	Q9NVX0;Q9NVX0-3;Q9NVX0-2;H3BP24;U3KQI5;H3BTG9;H3BR32	HAUS augmin-like complex subunit 2	HAUS2	0	82460.5	4.91625	other	1
ENSG00000160058	Q9NW68;Q9NW68-7;Q9NW68-3;Q9NW68-8;Q9NW68-2;Q9NW68-9;E9PS77;E9PQA7;Q9NW68-5;F8W6C6;E9PNA9	BSD domain-containing protein 1	BSDC1	0	45925.9	4.66206	other	1
ENSG00000162384	Q9NWV4	UPF0587 protein C1orf123	C1orf123	0	361741	5.5584	other	1
ENSG00000128973	Q9NWW5;H3BUV4;H3BUT1;H3BNF1;H3BTY4;H3BRN7	Ceroid-lipofuscinosis neuronal protein 6	CLN6	0	14758.9	4.16906	other	1
ENSG00000056050	Q9NWY4;A8MVJ9;REV__J3KSC4;REV__J3QLK0;REV__P60763	UPF0609 protein C4orf27	C4orf27	0	109345	5.0388	other	1
ENSG00000116863	Q9NX46	Poly(ADP-ribose) glycohydrolase ARH3	ADPRHL2	0	210565	5.32339	other	1
ENSG00000198060	Q9NX47	E3 ubiquitin-protein ligase MARCH5	2022-03-05	0	52466.3	4.71988	other	1
ENSG00000106554	Q9NX63;C9JRZ6;F8WAR4;F8WD73	MICOS complex subunit MIC19	CHCHD3	0	1.12729e+06	6.05203	other	1
ENSG00000167264	Q9NX74;E7EUN9;J3QLD5;I3L4Y9;I3L4H0;H3BQX4;H3BM64;H3BMK6;I3L1K5;I3L0K0;H3BRI6;H3BSF3	tRNA-dihydrouridine(20) synthase [NAD(P)+]-like	DUS2	0	49152.9	4.69155	other	1
ENSG00000198113	Q9NXH8	Torsin-4A	TOR4A	0	26683.1	4.42624	other	1
ENSG00000158019	Q9NXR7;Q9NXR7-4;Q9NXR7-3;Q9NXR7-1;F8W733;C9J2G0;A0A075B7D2	BRCA1-A complex subunit BRE	BRE	0	101785	5.00768	other	1
ENSG00000011478	Q9NXS2;Q9NXS2-3;K7EQG1	Glutaminyl-peptide cyclotransferase-like protein	QPCTL	0	87524.8	4.94213	other	1
ENSG00000167977	Q9NXV2;H3BSS5	BTB/POZ domain-containing protein KCTD5	KCTD5	0	68937.7	4.83846	other	1
ENSG00000163605	Q9NY27;Q9NY27-2;Q9NY27-3;C9IZ04;H7C559;F8WCA1;F8WDK3;C9IZF4	Serine/threonine-protein phosphatase 4 regulatory subunit 2	PPP4R2	0	167626	5.22434	other	1
ENSG00000131966	Q9NZ32;V9GYX7;H0YJD9;G3V2Q5;F6S9Y6;G3V524;H0YJE8;G3V4K6	Actin-related protein 10	ACTR10	0	91234.2	4.96016	other	1
ENSG00000114631	Q9NZ53;Q9NZ53-2	Podocalyxin-like protein 2	PODXL2	0	13075.7	4.11647	other	1
ENSG00000006007	Q9NZC3;H3BNA5;H3BRL5;H3BU22	Glycerophosphodiester phosphodiesterase 1	GDE1	0	39131.1	4.59252	other	1
ENSG00000186153	Q9NZC7;Q9NZC7-2;Q9NZC7-5;F5H3R5;Q9NZC7-7;Q9NZC7-6;A0A087WZG5	WW domain-containing oxidoreductase	WWOX	0	218.592	2.33963	other	1
ENSG00000090487	Q9NZD8;Q9NZD8-2;H3BRR0;H0YMB7;H0YKB0;H0YLT5;H0YKM6;H0YLD7;H0YLW1;H0YML6	Maspardin	SPG21	0	74028.4	4.8694	other	1
ENSG00000137409	Q9NZJ7;Q9NZJ7-2;H0Y8C3;Q9NZJ7-3;H7C196	Mitochondrial carrier homolog 1	MTCH1	0	110852	5.04474	other	1
ENSG00000138119	Q9NZM1;Q9NZM1-2;Q9NZM1-5	Myoferlin	MYOF	0	608528	5.78428	other	1
ENSG00000138119	Q9NZM1-3;H0YD14	Myoferlin	MYOF	0.000757	473.473	2.6753	other	1
ENSG00000196914	Q9NZN5	Rho guanine nucleotide exchange factor 12	ARHGEF12	0	9604.67	3.98248	other	1
ENSG00000196914	Q9NZN5-2	Rho guanine nucleotide exchange factor 12	ARHGEF12	8.5397e-05	206.353	2.31461	other	1
ENSG00000213672	Q9NZQ3-3;Q9NZQ3-4;H7C2K2;H7C0T9;F8WCR8	NCK-interacting protein with SH3 domain	NCKIPSD	0	80941.4	4.90817	other	1
ENSG00000105926	Q9NZW5;C9J4Q3;C9JGI8;F8WCD2;R4GNA8	MAGUK p55 subfamily member 6	MPP6	0	75192.7	4.87618	other	1
ENSG00000125037	Q9P0I2;Q9P0I2-2;S4R3U9	ER membrane protein complex subunit 3	EMC3	0	191270	5.28165	other	1
ENSG00000111843	Q9P0S9	Transmembrane protein 14C	TMEM14C	8.507e-05	328052	5.51594	other	1
ENSG00000133627	Q9P1U1;Q9P1U1-2;Q9C0K3;A0A0A0MTI9;C9IZN3	Actin-related protein 3B	ACTR3B	0	4414.43	3.64487	other	1
ENSG00000012822	Q9P1Z2;Q9P1Z2-2;Q9P1Z2-3;F8VQE3;F8W0X2;F8VRQ9;F8VWP8;F8VPN1;F8VUB3;F8VZI3;H3BRW8	Calcium-binding and coiled-coil domain-containing protein 1	CALCOCO1	0	13378.4	4.1264	other	1
ENSG00000112877	Q9P209;A0A0G2JR44;Q9P209-2	Centrosomal protein of 72 kDa	CEP72	0	20338.3	4.30832	other	1
ENSG00000015133	Q9P219;Q9P219-2;A0A0A0MR69;Q9P219-3;H0YJX5;Q0P665;G3V3S0	Protein Daple	CCDC88C	0	1398.26	3.14559	other	1
ENSG00000134444	Q9P260	LisH domain and HEAT repeat-containing protein KIAA1468	KIAA1468	0	30708.9	4.48726	other	1
ENSG00000134444	Q9P260-2	LisH domain and HEAT repeat-containing protein KIAA1468	KIAA1468	0.00095303	384.453	2.58484	other	1
ENSG00000143079	Q9P2B4;B1AMN7	CTTNBP2 N-terminal-like protein	CTTNBP2NL	0	59178.2	4.77216	other	1
ENSG00000164323	Q9P2B7;Q9P2B7-2;D6RDU8;A0A0A0MQZ5	Cilia- and flagella-associated protein 97	CFAP97	0	5039.82	3.70241	other	1
ENSG00000283068	Q9P2D0;E7EPI0;Q9P2D0-2;E9PDR5;D6R9F4;H0Y9N7	Inhibitor of Bruton tyrosine kinase	IBTK	0	9117.85	3.95989	other	1
ENSG00000128829	Q9P2K8;Q9P2K8-2;H0YME5;Q9P2K8-3;H0YND8;H0YNY9	Eukaryotic translation initiation factor 2-alpha kinase 4	EIF2AK4	0	27031.9	4.43188	other	1
ENSG00000205978	Q9P2P1;Q9P2P1-2	Protein NYNRIN	NYNRIN	0	1614.35	3.208	other	1
ENSG00000138411	Q9P2P5;Q9P2P5-2;C9JHL2;C9JPI9	E3 ubiquitin-protein ligase HECW2	HECW2	0	739.967	2.86921	other	1
ENSG00000136143	Q9P2R7;Q9P2R7-2;Q5T9Q5;Q5T9Q8	Succinyl-CoA ligase [ADP-forming] subunit beta, mitochondrial	SUCLA2	0	387812	5.58862	other	1
ENSG00000168818	Q9P2W9;D6RF48;D6RC71	Syntaxin-18	STX18	0	33440.3	4.52427	other	1
ENSG00000135336	Q9UBD5	Origin recognition complex subunit 3	ORC3	0	58487.7	4.76706	other	1
ENSG00000135336	Q9UBD5-2;U3KQL3	Origin recognition complex subunit 3	ORC3	0.00041902	419.256	2.62248	other	1
ENSG00000158623	Q9UBF2;Q9UBF2-2	Coatomer subunit gamma-2	COPG2	0	123369	5.0912	other	1
ENSG00000148444	Q9UBI1;H0Y4E5;H0Y4W0;R4GNF2;R4GN06	COMM domain-containing protein 3	COMMD3	8.2638e-05	33379.5	4.52348	other	1
ENSG00000133027	Q9UBM1-2;Q9UBM1;Q9UBM1-3;J3KTR2;J3QLU8;D3YTC7	Phosphatidylethanolamine N-methyltransferase	PEMT	0.001073	66935.2	4.82565	other	1
ENSG00000094631	Q9UBN7;Q9UBN7-2;A6NDI8;E7EPS2;E7EP63;E7ER52;E9PEH1;C9J172;C9JEF4;H7C0Z9	Histone deacetylase 6	HDAC6	0	33800.5	4.52892	other	1
ENSG00000094975	Q9UBS9;Q9UBS9-2;B4DYM4;A0A087WV04	SUN domain-containing ossification factor	SUCO	0	868.913	2.93898	other	1
ENSG00000137414	Q9UBU6	Protein FAM8A1	FAM8A1	0	7606.17	3.88117	other	1
ENSG00000185787	Q9UBU8-2;B3KTM8;H0YLJ3;H0YMJ0	Mortality factor 4-like protein 1	MORF4L1	0	379536	5.57925	other	1
ENSG00000071537	Q9UBV2;Q9UBV2-2;G3V3B3	Protein sel-1 homolog 1	SEL1L	0	49425.1	4.69395	other	1
ENSG00000027847	Q9UBV7;D6RJI5;H0Y9D6;D6RDJ8;D6RA33	Beta-1,4-galactosyltransferase 7;Xylosylprotein 4-beta-galactosyltransferase	B4GALT7	0	5877.01	3.76916	other	1
ENSG00000121741	Q9UBW7	Zinc finger MYM-type protein 2	ZMYM2	0	31897.2	4.50375	other	1
ENSG00000184076	Q9UDW1;Q9NZY4	Cytochrome b-c1 complex subunit 9	UQCR10	0	709402	5.85089	other	1
ENSG00000172175	Q9UDY8	Mucosa-associated lymphoid tissue lymphoma translocation protein 1	MALT1	0	86080.1	4.9349	other	1
ENSG00000100568	Q9UEU0;Q9UEU0-2;H0YJL5;H0YJJ5;J3KMW2;G3V5I2	Vesicle transport through interaction with t-SNAREs homolog 1B	VTI1B	0	46469.1	4.66716	other	1
ENSG00000148700	Q9UEY8	Gamma-adducin	ADD3	0	143296	5.15623	other	1
ENSG00000148700	Q9UEY8-2;A0A087WX08	Gamma-adducin	ADD3	0	15989.2	4.20383	other	1
ENSG00000136783	Q9UFN0	Protein NipSnap homolog 3A	NIPSNAP3A	0	119326	5.07673	other	1
ENSG00000089057	Q9UGH3;Q9UGH3-2;H0Y544	Solute carrier family 23 member 2	SLC23A2	0.0001557	1639.72	3.21477	other	1
ENSG00000100281	Q9UGU5;B0QXZ8;B0QXZ9;F8WDU7	HMG domain-containing protein 4	HMGXB4	0	18572.3	4.26887	other	1
ENSG00000133606	Q9UHC7;Q9UHC7-3;Q9UHC7-2;Q9UHC7-4;C9IY57;C9J031;C9JYX8;C9IZP5;F8WEY8	E3 ubiquitin-protein ligase makorin-1	MKRN1	0	3205.05	3.50583	RBP	1
ENSG00000006453	Q9UHR4	Brain-specific angiogenesis inhibitor 1-associated protein 2-like protein 1	BAIAP2L1	0	71124.4	4.85202	other	1
ENSG00000108510	Q9UHV7;J3QRB7	Mediator of RNA polymerase II transcription subunit 13	MED13	0	5783.75	3.76221	other	1
ENSG00000132837	Q9UI17;Q8TCC6;Q9UI17-2	Dimethylglycine dehydrogenase, mitochondrial	DMGDH	0	336.111	2.52648	other	1
ENSG00000122687	Q9UI43;E9PGN6	rRNA methyltransferase 2, mitochondrial	FTSJ2	0	32051.4	4.50585	other	1
ENSG00000149823	Q9UID3;E9PKX7;E9PJ36;E9PRV0;E9PMB6;H0YEE1;E9PQD5;E9PKE5;H0YDX9	Vacuolar protein sorting-associated protein 51 homolog	VPS51	0	70244	4.84661	other	1
ENSG00000149823	Q9UID3-2	Vacuolar protein sorting-associated protein 51 homolog	VPS51	0.0062644	404.839	2.60728	other	1
ENSG00000123636	Q9UIF8;Q9UIF8-4;Q9UIF8-2;Q9UIF8-5;Q9UIF8-3;A0A0A0MR97;H7BXK5;H7C092	Bromodomain adjacent to zinc finger domain protein 2B	BAZ2B	0	3598.46	3.55612	other	1
ENSG00000131067	Q9UJ14;Q9UJ14-5;A2A2G5;Q9UJ14-4;A0A0D9SF08	Gamma-glutamyltransferase 7;Gamma-glutamyltransferase 7 heavy chain;Gamma-glutamyltransferase 7 light chain	GGT7	0	3510.3	3.54534	other	1
ENSG00000154710	Q9UJ41;E9PHB8;C9JTB6	Rab5 GDP/GTP exchange factor	RABGEF1	0.00036451	57637.4	4.7607	other	1
ENSG00000154710	Q9UJ41-2;E9PFK9;Q9UJ41-4;Q9UJ41-3;Q3HKR1;A0A0A0MSJ3;V9GYI8;C9JDA2	Rab5 GDP/GTP exchange factor	RABGEF1	0	47373.7	4.67554	other	1
ENSG00000131373	Q9UJ83;Q9UJ83-2;C9J306;C9JJM7	2-hydroxyacyl-CoA lyase 1	HACL1	0	60513.3	4.78185	other	1
ENSG00000088766	Q9UJA2;Q9UJA2-2	Cardiolipin synthase (CMP-forming)	CRLS1	0.0054301	3820.92	3.58217	other	1
ENSG00000075391	Q9UJF2;H0Y638	Ras GTPase-activating protein nGAP	RASAL2	0.0018708	529.929	2.72422	other	1
ENSG00000075391	Q9UJF2-2	Ras GTPase-activating protein nGAP	RASAL2	0	20650.8	4.31494	other	1
ENSG00000132912	Q9UJW0;Q9UJW0-2;H9KVE0;E5RK21;E5RGG1;E5RI97	Dynactin subunit 4	DCTN4	0	160145	5.20451	other	1
ENSG00000053900	Q9UJX5;Q9UJX5-3;Q9UJX5-2;D6RAP6;D6RFM7	Anaphase-promoting complex subunit 4	ANAPC4	0	58879	4.76996	other	1
ENSG00000176248	Q9UJX6;Q9UJX6-2	Anaphase-promoting complex subunit 2	ANAPC2	0	33411.8	4.5239	other	1
ENSG00000165283	Q9UJZ1;A0A087WYB4;Q9UJZ1-2;F2Z2I8	Stomatin-like protein 2, mitochondrial	STOML2	0	1.48331e+06	6.17123	other	1
ENSG00000189159	Q9UK76;J3KT51;F2Z3M5	Hematological and neurological expressed 1 protein;Hematological and neurological expressed 1 protein, N-terminally processed	HN1	0	1.48417e+06	6.17149	other	1
ENSG00000189159	Q9UK76-3;J3KSH8	Hematological and neurological expressed 1 protein;Hematological and neurological expressed 1 protein, N-terminally processed	HN1	8.6081e-05	6290.42	3.79868	other	1
ENSG00000154310	Q9UKE5;Q9UKE5-3;C9JVV1	TRAF2 and NCK-interacting protein kinase	TNIK	0.0038644	917.079	2.96241	other	1
ENSG00000154310	Q9UKE5-4;Q9UKE5-7	TRAF2 and NCK-interacting protein kinase	TNIK	0	3177.29	3.50206	other	1
ENSG00000133935	Q9UKR5	Probable ergosterol biosynthetic protein 28	C14orf1	8.19e-05	4416.16	3.64504	other	1
ENSG00000112029	Q9UKT4;Q9UKT4-2	F-box only protein 5	FBXO5	0	3277.82	3.51559	other	1
ENSG00000159461	Q9UKV5;R4GNG2;H3BRK9	E3 ubiquitin-protein ligase AMFR	AMFR	0	8013	3.9038	other	1
ENSG00000166170	Q9UL15;Q9UL15-2;G3V274	BAG family molecular chaperone regulator 5	BAG5	0	107457	5.03123	other	1
ENSG00000104164	Q9UL45;H3BST1;H3BR42;H3BNE3;H3BU57;H3BN13;Q9UL45-2;H3BPR6	Biogenesis of lysosome-related organelles complex 1 subunit 6	BLOC1S6	0	63603.3	4.80348	other	1
ENSG00000186487	Q9UL68;Q9UL68-2;Q9UL68-4;R4GMY9;H7BYU4;Q9UL68-3	Myelin transcription factor 1-like protein	MYT1L	0.00015588	228.228	2.35837	other	1
ENSG00000123992	Q9ULA0;E7ETB3;E7EMB6;F8WAN0;C9JBE1;C9J1E2	Aspartyl aminopeptidase	DNPEP	0	199570	5.3001	other	1
ENSG00000107719	Q9ULE6	Paladin	PALD1	0	5314.82	3.72549	other	1
ENSG00000103034	Q9ULP0-3;Q9ULP0-6;H3BPH8;H3BRT9;H3BMR6;H3BR92;H3BNQ1;H3BN97;H3BM40;H3BNB4;H3BPT6;H3BN53;H3BQ86;H3BNX9;H3BS80	Protein NDRG4	NDRG4	0	1836.97	3.2641	other	1
ENSG00000103034	Q9ULP0-7;Q9ULP0-8;B7Z9X4;H3BPQ3;H3BU08;H3BPY2;H3BMG5;H3BNE7;H3BSC3;H3BU25	Protein NDRG4	NDRG4	0	2467.66	3.39229	other	1
ENSG00000272333	Q9UMN6;Q9UMN6-2	Histone-lysine N-methyltransferase 2B	KMT2B	0	2751.98	3.43965	other	1
ENSG00000275066	Q9UMZ2-5;Q9UMZ2	Synergin gamma	SYNRG	0	14887.8	4.17283	other	1
ENSG00000185104	Q9UNN5;Q9UNN5-2;B1ANM7;B3KT28	FAS-associated factor 1	FAF1	0	229065	5.35996	other	1
ENSG00000116830	Q9UNY4;X6RI15	Transcription termination factor 2	TTF2	0	39157	4.59281	other	1
ENSG00000124067	Q9UP95;Q9UP95-2;Q9UP95-5;Q9UP95-6;I3L4N6;Q9UP95-7;Q9UP95-3;Q9UP95-4;I3L1N8;J3QSF2	Solute carrier family 12 member 4	SLC12A4	0	22428.9	4.35081	other	1
ENSG00000198952	Q9UPR3	Protein SMG5	SMG5	0	14268.6	4.15438	other	1
ENSG00000182473	Q9UPT5-1	Exocyst complex component 7	EXOC7	0	451.566	2.65472	other	1
ENSG00000182473	Q9UPT5-2	Exocyst complex component 7	EXOC7	8.3493e-05	1510.11	3.17901	other	1
ENSG00000182473	Q9UPT5-6;Q9UPT5;A0A0A0MSB8;Q9UPT5-5;Q9UPT5-4;K7ERQ5;B5MCY9	Exocyst complex component 7	EXOC7	0	136161	5.13405	other	1
ENSG00000124422	Q9UPT9;Q9UPT9-2;K7ESK0;K7ERX6;J3QS30	Ubiquitin carboxyl-terminal hydrolase 22	USP22	0	14123	4.14993	other	1
ENSG00000020577	Q9UPU9;Q9UPU9-3;Q9UPU9-2;G3V2R1	Protein Smaug homolog 1	SAMD4A	0	8773.16	3.94316	other	1
ENSG00000110756	Q9UPZ3;F5GWM5;F5H6Q8	Hermansky-Pudlak syndrome 5 protein	HPS5	0	10275.6	4.01181	other	1
ENSG00000083937	Q9UQN3;C9J0A7;Q9UQN3-2;A0A087WW88	Charged multivesicular body protein 2b	CHMP2B	0	357014	5.55269	other	1
ENSG00000159921	Q9Y223-2;Q9Y223;Q9Y223-4;Q9Y223-5	Bifunctional UDP-N-acetylglucosamine 2-epimerase/N-acetylmannosamine kinase;UDP-N-acetylglucosamine 2-epimerase (hydrolyzing);N-acetylmannosamine kinase	GNE	0	153199	5.18526	other	1
ENSG00000181061;ENSG00000280571	Q9Y241;C9JAW5;C9JNU6	HIG1 domain family member 1A, mitochondrial	HIGD1A	0	361043	5.55756	other	1
ENSG00000132963	Q9Y244	Proteasome maturation protein	POMP	0	74226	4.87056	other	1
ENSG00000165410	Q9Y281;F8WDN3	Cofilin-2	CFL2	0	929911	5.96844	other	1
ENSG00000138074	Q9Y289;E7EW78;E7ENN0;E7EMX0;E7EW41;E7ERE1;E7ENG0	Sodium-dependent multivitamin transporter	SLC5A6	0	6801.15	3.83258	other	1
ENSG00000111875	Q9Y294	Histone chaperone ASF1A	ASF1A	0	358200	5.55413	other	1
ENSG00000157654	Q9Y2D5-6;Q9Y2D5-4;Q9Y2D5-5;Q9Y2D5;Q9Y2D5-7	A-kinase anchor protein 2	AKAP2	0	113068	5.05334	other	1
ENSG00000186866	Q9Y2G5;Q9Y2G5-1;Q9Y2G5-2;H7C2T5;A0A0C4DGX7;S6FW71	GDP-fucose protein O-fucosyltransferase 2	POFUT2	0	18773.7	4.27355	other	1
ENSG00000173120	Q9Y2K7;Q9Y2K7-2;Q9Y2K7-3;Q9Y2K7-5;H3BQP6	Lysine-specific demethylase 2A	KDM2A	0	42190.1	4.62521	other	1
ENSG00000197448	Q9Y2Q3;Q9Y2Q3-2;Q9Y2Q3-3;E9PFN5;Q9Y2Q3-4	Glutathione S-transferase kappa 1	GSTK1	0	478559	5.67994	other	1
ENSG00000186184	Q9Y2S0	DNA-directed RNA polymerases I and III subunit RPAC2	POLR1D	0	344092	5.53667	other	1
ENSG00000186184	Q9Y2S0-2;A0A087WTY1;Q7Z776;A0A087X0U2	DNA-directed RNA polymerases I and III subunit RPAC2	POLR1D	0.00036523	15020.2	4.17668	other	1
ENSG00000004142	Q9Y2S7;B4DEM9	Polymerase delta-interacting protein 2	POLDIP2	0	239878	5.37999	other	1
ENSG00000153048	Q9Y2V2;H3BUY4;H3BPY5;H3BNU9;H3BSW7	Calcium-regulated heat stable protein 1	CARHSP1	0	1.0061e+06	6.00264	other	1
ENSG00000108262	Q9Y2X7;J3QRU8;J3QLH1	ARF GTPase-activating protein GIT1	GIT1	0.00042382	420.151	2.62341	other	1
ENSG00000108262	Q9Y2X7-3;A0A0C4DGN6;J3QL89;Q9Y2X7-2;J3QQI0;REV__F5H0W1	ARF GTPase-activating protein GIT1	GIT1	0	86494.4	4.93699	other	1
ENSG00000097033	Q9Y371;Q9Y371-3	Endophilin-B1	SH3GLB1	0.0017452	3353.06	3.52544	other	1
ENSG00000097033	Q9Y371-2;A0A087WW40	Endophilin-B1	SH3GLB1	0	252440	5.40216	other	1
ENSG00000135932	Q9Y376;A0A087X0K1	Calcium-binding protein 39	CAB39	0	281430	5.44937	other	1
ENSG00000198833	Q9Y385	Ubiquitin-conjugating enzyme E2 J1	UBE2J1	0	6496.72	3.81269	other	1
ENSG00000115540	Q9Y3A3;F8WAQ8	MOB-like protein phocein	MOB4	8.9389e-05	27506.9	4.43944	other	1
ENSG00000120860	Q9Y3C0;F5GZ97;F5GWI9;H0YGN0;F5H0A7;F5GXZ4;F5H2P1	WASH complex subunit CCDC53	CCDC53	0	105990	5.02527	other	1
ENSG00000144034	Q9Y3C4;Q9Y3C4-3;Q9Y3C4-2	EKC/KEOPS complex subunit TPRKB	TPRKB	0	260398	5.41564	other	1
ENSG00000137168	Q9Y3C6	Peptidyl-prolyl cis-trans isomerase-like 1	PPIL1	0	746921	5.87327	other	1
ENSG00000143222	Q9Y3C8	Ubiquitin-fold modifier-conjugating enzyme 1	UFC1	0	814535	5.91091	other	1
ENSG00000279247	Q9Y3D8;A0A087WVD7;D6RDH4	Adenylate kinase isoenzyme 6	AK6;TAF9	0	308433	5.48916	other	1
ENSG00000100263	Q9Y3P4	Rhomboid domain-containing protein 3	RHBDD3	0.00023086	7556.68	3.87833	other	1
ENSG00000011454	Q9Y3P9;Q9Y3P9-3;Q9Y3P9-4;B5MCD9;C9JGR5	Rab GTPase-activating protein 1	RABGAP1	0	89014.8	4.94946	other	1
ENSG00000166557	Q9Y3Q3	Transmembrane emp24 domain-containing protein 3	TMED3	0	43401.4	4.6375	other	1
ENSG00000105058	Q9Y421;K7EIY1;K7ENN5;Q9Y421-2;Q9Y421-3;K7ELZ8	Protein FAM32A	FAM32A	0	228858	5.35957	ucRBP	1
ENSG00000128944	Q9Y448;V9GY01;Q9Y448-2;Q9Y448-3;H0YM11;H0YLA7;H0YLH8;H0YKD4;H0YNN6	Small kinetochore-associated protein	KNSTRN	0	174022	5.2406	other	1
ENSG00000185344	Q9Y487;Q8TBM3;F5H5F3;F5GX48;F5H847	V-type proton ATPase 116 kDa subunit a isoform 2;V-type proton ATPase subunit a	ATP6V0A2	0	17926.7	4.2535	other	1
ENSG00000164080	Q9Y4B4;H0Y760	Helicase ARIP4	RAD54L2	0	6067.44	3.78301	other	1
ENSG00000168502	Q9Y4B5;Q9Y4B5-2;J3QLE1	Microtubule cross-linking factor 1	MTCL1	0	20566.8	4.31317	other	1
ENSG00000168502	Q9Y4B5-4	Microtubule cross-linking factor 1	MTCL1	8.2338e-05	292.347	2.4659	other	1
ENSG00000277140	Q9Y4F3;Q9Y4F3-4;Q9Y4F3-3;G8JLP4;F8VVB8;Q9Y4F3-6;F8VRS5	Meiosis arrest female protein 1	KIAA0430	0.0012462	328.577	2.51664	RBP	1
ENSG00000277140	Q9Y4F3-5	Meiosis arrest female protein 1	KIAA0430	0	5838.41	3.76629	RBP	1
ENSG00000099814	Q9Y4F5-2	Centrosomal protein of 170 kDa protein B	CEP170B	0	3947.86	3.59636	other	1
ENSG00000168397	Q9Y4P1;Q9Y4P1-6;Q9Y4P1-2;Q9Y4P1-4;C9JQ72;C9JIK8;Q9Y4P1-3;H7C2A6;C9J3C0;F2Z2K8;C9JVD5;H0Y2Y0;C9J1C1	Cysteine protease ATG4B	ATG4B	0	59506.2	4.77456	other	1
ENSG00000106355	Q9Y4Y9;B8ZZF8;Q9Y4Y9-2;F8W8Y8	U6 snRNA-associated Sm-like protein LSm5	LSM5	0	851996	5.93044	other	1
ENSG00000100347	Q9Y512	Sorting and assembly machinery component 50 homolog	SAMM50	0	293733	5.46795	other	1
ENSG00000081870	Q9Y547;A6NIR2;X6R7Y7;A6NG08	Intraflagellar transport protein 25 homolog	HSPB11	0	308568	5.48935	other	1
ENSG00000278501	Q9Y584	Mitochondrial import inner membrane translocase subunit Tim22	TIMM22	0	81775.8	4.91262	other	1
ENSG00000060069	Q9Y5B0;K7EJD2;A0A0A0MR03	RNA polymerase II subunit A C-terminal domain phosphatase	CTDP1	0	29806.6	4.47431	other	1
ENSG00000091651	Q9Y5N6;H3BT22;H3BTQ7;H3BMA4	Origin recognition complex subunit 6	ORC6	0	39012	4.5912	other	1
ENSG00000173540	Q9Y5P6;Q9Y5P6-2	Mannose-1-phosphate guanyltransferase beta	GMPPB	0	233588	5.36845	other	1
ENSG00000156256	Q9Y5T5;Q9Y5T5-5;H9KVB6	Ubiquitin carboxyl-terminal hydrolase 16	USP16	0.0062059	236.464	2.37377	other	1
ENSG00000156256	Q9Y5T5-2;Q9Y5T5-3	Ubiquitin carboxyl-terminal hydrolase 16	USP16	0	28371.5	4.45288	other	1
ENSG00000134049	Q9Y5U9	Immediate early response 3-interacting protein 1	IER3IP1	0	58194.2	4.76488	other	1
ENSG00000130340	Q9Y5X1;A0A087WYU1;A0A087WVE4;A0A087WZW2	Sorting nexin-9;Sorting nexin	SNX9	0	202566	5.30657	other	1
ENSG00000095906	Q9Y5Y2;H3BQR2;H3BNF0;H3BRE1;H3BRK5;H3BMW1	Cytosolic Fe-S cluster assembly factor NUBP2	NUBP2	0	352587	5.54727	other	1
ENSG00000051620	Q9Y5Z4;Q9Y5Z4-2;Q5THN1;C9IZA0	Heme-binding protein 2	HEBP2	0	155749	5.19242	other	1
ENSG00000179010	Q9Y605;A0A087WTY9	MORF4 family-associated protein 1	MRFAP1	0	220163	5.34274	other	1
ENSG00000196498	Q9Y618;Q9Y618-4;C9J0Q5;Q9Y618-5;C9JE98;C9J7T7;C9JQE8	Nuclear receptor corepressor 2	NCOR2	0	64328.4	4.8084	other	1
ENSG00000196498	Q9Y618-3;C9JFD3;C9J330;Q9Y618-2;H0YGK8;H7C1J7;H7C184;H7C0P3	Nuclear receptor corepressor 2	NCOR2	0.0038646	550	2.74036	other	1
ENSG00000102743	Q9Y619;Q5VZD9;F2Z354;Q9BXI2	Mitochondrial ornithine transporter 1	SLC25A15	0	47026.1	4.67234	other	1
ENSG00000158769	Q9Y624;A0A087WY82;Q9Y624-2	Junctional adhesion molecule A	F11R	0	11298.2	4.05301	other	1
ENSG00000156642	Q9Y639;Q9Y639-1;Q9UFM8;Q9Y639-4;Q9Y639-5;Q9Y639-3;H3BU51;H3BQ94	Neuroplastin	NPTN;DKFZp566H1924	0	152348	5.18284	other	1
ENSG00000079150	Q9Y680-2;Q9Y680;Q9Y680-3;F8WCU2	Peptidyl-prolyl cis-trans isomerase FKBP7	FKBP7	0	109823	5.04069	other	1
ENSG00000130714	Q9Y6A1;Q9Y6A1-3;Q9Y6A1-2;Q9Y6A1-4;Q5JT02;Q5JT03;Q5JT04;Q5JSZ6;Q5JT07	Protein O-mannosyl-transferase 1	POMT1	0	8741.51	3.94159	other	1
ENSG00000013810	Q9Y6A5;C9JA91;E7EMT0;H0Y8F2;F8WC55	Transforming acidic coiled-coil-containing protein 3	TACC3	0	51466.8	4.71153	other	1
ENSG00000114902	Q9Y6A9;X6R2S6;C9JBL1	Signal peptidase complex subunit 1	SPCS1	0	526182	5.72114	other	1
ENSG00000152700	Q9Y6B6;D6RD69;Q9H029;D6R9R5;D6RDB2;D6RAA2	GTP-binding protein SAR1b	SAR1B;DKFZp434B2017	0	324985	5.51186	other	1
ENSG00000106153	Q9Y6H1;Q5T1J5	Coiled-coil-helix-coiled-coil-helix domain-containing protein 2	CHCHD2	0	1.23863e+06	6.09294	other	1
ENSG00000033867	Q9Y6M7-13;Q9Y6M7-7;Q9Y6M7-8;Q9Y6M7-2;E9PFN4;Q9Y6M7;C9JRP1;Q9Y6M7-14;H7C3C4	Sodium bicarbonate cotransporter 3;Anion exchange protein	SLC4A7	8.1666e-05	2409.37	3.3819	other	1
ENSG00000033867	Q9Y6M7-6;Q9Y6M7-9;Q9Y6M7-12;A0A0A0MST8;Q9Y6M7-11;Q9Y6M7-10	Sodium bicarbonate cotransporter 3;Anion exchange protein	SLC4A7	0	19134.5	4.28182	other	1
ENSG00000169855	Q9Y6N7-3;Q9Y6N7-4;Q9Y6N7;Q9Y6N7-2;Q9Y6N7-5;A0A087WTM1;Q9Y6N7-6;H7C545	Roundabout homolog 1	ROBO1	0	44194.4	4.64537	other	1
ENSG00000040731	Q9Y6N8;D6RJG0	Cadherin-10	CDH10	0.0013061	156.64	2.1949	other	1
ENSG00000131375	Q9Y6W3;F8WCZ1;F8WDQ3;H7C0F1	Calpain-7	CAPN7	0	43377.2	4.63726	other	1
ENSG00000099341	R4GMR5;P48556;K7EJR3;K7EJC1;K7ENY6;K7ERW6	26S proteasome non-ATPase regulatory subunit 8	PSMD8	0	666187	5.8236	other	1
ENSG00000263163	X6R3N0;Q5K4L6;Q5K4L6-2;H7BZH4;Q5K4L6-3;H0YDP0;H0YDM5	Long-chain fatty acid transport protein 3	SLC27A3	0	8811.58	3.94505	other	1
ENSG00000283017	X6RLX0;K7EIZ7;K7EKH8;K7EP25	-	ERC1	0.0016811	NA	#VALUE!	other	1
ENSG00000166503	Q9Y3E1;A0A024R216;H3BPM9;H3BPQ6	Hepatoma-derived growth factor-related protein 3	HDGFRP3	0	61652.6	4.78995	other	2
ENSG00000102805	O75503;A0A024R644;A0A087WZY0	Ceroid-lipofuscinosis neuronal protein 5	CLN5	0	31601.1	4.4997	other	2
ENSG00000113356	O15318;D6R9U7;A0A087WTV7;D6R921;D6RIT0;D6RJH6;D6REQ0	DNA-directed RNA polymerase III subunit RPC7	POLR3G	0	34607.5	4.53917	other	2
ENSG00000132792	Q8WYA6;A0A087WUB9;Q8WYA6-4;Q8WYA6-2;Q8WYA6-3;A2A2P1	Beta-catenin-like protein 1	CTNNBL1	0	318120	5.50259	other	2
ENSG00000149476	Q3LXA3;A0A087WUL0;H0YCY6;Q3LXA3-2;E9PJG8;E9PQR1	Bifunctional ATP-dependent dihydroxyacetone kinase/FAD-AMP lyase (cyclizing);ATP-dependent dihydroxyacetone kinase;FAD-AMP lyase (cyclizing)	DAK;TKFC	0	198042	5.29676	other	2
ENSG00000277791	A0A087WUL2	-	PSMB3	0.0067371	9571.56	3.98098	other	2
ENSG00000233276	A0A087WUQ6;P07203	Glutathione peroxidase;Glutathione peroxidase 1	GPX1	0	108275	5.03453	other	2
ENSG00000278882;ENSG00000134250;ENSG00000270629;ENSG00000271383	A0A096LNW5;A0A087WV16;A0A0B4J2B3;Q7Z3S9;Q7Z3S9-3;R4GN02	Notch homolog 2 N-terminal-like protein	NOTCH2;NBPF14;NOTCH2NL	0.00041958	1538.61	3.18713	other	2
ENSG00000171135	Q8N5M9;A0A087WY88	Protein jagunal homolog 1	JAGN1	0	46213	4.66476	other	2
ENSG00000101365	A0A087WZN1;O43837-2;A0A087X2E5;A0A0D9SET9	Isocitrate dehydrogenase [NAD] subunit, mitochondrial;Isocitrate dehydrogenase [NAD] subunit beta, mitochondrial	IDH3B	0	620688	5.79287	other	2
ENSG00000136051	Q2M389;A0A087X256;Q2M389-2;F8W1W1;F8VYH7;F8VNZ5;R4GMM5	WASH complex subunit 7	KIAA1033	0	66557.6	4.8232	other	2
ENSG00000119922	P09913;A0A087X279	Interferon-induced protein with tetratricopeptide repeats 2	IFIT2	0	7239.61	3.85972	ucRBP	2
ENSG00000169727	A0A096LP07	-	GPS1	8.707e-05	2042.35	3.31013	other	2
ENSG00000129515	A0A0A0MRI2;Q9UNH7-2;G3V5X9;G3V4Z5;H0YJF8;G3V2U1;G3V5U2	Sorting nexin-6;Sorting nexin-6, N-terminally processed	SNX6	0	1371.91	3.13732	other	2
ENSG00000102038	A0A0A0MRP6;P28370-2	Probable global transcription activator SNF2L1	SMARCA1	0	3974.85	3.59932	other	2
ENSG00000137413	A0A0A0MRR3	-	TAF8	0.00030234	3099.61	3.49131	other	2
ENSG00000134686	Q8IXK0;A0A0A0MSI2;Q8IXK0-4;Q8IXK0-5;B3KPJ4	Polyhomeotic-like protein 2	PHC2	0	17049.1	4.2317	other	2
ENSG00000231925;ENSG00000206281	A2AB90;A0A0A0MSV9;O15533;A0A0G2JKZ1;A0A0G2JH37;O15533-3;O15533-2;A0A0A0MT98;O15533-4;Q6P1N7;C9JA35;A0A0G2JJI5	Tapasin	TAPBP	0	162487	5.21082	other	2
ENSG00000145604	Q13309;A0A0A0MTL5;D6R9R7;Q13309-4;D6RF40;H0Y9I9	S-phase kinase-associated protein 2	SKP2	0	89785.9	4.95321	other	2
ENSG00000278760	A0A0A6YYL4;P57737-3;Q9Y3D7;I3L0X9;I3L3T0;I3L1U7;I3L2Y6;I3L1M1;I3L0X8;I3NI06;I3L1G9;I3L351;I3L426;I3L359;I3L258;I3L0Z7;A0A0B4J298	Coronin;Coronin-7	CORO7-PAM16;CORO7	0	104244	5.01805	other	2
ENSG00000278615;ENSG00000255432	A0A0B4J220;E9PLD3;E9PRG8	Uncharacterized protein C11orf98	C11orf98	0	434860	5.63835	other	2
ENSG00000262304	A0A0B4J2A0;Q9UHJ6	Sedoheptulokinase	TRPV1;SHPK	0	69516.2	4.84209	other	2
ENSG00000001630	A0A0C4DFL7;Q16850-2;H7C0D0;C9IYR8	Lanosterol 14-alpha demethylase	CYP51A1	0	139176	5.14356	other	2
ENSG00000275333	Q96EK7;A0A0D9SEJ5;F5GY05;Q96EK7-2;Q96EK7-3	Constitutive coactivator of peroxisome proliferator-activated receptor gamma	FAM120B	0	21827.6	4.33901	other	2
ENSG00000173681	A2AJT9;A2AJT9-2;A2AJT9-3;F2Z385;H7BXX2	Uncharacterized protein CXorf23	CXorf23	0	2393.02	3.37895	other	2
ENSG00000151779	A2RRP1;A2RRP1-2;H0Y5G7;H7C007;C9JCM7;H7BZR3;H7BZU5;H7C1Y9;H7C1U4	Neuroblastoma-amplified sequence	NBAS	0	24151.2	4.38294	other	2
ENSG00000121210	A2VDJ0;A2VDJ0-5;A2VDJ0-6;A2VDJ0-3;A2VDJ0-2;H0Y2M0	Transmembrane protein 131-like	KIAA0922	0	1276.42	3.10599	other	2
ENSG00000110651	P60033;E9PJK1;E9PRJ8;H0YDL9;H0YDJ9;E9PIF1;A6NMH8;H0YEE2	CD81 antigen;Tetraspanin	CD81	0	46827.6	4.6705	other	2
ENSG00000101868	A6NMQ1;P09884;A0A087WU64	DNA polymerase;DNA polymerase alpha catalytic subunit	POLA1	0	121337	5.08399	other	2
ENSG00000143375	A6PVU7;A2A3M4	-	CGN	0.0018694	600.011	2.77816	other	2
ENSG00000117114	B1ALU3;O95490-5;O95490;O95490-6;H0Y5C0	Latrophilin-2	ADGRL2;LPHN2	0	5924.15	3.77263	other	2
ENSG00000116815	P19256-3;P19256;B1AMW1;P19256-2;H0YDI1	Lymphocyte function-associated antigen 3	CD58	0	242042	5.38389	other	2
ENSG00000176444	P49760;P49760-3;B1AVT0;P49760-2	Dual specificity protein kinase CLK2	CLK2	0	8235.81	3.91571	other	2
ENSG00000123600	B3KW44;E7ETE0;B5ME25;Q9H825;Q9H825-2;C9JE69;C9J6U8;H7C2P8;C9J3F1	Methyltransferase-like protein 8	METTL8	0	22308.7	4.34847	other	2
ENSG00000073584	B4DGM3;Q969G3-4;Q969G3-3;J3QKS7;J3QR61;J3KT85	SWI/SNF-related matrix-associated actin-dependent regulator of chromatin subfamily E member 1	SMARCE1	0.0025355	NA	#VALUE!	other	2
ENSG00000127989	Q99551;B4DPR9;C9JNM8	Transcription termination factor 1, mitochondrial	MTERF1	0	15450.6	4.18894	ucRBP	2
ENSG00000163681	B7Z964;Q14BN4-5;C9JA20	Sarcolemmal membrane-associated protein	SLMAP	0.0002949	1007.07	3.00306	other	2
ENSG00000148341	Q9NR46;B7ZC38;F8WFB9;H7C1Z6;G5E9J1	Endophilin-B2	SH3GLB2	0	289688	5.46193	other	2
ENSG00000102038	B7ZLQ5;P28370	Probable global transcription activator SNF2L1	SMARCA1	0	85257.2	4.93073	other	2
ENSG00000248333;ENSG00000008128	B7ZVY7;P21127-8;P21127-2;P21127;P21127-9;J3QR29;P21127-6;P21127-10;P21127-5;P21127-12;P21127-4;Q9UQ88-9;Q5QPQ9	Cyclin-dependent kinase 11B	CDC2L1;CDK11B	0	255720	5.40776	other	2
ENSG00000135930	B8ZZ50;C9JEL3	-	EIF4E2	0.00029924	4815.8	3.68267	ucRBP	2
ENSG00000108604	Q92925;J3KMX2;B9EGA3;Q92925-3;Q92925-2;J3QWB6;J3QQL7	SWI/SNF-related matrix-associated actin-dependent regulator of chromatin subfamily D member 2	SMARCD2	0	102164	5.0093	other	2
ENSG00000140750	C9IZD3	-	ARHGAP17	8.3271e-05	7422.82	3.87057	other	2
ENSG00000151779	C9J7I0	UBAP1-MVB12-associated (UMA)-domain containing protein 1	UMAD1	0	203775	5.30915	other	2
ENSG00000108819	D3DTX6;Q96SB3	Neurabin-2	PPP1R9B	0	25900	4.4133	other	2
ENSG00000109180	D6R9T5	-	OCIAD1	0.0010789	8328.92	3.92059	other	2
ENSG00000109171	D6RIF6;H0Y9L2	-	SLAIN2	0.0010702	702.716	2.84678	other	2
ENSG00000150093	E7EQW5;C9JPK5;Q5T3E6;E9PLR6;E7ERX5;E9PQJ2;Q5T3E5;C9JJP8;Q5T3E4;C9JNE0	Integrin beta	ITGB1	0.0043952	15748.1	4.19723	other	2
ENSG00000012223	P02788;E7ER44;P02788-2	Lactotransferrin;Lactoferricin-H;Kaliocin-1;Lactoferroxin-A;Lactoferroxin-B;Lactoferroxin-C	LTF	0	3046.97	3.48387	other	2
ENSG00000079308	E7ERH1;E7EMG1;Q9HBL0-2	Tensin-1	TNS1	0.00029766	2294.34	3.36066	other	2
ENSG00000150093	E7EUI6	Integrin beta	ITGB1	0.0012426	8909.54	3.94986	other	2
ENSG00000057935	E7EV10;E7EQY4;E9PCS8;H0YIT0	-	MTA3	0	26814.9	4.42838	other	2
ENSG00000144674	E7EVX2	-	GOLGA4	0.001129	742.375	2.87062	other	2
ENSG00000132323	E9PC05	-	ILKAP	0.0039191	864.599	2.93681	other	2
ENSG00000072518	E9PC69	-	MARK2	0	60041.4	4.77845	other	2
ENSG00000105993	E9PH18	-	DNAJB6	0.0012427	896.938	2.95276	other	2
ENSG00000254692;ENSG00000254505	E9PSI1;E9PQ80;H0YI89	-	CHMP4A	0	125278	5.09787	other	2
ENSG00000008838	F5GY88;B9TX62;F5H2D6;J3KTL3;J3KSU0;H0YEG1;J3QRH9;B9TX75;J3QLF8;J3QLC0;F5H0M2;J3KSL1	-	MED24	0	13528	4.13123	other	2
ENSG00000089159	F5GZ78	-	PXN	0	192070	5.28346	other	2
ENSG00000073614	P29375;F5H1F7;P29375-2;E7EV89;F5GZR8;F5GZ99	Lysine-specific demethylase 5A	KDM5A	0	13849.7	4.14144	other	2
ENSG00000150991;ENSG00000170315	F5H265;P0CG47;F5H6Q2;F5H2Z3;B4DV12;F5H388;F5H747;F5GXK7;J3QKN0;Q5PY61;Q96C32;P0CG48;J3QS39	Polyubiquitin-B;Ubiquitin;Polyubiquitin-C;Ubiquitin	UBC;UBB	0.0026529	8408.9	3.92474	other	2
ENSG00000140332	F5H7D6	-	TLE3	0.0035607	1032.22	3.01377	other	2
ENSG00000076108	F8VU39;Q9UIF9;J3KPG5;Q9UIF9-2;Q9UIF9-3;A0A0C4DGI9;H0YII3;H0YHL2;H0YHQ7;F8W053;F8VWQ3	Bromodomain adjacent to zinc finger domain protein 2A	BAZ2A	0	21945	4.34134	other	2
ENSG00000111596	F8VUB4;F8VWH8;F8VQD8	-	CNOT2	0.00015867	14184.6	4.15182	other	2
ENSG00000139613	F8VXC8;Q8TAQ2-2;Q8TAQ2-3;F8VZW6;REV__H3BV59;REV__H3BUH3;REV__Q8NCN5-2;REV__B7ZAR9;REV__A8MT40;REV__Q8NCN5	SWI/SNF complex subunit SMARCC2	SMARCC2	0	141927	5.15206	other	2
ENSG00000111237	F8VXU5;Q9UBQ0-2	Vacuolar protein sorting-associated protein 29	VPS29	0	807918	5.90737	other	2
ENSG00000105819	G3V0E4	-	PMPCB	0.0046738	1018.59	3.008	other	2
ENSG00000197535	G3V394;G3V3C9	-	MYO5A	8.5164e-05	147.405	2.16851	other	2
ENSG00000123374	P24941;G3V5T9;P24941-2;E7ESI2;G3V317	Cyclin-dependent kinase 2	CDK2	0	695764	5.84246	other	2
ENSG00000100241	O95248;G5E933	Myotubularin-related protein 5	SBF1	8.1241e-05	199.254	2.29941	other	2
ENSG00000004897	G5EA36;F6QPS0;I3L394;I3L328;I3L225;K7EMA6	-	CDC27	0.00055333	3808.17	3.58072	other	2
ENSG00000085377	H0Y5Y0	-	PREP	0.00036313	42767.3	4.63111	other	2
ENSG00000141756	H0Y827;Q96AY3-2	Peptidyl-prolyl cis-trans isomerase FKBP10	FKBP10	0.0045676	883.3	2.94611	other	2
ENSG00000164182	H0YA50	-	NDUFAF2	0.00016163	14771.5	4.16943	other	2
ENSG00000168172	H0YDM4	-	HOOK3	0.008374	2002.88	3.30165	other	2
ENSG00000064313	H0YEX2	-	TAF2	0	1186.12	3.07413	other	2
ENSG00000073712	H0YJ34	-	FERMT2	0	855.507	2.93222	other	2
ENSG00000140332	H0YL70;Q04726;H0YKN8;A0A0D9SES8;H0YNT2;H3BUH5	Transducin-like enhancer protein 3	TLE3	0	91610	4.96194	other	2
ENSG00000143418	H0YNU7	-	CERS2	0.0026532	1133.56	3.05444	other	2
ENSG00000140688	Q96GQ5;H3BSM7;H3BR29;Q96GQ5-2;H3BTA0;H3BS97;I3L2V0	RUS1 family protein C16orf58	C16orf58	0	32890.4	4.51707	other	2
ENSG00000174197	H3BU53	-	MGA	0.00015854	831.741	2.91999	other	2
ENSG00000140497	H3BUB6	-	SCAMP2	0.0019879	15345.8	4.18599	other	2
ENSG00000133657	H7C1U7	-	ATP13A3	0.0025951	2162.85	3.33503	other	2
ENSG00000184831	Q9BUR5;H7C1U8;Q9BUR5-2;G3V1B6;A0A0J9YWW6;A0A0J9YXS4;A0A0J9YXT7	Apolipoprotein O	APOO	0	206767	5.31548	other	2
ENSG00000133422	H7C1V1;H7C3M1	-	MORC2	0.0011183	1823.17	3.26083	other	2
ENSG00000090905	H7C269	-	TNRC6A	0.00036387	434.29	2.63778	RBP	2
ENSG00000124208;ENSG00000244687	I3L0A0;Q13404-1;F8W924;F8WBY2	Ubiquitin-conjugating enzyme E2 variant 1	TMEM189-UBE2V1;UBE2V1	0	319047	5.50385	other	2
ENSG00000149476	I3L252	-	TKFC	0.00113	10235.9	4.01013	other	2
ENSG00000140750	I3L4P6	-	ARHGAP17	0.0019314	4469.04	3.65021	other	2
ENSG00000155463	J3KNA0;Q15070;S4R3Q9;Q15070-2;E7EVY0;Q15070-3;C9JC63	Mitochondrial inner membrane protein OXA1L	OXA1L	0	306077	5.48583	other	2
ENSG00000148719	J3KPS0;V9GYN7	-	DNAJB12	0	54326.1	4.73501	other	2
ENSG00000243156	J3QQT0	-	MICAL3	0.0022324	1696.51	3.22956	other	2
ENSG00000248333	J3QR44	-	CDK11B	0.00030506	4009.01	3.60304	other	2
ENSG00000175455	J3QT39;Q49A88;A0A0A0MR27;Q49A88-6;Q49A88-3;Q49A88-2;Q49A88-5;Q49A88-4;H7C5T3;C9JU82;C9JSI8;C9JWZ1	Coiled-coil domain-containing protein 14	CCDC14	0	2882.9	3.45983	other	2
ENSG00000158290	K4DI93	-	CUL4B	0	270411	5.43202	other	2
ENSG00000130175	K7ELL7;P14314;K7EPW7;K7EJ70;K7EKX1;K7EIP3	Glucosidase 2 subunit beta	PRKCSH	0	39673.4	4.5985	other	2
ENSG00000167900	K7ERV3;K7ES52;K7ENW5	Thymidine kinase	TK1	0.0012414	1677.4	3.22464	other	2
ENSG00000176014	K7ES63	-	TUBB6	0.0025398	17263.8	4.23714	other	2
ENSG00000142230	M0R054;M0QYM8;M0R286	-	SAE1	0.0010787	1418.23	3.15175	other	2
ENSG00000143575	O00165;O00165-2;O00165-5;E9PIQ7;Q5VYD6;O00165-4;O00165-6	HCLS1-associated protein X-1	HAX1	0	106969	5.02926	other	2
ENSG00000160049	O00273	DNA fragmentation factor subunit alpha	DFFA	0	694441	5.84164	other	2
ENSG00000160049	O00273-2	DNA fragmentation factor subunit alpha	DFFA	0	2984	3.4748	other	2
ENSG00000011405	O00443;O00443-2;E9PPP3	Phosphatidylinositol 4-phosphate 3-kinase C2 domain-containing subunit alpha	PIK3C2A	0	25775.7	4.41121	other	2
ENSG00000188157	O00468-6;O00468-3;O00468-7;O00468;O00468-5;O00468-4;A0A087X208;O00468-2;H0Y5U1	Agrin;Agrin N-terminal 110 kDa subunit;Agrin C-terminal 110 kDa subunit;Agrin C-terminal 90 kDa fragment;Agrin C-terminal 22 kDa fragment	AGRN	0	37474.7	4.57374	other	2
ENSG00000152952	O00469;C9JXZ0;F8WEW3	Procollagen-lysine,2-oxoglutarate 5-dioxygenase 2	PLOD2	0.0021688	570.802	2.75649	other	2
ENSG00000152952	O00469-2;E7ETU9;O00469-3	Procollagen-lysine,2-oxoglutarate 5-dioxygenase 2	PLOD2	0	448268	5.65154	other	2
ENSG00000137575	O00560;O00560-3	Syntenin-1	SDCBP	0	401145	5.6033	other	2
ENSG00000137575	O00560-2;G5EA09;E9PBU7;B4DHN5	Syntenin-1	SDCBP	0	2247.38	3.35168	other	2
ENSG00000104774	O00754;M0QZ24;M0R174;M0R2P5;M0QYZ1;M0QZG6;M0QXY0	Lysosomal alpha-mannosidase;Lysosomal alpha-mannosidase A peptide;Lysosomal alpha-mannosidase B peptide;Lysosomal alpha-mannosidase C peptide;Lysosomal alpha-mannosidase D peptide;Lysosomal alpha-mannosidase E peptide	MAN2B1	0	47988.8	4.68114	other	2
ENSG00000099194	O00767	Acyl-CoA desaturase	SCD	0	41464.5	4.61768	other	2
ENSG00000099204	O14639;O14639-2;F8W8M4;A0A0A0MRL6	Actin-binding LIM protein 1	ABLIM1	0	68563.7	4.83609	other	2
ENSG00000099204	O14639-3;O14639-5;O14639-4;J3QSX6;H0Y7N6;F6XFR5	Actin-binding LIM protein 1	ABLIM1	0	10480	4.02036	other	2
ENSG00000099204	O14639-6	Actin-binding LIM protein 1	ABLIM1	0.00036576	605.19	2.78189	other	2
ENSG00000136827	O14656;O14656-2	Torsin-1A	TOR1A	0	92949	4.96824	other	2
ENSG00000080986	O14777;I3L4G3;V9GYM9;I3L0P0	Kinetochore protein NDC80 homolog	NDC80	0	110743	5.04432	other	2
ENSG00000105576	O14787-2;K7ESC1;K7ENW1;K7ELC3;K7ESG1;K7EMA3;K7ESJ3	Transportin-2	TNPO2	0	12255.8	4.08834	other	2
ENSG00000143198	O14880;Q5VV89;Q5VV87	Microsomal glutathione S-transferase 3	MGST3	0	108427	5.03514	other	2
ENSG00000147044	O14936	Peripheral plasma membrane protein CASK	CASK	0	118063	5.07211	other	2
ENSG00000147044	O14936-3	Peripheral plasma membrane protein CASK	CASK	0	2714.24	3.43365	other	2
ENSG00000147044	O14936-6	Peripheral plasma membrane protein CASK	CASK	0.0051342	269.513	2.43058	other	2
ENSG00000185359	O14964;O14964-2;I3L1E3;I3L2H4	Hepatocyte growth factor-regulated tyrosine kinase substrate	HGS	0	283347	5.45232	other	2
ENSG00000087586	O14965	Aurora kinase A	AURKA	0	113816	5.0562	other	2
ENSG00000198707	O15078;J3KNF5;O15078-2;A0A0A0MS86;F8VS29;F8W097;F8W0V9	Centrosomal protein of 290 kDa	CEP290	0	4816.47	3.68273	other	2
ENSG00000258790	O15091;O15091-2;O15091-4;S4R3S1;S4R3T4;S4R416	Mitochondrial ribonuclease P protein 3	KIAA0391	0	71666.9	4.85532	other	2
ENSG00000082074	O15117-2;O15117-3;O15117;D6RFJ5;D6RER7;D6RAE8	FYN-binding protein	FYB	0	49306.6	4.6929	other	2
ENSG00000140497	O15127;H3BN93;H3BV04;H3BPL9;H3BQW2	Secretory carrier-associated membrane protein 2	SCAMP2	0	42659.1	4.63001	other	2
ENSG00000147394	O15231-3;H0Y704	-	ZNF185	0	800.61	2.90342	other	2
ENSG00000147394	O15231-6;O15231-8;H7BZT5	-	ZNF185	0	3645.3	3.56173	other	2
ENSG00000147394	O15231-9	-	-	0	2456.85	3.39038	other	2
ENSG00000283018	O15235	28S ribosomal protein S12, mitochondrial	MRPS12	0	183191	5.2629	ucRBP	2
ENSG00000157916	O15258;Q9P0H9;Q5T092;A0A0A0MR06;Q5T091;Q5T093	Protein RER1	RER1	0	52345.5	4.71888	other	2
ENSG00000147162	O15294;O15294-2;O15294-4	UDP-N-acetylglucosamine--peptide N-acetylglucosaminyltransferase 110 kDa subunit	OGT	0	287018	5.45791	other	2
ENSG00000147162	O15294-3	UDP-N-acetylglucosamine--peptide N-acetylglucosaminyltransferase 110 kDa subunit	OGT	0	1155.25	3.06268	other	2
ENSG00000165458	O15357;O15357-2;H0YFZ4;F5GY16;H7BXR2;F5H588	Phosphatidylinositol 3,4,5-trisphosphate 5-phosphatase 2	INPPL1	0	173340	5.2389	other	2
ENSG00000141526	O15427;J3QQV2;J3QSC3;J3KT83;J3QRA0;J3QQS9;J3KTI8;J3QLE3;J3KTM6;J3QRU2;J3QRP8	Monocarboxylate transporter 4	SLC16A3	0	173484	5.23926	other	2
ENSG00000125257	O15439;O15439-2;O15439-3;O15439-4;REV__C9JU37;REV__C9JYY4	Multidrug resistance-associated protein 4	ABCC4	0	25433.3	4.4054	other	2
ENSG00000106636	O15498	Synaptobrevin homolog YKT6	YKT6	0	330694	5.51943	other	2
ENSG00000162704	O15511;O15511-2;B1ALC0	Actin-related protein 2/3 complex subunit 5	ARPC5	0	1.30038e+06	6.11407	other	2
ENSG00000067048	O15523;O15523-2;O15523-3;C9J081;C9J8G5;H0Y960	ATP-dependent RNA helicase DDX3Y	DDX3Y	0	254.937	2.40643	other	2
ENSG00000074755	O43149;I3L3Q3;I3L1Q8	Zinc finger ZZ-type and EF-hand domain-containing protein 1	ZZEF1	0	13494.1	4.13014	other	2
ENSG00000074755	O43149-3	Zinc finger ZZ-type and EF-hand domain-containing protein 1	ZZEF1	0.00030485	1938.94	3.28757	other	2
ENSG00000101407	O43156	TELO2-interacting protein 1 homolog	TTI1	0	28272.8	4.45137	other	2
ENSG00000165868	O43301;K7ENF6;K7ELE6	Heat shock 70 kDa protein 12A	HSPA12A	0	8430.77	3.92587	other	2
ENSG00000101150	O43399	Tumor protein D54	TPD52L2	0	1.7582e+06	6.24507	ucRBP	2
ENSG00000101150	O43399-2;A0A087WZ51	Tumor protein D54	TPD52L2	0	104488	5.01907	ucRBP	2
ENSG00000101150	O43399-6	Tumor protein D54	TPD52L2	0.0020488	1419.9	3.15226	ucRBP	2
ENSG00000101150	O43399-7;A0A087WYR3	Tumor protein D54	TPD52L2	8.2474e-05	18397.7	4.26476	ucRBP	2
ENSG00000171960	O43447;C9JQD4;O43447-2;C9JAN8;A6NM32	Peptidyl-prolyl cis-trans isomerase H;Peptidyl-prolyl cis-trans isomerase	PPIH	0	1.07356e+06	6.03082	other	2
ENSG00000053371	O43488;H3BLU7;H7C5H7;H7C4Q7	Aflatoxin B1 aldehyde reductase member 2	AKR7A2	0	380441	5.58029	other	2
ENSG00000104980	O43615;M0QXU7;M0R301;M0QXM9;M0R124	Mitochondrial import inner membrane translocase subunit TIM44	TIMM44	0	442047	5.64547	other	2
ENSG00000130724	O43633;M0R1L7;M0QXX8	Charged multivesicular body protein 2a	CHMP2A	0	610714	5.78584	other	2
ENSG00000130489	O43819;C9JBU1	Protein SCO2 homolog, mitochondrial	SCO2	0	128700	5.10958	other	2
ENSG00000101365	O43837;O43837-3;A0A0D9SG66	Isocitrate dehydrogenase [NAD] subunit beta, mitochondrial	IDH3B	0.0010703	129767	5.11317	other	2
ENSG00000164815	O43913;G3V0H0	Origin recognition complex subunit 5	ORC5	0	34513.6	4.53799	other	2
ENSG00000160294	O60318;O60318-2;A0A0A0MSZ7	Germinal-center associated nuclear protein	MCM3AP	0	28217.8	4.45052	RBP	2
ENSG00000004487	O60341	Lysine-specific histone demethylase 1A	KDM1A	0	152233	5.18251	other	2
ENSG00000004487	O60341-2;R4GMP9;R4GMQ1	Lysine-specific histone demethylase 1A	KDM1A	0	252.405	2.4021	other	2
ENSG00000136111	O60343-2;Q5JU47	TBC1 domain family member 4	TBC1D4	0	142905	5.15505	other	2
ENSG00000129315	O60563;O60563-2;C9JUL2;H7BZ27;H7C411	Cyclin-T1	CCNT1	0	134595	5.12903	other	2
ENSG00000135930	O60573;B8ZZL3	Eukaryotic translation initiation factor 4E type 2	EIF4E2	0	175791	5.245	ucRBP	2
ENSG00000135930	O60573-2;B9A023	Eukaryotic translation initiation factor 4E type 2	EIF4E2	0.0046191	7822.53	3.89335	ucRBP	2
ENSG00000114784	O60739	Eukaryotic translation initiation factor 1b	EIF1B	0	77658.1	4.89019	ucRBP	2
ENSG00000151657	O60870;O60870-2;S4R357	DNA/RNA-binding protein KIN17	KIN	0	29307.7	4.46698	other	2
ENSG00000124006	O75147;A6NN50;O75147-4;O75147-1;O75147-2;A8MSZ8;H0Y684;S4R463	Obscurin-like protein 1	OBSL1	0	9042.72	3.9563	other	2
ENSG00000105993	O75190;O75190-4	DnaJ homolog subfamily B member 6	DNAJB6	0	49161.6	4.69163	other	2
ENSG00000105993	O75190-2	DnaJ homolog subfamily B member 6	DNAJB6	0	16702.1	4.22277	other	2
ENSG00000131171	O75368	SH3 domain-binding glutamic acid-rich-like protein	SH3BGRL	0	745367	5.87237	other	2
ENSG00000093009	O75419;O75419-2	Cell division control protein 45 homolog	CDC45	0	47256.9	4.67446	other	2
ENSG00000105819	O75439;F8WAZ6;F8WEA6;F8WBE1	Mitochondrial-processing peptidase subunit beta	PMPCB	0	522281	5.7179	other	2
ENSG00000008838	O75448;O75448-2;A0A0B4J1W0;F5H5K2;E9PFL1	Mediator of RNA polymerase II transcription subunit 24	MED24	0.00015772	2211.97	3.34478	other	2
ENSG00000186625	O75449;B7ZBC8;B7ZBC9;O75449-2	Katanin p60 ATPase-containing subunit A1	KATNA1	0	31406.4	4.49702	other	2
ENSG00000076716	O75487;O75487-2	Glypican-4;Secreted glypican-4	GPC4	0	2093.97	3.32097	other	2
ENSG00000074266	O75530;O75530-3;O75530-2;E9PJK2;E9PMU3;H0YEL4	Polycomb protein EED	EED	0	88381.8	4.94636	other	2
ENSG00000120688	O75554;O75554-2	WW domain-binding protein 4	WBP4	0	72683.8	4.86144	other	2
ENSG00000198554	O75717;O75717-2;C9JYB3;H3BSQ1	WD repeat and HMG-box DNA-binding protein 1	WDHD1	0	109564	5.03967	other	2
ENSG00000170275	O75718;C9JP16	Cartilage-associated protein	CRTAP	0	302912	5.48132	other	2
ENSG00000166855	O76031;H0YM48;H0YK07	ATP-dependent Clp protease ATP-binding subunit clpX-like, mitochondrial	CLPX	0	234745	5.3706	other	2
ENSG00000072786	O94804;H0YB71	Serine/threonine-protein kinase 10	STK10	0	26663	4.42591	other	2
ENSG00000075539	O94915;H0Y9X0;F2Z2S2	Protein furry homolog-like	FRYL	0	13317.4	4.12442	other	2
ENSG00000075539	O94915-2	Protein furry homolog-like	FRYL	8.7474e-05	1606.94	3.206	other	2
ENSG00000249115	O94927;O94927-2;K7EQ61;U3KQG4;U3KQJ5	HAUS augmin-like complex subunit 5	HAUS5	0	65319.5	4.81504	other	2
ENSG00000130939	O95155;O95155-4;O95155-2;O95155-3;K7ERA7;B1AQ61	Ubiquitin conjugation factor E4 B	UBE4B	0	118696	5.07444	other	2
ENSG00000168924	O95202;O95202-3;O95202-2	LETM1 and EF-hand domain-containing protein 1, mitochondrial	LETM1	0	347284	5.54068	other	2
ENSG00000112984	O95235;O95235-2;D6RBN1;D6R9E4;H0YAC9	Kinesin-like protein KIF20A	KIF20A	0	122206	5.08709	other	2
ENSG00000100241	O95248-4;H0Y5W8;REV__J3QLD6	Myotubularin-related protein 5	SBF1	0	19200.7	4.28332	other	2
ENSG00000151366;ENSG00000259112	O95298;O95298-2;E9PM14;A0A087WUM3;E9PQ53;E9PRJ5;O95298-3;E9PRQ4;A0A087WY27	NADH dehydrogenase [ubiquinone] 1 subunit C2;NADH dehydrogenase [ubiquinone] 1 subunit C2, isoform 2	NDUFC2;KCTD14;NDUFC2-KCTD14	0	252762	5.40271	other	2
ENSG00000198682	O95340;O95340-2	Bifunctional 3-phosphoadenosine 5-phosphosulfate synthase 2;Sulfate adenylyltransferase;Adenylyl-sulfate kinase	PAPSS2	0	296317	5.47176	other	2
ENSG00000164609	O95391;E5RK41;E5RGM7;A0A0C4DGD2	Pre-mRNA-splicing factor SLU7	SLU7	0	62676.9	4.79711	other	2
ENSG00000117114	O95490-4;O95490-3	Latrophilin-2	LPHN2	0.0001604	219.64	2.34171	other	2
ENSG00000124356	O95630;O95630-2;C9JK83;F5H5B9;C9JEK5;C9JZ93;REV__H0YND2	STAM-binding protein	STAMBP	0	141903	5.15199	other	2
ENSG00000172939	O95747;C9JIG9;F8WBK9	Serine/threonine-protein kinase OSR1	OXSR1	0	415145	5.6182	other	2
ENSG00000130204	O96008;O96008-2;K7EJ57;K7EKG4;K7EKG6	Mitochondrial import receptor subunit TOM40 homolog	TOMM40	0	875820	5.94241	other	2
ENSG00000109685	O96028;O96028-2;O96028-4;H0Y9U6	Histone-lysine N-methyltransferase NSD2	WHSC1	0	27538.3	4.43994	other	2
ENSG00000109685	O96028-3;D6R9V2;O96028-7;D6RIS1;H0Y9L4;D6RFE7	Histone-lysine N-methyltransferase NSD2	WHSC1	0	836.517	2.92247	other	2
ENSG00000109685	O96028-5	Histone-lysine N-methyltransferase NSD2	WHSC1	0.00075622	1822.93	3.26077	other	2
ENSG00000198727	P00156	Cytochrome b	MT-CYB	0.0051329	38435.9	4.58474	other	2
ENSG00000165092	P00352;Q5SYQ9	Retinal dehydrogenase 1	ALDH1A1	0	5712.88	3.75686	other	2
ENSG00000165704	P00492	Hypoxanthine-guanine phosphoribosyltransferase	HPRT1	0	1.90712e+06	6.28038	other	2
ENSG00000121552	P01040;C9J0E4	Cystatin-A;Cystatin-A, N-terminally processed	CSTA	0	1308.47	3.11677	other	2
ENSG00000113580	P04150;P04150-10;P04150-2;P04150-8;P04150-9;P04150-5;P04150-7	Glucocorticoid receptor	NR3C1	0	140338	5.14718	other	2
ENSG00000065154	P04181;P04181-2	Ornithine aminotransferase, mitochondrial;Ornithine aminotransferase, hepatic form;Ornithine aminotransferase, renal form	OAT	0	770169	5.88659	other	2
ENSG00000167900	P04183;K7ERJ1	Thymidine kinase, cytosolic;Thymidine kinase	TK1	0	289285	5.46133	other	2
ENSG00000126247	P04632;A0A0C4DGQ5;A0A075B7C0;K7ELJ7;U3KQE2;K7EIV0;K7EKD8;K7EM73;K7EMQ1;S4R3F9	Calpain small subunit 1	CAPNS1	0	1.34158e+06	6.12762	other	2
ENSG00000176890	P04818;P04818-2	Thymidylate synthase	TYMS	0	868799	5.93892	other	2
ENSG00000176890	P04818-3	Thymidylate synthase	TYMS	0.00029459	2955.4	3.47062	other	2
ENSG00000143153	P05026;P05026-2;V9GYR2	Sodium/potassium-transporting ATPase subunit beta-1	ATP1B1	0	438198	5.64167	other	2
ENSG00000118520	P05089;P05089-2;P05089-3	Arginase-1	ARG1	0	972.321	2.98781	other	2
ENSG00000189058	P05090;C9JF17;C9JX71;F8WBT9	Apolipoprotein D	APOD	0	48230.5	4.68332	other	2
ENSG00000111275	P05091;S4R3S4	Aldehyde dehydrogenase, mitochondrial	ALDH2	0	385004	5.58547	other	2
ENSG00000111275	P05091-2	Aldehyde dehydrogenase, mitochondrial	ALDH2	0.0038042	2734.61	3.43689	other	2
ENSG00000187608	P05161;A0A096LPJ4;A0A096LNZ9	Ubiquitin-like protein ISG15	ISG15	0	465322	5.66775	other	2
ENSG00000198830	P05204	Non-histone chromosomal protein HMG-17	HMGN2	0	2.19616e+07	7.34166	ucRBP	2
ENSG00000168495	P05423;E5RHT4;E7EQ68	DNA-directed RNA polymerase III subunit RPC4	POLR3D	0	111889	5.04879	other	2
ENSG00000150093	P05556;P05556-2;P05556-4;P05556-3;H7C4N8	Integrin beta-1	ITGB1	0	1.24209e+06	6.09415	other	2
ENSG00000102393	P06280;V9GYN5	Alpha-galactosidase A	GLA	0	160830	5.20637	other	2
ENSG00000155368	P07108;P07108-6	Acyl-CoA-binding protein	DBI	0	5.61376e+06	6.74925	other	2
ENSG00000011465	P07585;F8VXZ8;F8VUF6;F8VWU0;P07585-2;F8VX58;P07585-4	Decorin	DCN	0	5273.8	3.72212	ucRBP	2
ENSG00000169919	P08236;P08236-3	Beta-glucuronidase	GUSB	0	78495.8	4.89485	other	2
ENSG00000169919	P08236-2;F8WBK6;F2Z3L6	Beta-glucuronidase	GUSB	0.004509	890.321	2.94955	other	2
ENSG00000065135	P08754	Guanine nucleotide-binding protein G(k) subunit alpha	GNAI3	0	1.44458e+06	6.15974	other	2
ENSG00000164032	P0C0S5	Histone H2A.Z	H2AFZ	0	4.97548e+06	6.69684	other	2
ENSG00000064601	P10619;X6R8A1;X6R5C5;P10619-2;U3KQU6;U3KQ41;Q5JZH0;U3KQF1	Lysosomal protective protein;Lysosomal protective protein 32 kDa chain;Lysosomal protective protein 20 kDa chain;Carboxypeptidase	CTSA	0	343031	5.53533	other	2
ENSG00000008394	P10620;F5H7F6;F5H6X2;P10620-2;F5H760;F5GX73;F5H613	Microsomal glutathione S-transferase 1	MGST1	0	1.03627e+06	6.01547	other	2
ENSG00000114491	P11172;P11172-3;E9PFD2;F8WDG4;F2Z3P2	Uridine 5-monophosphate synthase;Orotate phosphoribosyltransferase;Orotidine 5-phosphate decarboxylase	UMPS	0	609851	5.78522	other	2
ENSG00000117054	P11310;P11310-2;Q5T4U5;B7Z9I1;E9PJM9;E9PRX4	Medium-chain specific acyl-CoA dehydrogenase, mitochondrial	ACADM	0	1.04298e+06	6.01828	other	2
ENSG00000197081	P11717;S4R328	Cation-independent mannose-6-phosphate receptor	IGF2R	0	147773	5.1696	other	2
ENSG00000138772	P12429;D6RA82;D6RCA8;D6RAZ8;D6RFJ9	Annexin A3;Annexin	ANXA3	0	2.48832e+06	6.39591	other	2
ENSG00000051523	P13498;H3BR52;H3BPX1;H3BNP7	Cytochrome b-245 light chain	CYBA	8.7161e-05	22743.7	4.35686	other	2
ENSG00000188342	P13984	General transcription factor IIF subunit 2	GTF2F2	0	411560	5.61443	other	2
ENSG00000065911	P13995;P13995-2;B8ZZU9;B9A062;F8WF06;F8WF89	Bifunctional methylenetetrahydrofolate dehydrogenase/cyclohydrolase, mitochondrial;NAD-dependent methylenetetrahydrofolate dehydrogenase;Methenyltetrahydrofolate cyclohydrolase	MTHFD2	0	281427	5.44937	other	2
ENSG00000130175	P14314-2;A0A0C4DGP4	Glucosidase 2 subunit beta	PRKCSH	0	2.31707e+06	6.36494	other	2
ENSG00000112695	P14406;H0UI06;D6RIE3;D6RGV5;D6RA35	Cytochrome c oxidase subunit 7A2, mitochondrial	COX7A2	0	542715	5.73457	other	2
ENSG00000134057	P14635;E9PC90;D6RHI0;H0YA62	G2/mitotic-specific cyclin-B1	CCNB1	0	280383	5.44775	other	2
ENSG00000127184	P15954;D6R9Z7	Cytochrome c oxidase subunit 7C, mitochondrial	COX7C	0	613937	5.78812	other	2
ENSG00000005436	P16383;P16383-2;P16383-4;C9JII4;H7C335;S4R465;S4R461	GC-rich sequence DNA-binding factor 2	GCFC2	0	15071.3	4.17815	other	2
ENSG00000005436	P16383-3	GC-rich sequence DNA-binding factor 2	GCFC2	0.0010698	6723.08	3.82757	other	2
ENSG00000141959	P17858;P17858-2;F8WEU2	ATP-dependent 6-phosphofructokinase, liver type	PFKL	0	347235	5.54062	other	2
ENSG00000196743	P17900;H0YBY3;E5RJD0	Ganglioside GM2 activator;Ganglioside GM2 activator isoform short	GM2A	0	70169.1	4.84615	other	2
ENSG00000168374	P18085;C9JAK5;C9JPM4;F8WDB3;C9J6P1	ADP-ribosylation factor 4	ARF4	0	739268	5.8688	other	2
ENSG00000101608	P19105;J3QRS3;J3KTJ1;J3KT92	Myosin regulatory light chain 12A	MYL12A	0	2.83934e+06	6.45322	other	2
ENSG00000124181	P19174;V9GYH5;V9GY71	1-phosphatidylinositol 4,5-bisphosphate phosphodiesterase gamma-1	PLCG1	8.5186e-05	660.206	2.81968	other	2
ENSG00000124181	P19174-2;V9GY63;A0A0D9SEK2;M0QX77	1-phosphatidylinositol 4,5-bisphosphate phosphodiesterase gamma-1	PLCG1	0	89273.8	4.95072	other	2
ENSG00000099817	P19388;A0A0A0MQR7;A0A087WWX0;A0A087WVN5	DNA-directed RNA polymerases I, II, and III subunit RPABC1	POLR2E	0	572592	5.75784	other	2
ENSG00000163161	P19447;H7C309	TFIIH basal transcription factor complex helicase XPB subunit	ERCC3	0	49102.5	4.6911	other	2
ENSG00000109320	P19838;P19838-3;D6RF93;D6RH30;D6RDI9	Nuclear factor NF-kappa-B p105 subunit;Nuclear factor NF-kappa-B p50 subunit	NFKB1	0.0002313	1009.32	3.00403	other	2
ENSG00000109320	P19838-2;D6RC45	Nuclear factor NF-kappa-B p105 subunit;Nuclear factor NF-kappa-B p50 subunit	NFKB1	0	55922.4	4.74759	other	2
ENSG00000003056	P20645;F5GX30;H0YF90;H0YGT2;F5GXE0;F5GXU0;F5H883;H0YGE9;F5H4U1	Cation-dependent mannose-6-phosphate receptor	M6PR	0	113483	5.05493	other	2
ENSG00000122729	P21399;F5H2R8;F5H143	Cytoplasmic aconitate hydratase	ACO1	0	719645	5.85712	other	2
ENSG00000005471	P21439-3;P21439-2;P21439;E7EQI1;REV__Q96ME7-2;REV__Q96ME7-3;REV__G3XAG1;REV__Q96ME7	Multidrug resistance protein 3	ABCB4	0	1250.1	3.09694	other	2
ENSG00000243678	P22392;F6XY72	Nucleoside diphosphate kinase B	NME2	0.00015863	23867.6	4.37781	other	2
ENSG00000243678;ENSG00000011052	P22392-2;Q32Q12;J3KPD9;E5RHP0;C9K028	Nucleoside diphosphate kinase B;Nucleoside diphosphate kinase	NME2;NME1-NME2	0	8.84739e+06	6.94682	other	2
ENSG00000142875	P22694;A0A0A0MS54;P22694-4;P22694-3;P22694-5;P22694-7;P22694-6;P22694-9;P22694-8;B1APF9;B1APG3;B1APF8;B1APG2;B1APG1;B1APG0;B1APF7	cAMP-dependent protein kinase catalytic subunit beta	PRKACB	0	74127.4	4.86998	other	2
ENSG00000140105	P23381;P23381-2;G3V3H8;G3V3Y5;G3V423;G3V5U1;G3V456;G3V3P2;G3V227;G3V3X0;G3V2Y7;H0YJP3;G3V3S7;G3V5W1;G3V4N8;G3V4S4;G3V313;G3V2F2;G3V3R3;G3V4N0;P78534;G3V4A3;G3V4Q0;G3V5H5	Tryptophan--tRNA ligase, cytoplasmic;T1-TrpRS;T2-TrpRS	WARS	0	1.1339e+06	6.05458	other	2
ENSG00000144724	P23470;P23470-2;A0A087WWP7;A0A087X1P0	Receptor-type tyrosine-protein phosphatase gamma;Protein-tyrosine-phosphatase	PTPRG	0	1201.18	3.07961	other	2
ENSG00000168393	P23919;P23919-2;H7C312;H7BZ20;G5E9E9;H7C3A4	Thymidylate kinase	DTYMK	0	1.56577e+06	6.19473	other	2
ENSG00000100811	P25490;H0YJV7;H0YJU4;G3V3M8	Transcriptional repressor protein YY1	YY1	0	186874	5.27155	other	2
ENSG00000148175	P27105;F8VSL7;P27105-2	Erythrocyte band 7 integral membrane protein	STOM	0	1.07935e+06	6.03316	other	2
ENSG00000143106	P28066;P28066-2	Proteasome subunit alpha type-5	PSMA5	0	2.19743e+06	6.34192	other	2
ENSG00000030582	P28799;P28799-3;K7EQ05;P28799-2;K7EKL3;K7EQI0;K7EMR1;K7EPL0;K7ENI2;K7ENN1;K7EK92;K7EQK6;K7EM89;K7EJY4;K7ERM2;K7ELY1	Granulins;Acrogranin;Paragranulin;Granulin-1;Granulin-2;Granulin-3;Granulin-4;Granulin-5;Granulin-6;Granulin-7	GRN	0	51394.7	4.71092	ucRBP	2
ENSG00000197265	P29084;E5RH41;E5RIW4;E5RK24	Transcription initiation factor IIE subunit beta	GTF2E2	0	167268	5.22341	ucRBP	2
ENSG00000160691	P29353;X6R6D0;P29353-5;Q5T187;H0YLU6	SHC-transforming protein 1	SHC1	0.0024801	941.765	2.97394	other	2
ENSG00000160691	P29353-3	SHC-transforming protein 1	SHC1	0.0011296	4859.66	3.68661	other	2
ENSG00000160691	P29353-6;Q5T188	SHC-transforming protein 1	SHC1	0	121700	5.08529	other	2
ENSG00000160691	P29353-7;Q5T182;Q5T181	SHC-transforming protein 1	SHC1	0.0070299	57216.6	4.75752	other	2
ENSG00000057149	P29508;P29508-2	Serpin B3	SERPINB3	0	6058.95	3.7824	other	2
ENSG00000162368	P30085;Q5T0D2;P30085-2;E9PJD2	UMP-CMP kinase	CMPK1	0	1.29675e+06	6.11286	other	2
ENSG00000137713	P30154;P30154-2;P30154-4;P30154-5;E9PHZ6;E9PPI5;E9PNM7	Serine/threonine-protein phosphatase 2A 65 kDa regulatory subunit A beta isoform	PPP2R1B	0	69196.7	4.84009	other	2
ENSG00000137713	P30154-3	Serine/threonine-protein phosphatase 2A 65 kDa regulatory subunit A beta isoform	PPP2R1B	0.0072639	24.3308	1.38616	other	2
ENSG00000004897	P30260	Cell division cycle protein 27 homolog	CDC27	0.00081995	5573.08	3.7461	other	2
ENSG00000004897	P30260-2	Cell division cycle protein 27 homolog	CDC27	0	169473	5.2291	other	2
ENSG00000130779	P30622-1;F5H0N7;F5H6A0	CAP-Gly domain-containing linker protein 1	CLIP1	0	80130	4.9038	other	2
ENSG00000130779	P30622-2;J3KP58	CAP-Gly domain-containing linker protein 1	CLIP1	0	1435.47	3.15699	other	2
ENSG00000021355	P30740;P30740-2	Leukocyte elastase inhibitor	SERPINB1	0	521515	5.71727	other	2
ENSG00000139514	P30825;Q5JR49	High affinity cationic amino acid transporter 1	SLC7A1	0	24434.2	4.388	other	2
ENSG00000160349	P31025	Lipocalin-1	LCN1	0.0063818	658.821	2.81877	other	2
ENSG00000106049	P31937;H7BZL2;F8WET2	3-hydroxyisobutyrate dehydrogenase, mitochondrial	HIBADH	0	698527	5.84418	other	2
ENSG00000175793	P31947;P31947-2	14-3-3 protein sigma	SFN	0	3.17263e+06	6.50142	other	2
ENSG00000163191	P31949	Protein S100-A11;Protein S100-A11, N-terminally processed	S100A11	0	4.10174e+06	6.61297	other	2
ENSG00000198910	P32004;H0Y5C3;E7EPI4;E9PHJ4	Neural cell adhesion molecule L1	L1CAM	0.0046778	545.96	2.73716	other	2
ENSG00000198910	P32004-3;P32004-2;E7EVM4;E7EMY4	Neural cell adhesion molecule L1	L1CAM	0	281931	5.45014	other	2
ENSG00000183010	P32322;P32322-3;E2QRB3	Pyrroline-5-carboxylate reductase 1, mitochondrial	PYCR1	0	736736	5.86731	other	2
ENSG00000117228	P32455;H3BRX6;H3BP53;H3BPH2	Interferon-induced guanylate-binding protein 1	GBP1	0	584687	5.76692	other	2
ENSG00000186575	P35240;P35240-3;P35240-2;P35240-6;P35240-5;P35240-8;P35240-4;P35240-7;P35240-10;P35240-9	Merlin	NF2	0	23982.6	4.3799	other	2
ENSG00000163918	P35249;C9JZI1;C9J8M3;C9JTT7;C9JXZ7;H7C1P0;C9JGY5;F8WE44;C9JW34	Replication factor C subunit 4	RFC4	0	640350	5.80642	other	2
ENSG00000049541	P35250;A0A087WVY3;H7C5P4;F8WC37;H7C5G4;H7C5A0;H7C5Q7;H7C596;H7C5P1;H7C5S7;F8WDC9	Replication factor C subunit 2	RFC2	0	510456	5.70796	other	2
ENSG00000160200	P35520;P35520-2;C9JMA6;H7C1W6;H7C2W0	Cystathionine beta-synthase	CBS	0	575204	5.75982	other	2
ENSG00000057252	P35610;B1APM4;P35610-2;P35610-3	Sterol O-acyltransferase 1	SOAT1	0	107495	5.03139	other	2
ENSG00000126883	P35658-2;P35658-5;H0Y837;H0YF36;H0YDS4;E9PS86;H0YDH2	-	-	0.0010191	3730.76	3.5718	other	2
ENSG00000126883	P35658-3	-	-	8.5837e-05	119.438	2.07714	other	2
ENSG00000126883	P35658-4	-	-	0	242485	5.38468	other	2
ENSG00000080819	P36551;P36551-2;D6RER6	Oxygen-dependent coproporphyrinogen-III oxidase, mitochondrial	CPOX	0	185505	5.26835	other	2
ENSG00000079739	P36871;P36871-2;P36871-3	Phosphoglucomutase-1	PGM1	0	1.17505e+06	6.07006	other	2
ENSG00000206075	P36952;P36952-2;C9JLM5	Serpin B5	SERPINB5	0	1.27529e+06	6.10561	other	2
ENSG00000148516	P37275-2;P37275;P37275-5;P37275-3;H0YMN2;F6TDF5	Zinc finger E-box-binding homeobox 1	ZEB1	0	6129.01	3.78739	other	2
ENSG00000120805	P40616;P40616-2;F8W1Z8;F8VP99;F8VP63	ADP-ribosylation factor-like protein 1	ARL1	0	167010	5.22274	other	2
ENSG00000138592	P40818;A0A075B720;H0YNL5;H0YM47;H0YKV1;H0YLH2;H0YM17	Ubiquitin carboxyl-terminal hydrolase 8	USP8	0	98739.7	4.99449	other	2
ENSG00000138592	P40818-2	Ubiquitin carboxyl-terminal hydrolase 8	USP8	0.00015941	1033.03	3.01411	other	2
ENSG00000111445	P40937;P40937-2;C9JH72;F5H0U6;F5H304	Replication factor C subunit 5	RFC5	0	474717	5.67644	other	2
ENSG00000106245	P41223;P41223-2;C9JNV2;C9JCD9;F8WCN7	Protein BUD31 homolog	BUD31	0	641616	5.80727	other	2
ENSG00000163558	P41743	Protein kinase C iota type	PRKCI	0	120854	5.08226	other	2
ENSG00000167969	P42126;P42126-2;Q96DC0;H3BS70	Enoyl-CoA delta isomerase 1, mitochondrial	ECI1;DCI	0	664518	5.82251	other	2
ENSG00000166888	P42226;P42226-3;P42226-2;H0YJH6;G3V2X7;H0YIY2;G3V5I8;G3V370;G3V5K5;G3V568;Q5FBW6;G3V2L2;G3V2M3;G3V3E9;G3V2H4	Signal transducer and activator of transcription 6	STAT6	0	148170	5.17076	other	2
ENSG00000085832	P42566;B1AUU8;P42566-2;S4R3U1	Epidermal growth factor receptor substrate 15	EPS15	0	59471.7	4.77431	other	2
ENSG00000105835	P43490;A0A0C4DFS8;C9JG65;C9JF35	Nicotinamide phosphoribosyltransferase	NAMPT	0	594832	5.77439	other	2
ENSG00000137693	P46937;P46937-4	Transcriptional coactivator YAP1	YAP1	0.00042998	58833	4.76962	other	2
ENSG00000137693	P46937-2	Transcriptional coactivator YAP1	YAP1	0	10996.9	4.04127	other	2
ENSG00000137693	P46937-7	Transcriptional coactivator YAP1	YAP1	0	367.487	2.56524	other	2
ENSG00000137693	P46937-8	Transcriptional coactivator YAP1	YAP1	8.4303e-05	10649.8	4.02734	other	2
ENSG00000137693	P46937-9;H0YCI3	Transcriptional coactivator YAP1	YAP1	0	409610	5.61237	other	2
ENSG00000116711	P47712	Cytosolic phospholipase A2;Phospholipase A2;Lysophospholipase	PLA2G4A	0	607032	5.78321	other	2
ENSG00000198898	P47755;F8W9N7;A0A0D9SET8;C9JUG7;P47755-2;F8WED3	F-actin-capping protein subunit alpha-2	CAPZA2	0	971343	5.98737	other	2
ENSG00000241837	P48047;H7C068	ATP synthase subunit O, mitochondrial	ATP5O	0	2.44033e+06	6.38745	other	2
ENSG00000169756	P48059;F8WB59;A0A0J9YYC1	LIM and senescent cell antigen-like-containing domain protein 1	LIMS1	0.0038603	1241.73	3.09403	other	2
ENSG00000169756	P48059-2;P48059-4;P48059-5;C9JF46;F8WE10	LIM and senescent cell antigen-like-containing domain protein 1	LIMS1	0	9574.17	3.9811	other	2
ENSG00000169756;ENSG00000256671	P48059-3;A0A0J9YXC7;A0A0A6YYD2;P0CW19-2;F8WC86;P0CW19;P0CW20	LIM and senescent cell antigen-like-containing domain protein 1	LIMS1	0	336801	5.52737	other	2
ENSG00000085377	P48147	Prolyl endopeptidase	PREP	0	156146	5.19353	other	2
ENSG00000001084	P48506;E1CEI4;A0A0C4DGB2;H0Y9I7;D6RGF8	Glutamate--cysteine ligase catalytic subunit	GCLC	0	118535	5.07385	other	2
ENSG00000175130	P49006	MARCKS-related protein	MARCKSL1	0	313669	5.49647	other	2
ENSG00000089159	P49023	Paxillin	PXN	0.00016173	3912.87	3.5925	other	2
ENSG00000089159	P49023-2	Paxillin	PXN	0.00030537	1916.5	3.28251	other	2
ENSG00000089159	P49023-3	Paxillin	PXN	0.00029929	635.688	2.80324	other	2
ENSG00000089159	P49023-4;F8W0G0;F8W0K8	Paxillin	PXN	0.00029562	2635.14	3.4208	other	2
ENSG00000117724	P49454;A0A087WTY4	Centromere protein F	CENPF	0	43661.5	4.6401	other	2
ENSG00000146143	P49643;P49643-2;A0A096LP51	DNA primase large subunit	PRIM2	0	195730	5.29166	other	2
ENSG00000277791	P49720;A0A087WXQ8;A0A087WY10	Proteasome subunit beta type-3	PSMB3	0	1.57619e+06	6.19761	other	2
ENSG00000133961	P49757;P49757-3;G3V3Z8	Protein numb homolog	NUMB	0	88652.3	4.94769	other	2
ENSG00000133961	P49757-2;P49757-4;G3V3R1;G3V3M5;P49757-9	Protein numb homolog	NUMB	0	434.918	2.63841	other	2
ENSG00000179335	P49761;P49761-1;P49761-3;H3BUL5;H3BVF8;H3BQG1;H3BRE4;H3BNQ5;H3BRW2;H3BRT8;H3BQR7;H3BV35;H3BRK0;P49761-2;H3BNC8	Dual specificity protein kinase CLK3	CLK3	0	40022.4	4.6023	other	2
ENSG00000169567	P49773	Histidine triad nucleotide-binding protein 1	HINT1	0	4.93146e+06	6.69298	other	2
ENSG00000167792	P49821;G3V0I5;P49821-2;E9PQP1;E9PPR0;E9PPS5	NADH dehydrogenase [ubiquinone] flavoprotein 1, mitochondrial	NDUFV1	0	335099	5.52517	other	2
ENSG00000105723	P49840;A8MT37;M0QYV0	Glycogen synthase kinase-3 alpha	GSK3A	0	62809.3	4.79802	other	2
ENSG00000106290	P49848;P49848-3;J3KR72;P49848-2;C9JTY6;C9JFL8;C9J088;C9JIS2;F8WEJ7;C9J7C4;C9JHQ8	Transcription initiation factor TFIID subunit 6	TAF6	0	29533.9	4.47032	other	2
ENSG00000110090	P50416;P50416-2;H3BMD2;H3BP22;H3BUV7;H3BUJ0;H7C0S1;C9J7C3	Carnitine O-palmitoyltransferase 1, liver isoform	CPT1A	0	216636	5.33573	other	2
ENSG00000079805	P50570;P50570-5;K7EPK9;K7ENE7	Dynamin-2	DNM2	8.7131e-05	5142.13	3.71114	other	2
ENSG00000079805	P50570-3;K7EMQ3	Dynamin-2	DNM2	8.4069e-05	1821.31	3.26038	other	2
ENSG00000079805	P50570-4	Dynamin-2	DNM2	0	384037	5.58437	other	2
ENSG00000184445	P50748;E7ES84;P50748-2;H0YFL5;J3KQF2	Kinetochore-associated protein 1	KNTC1	0	24421.1	4.38777	other	2
ENSG00000123595	P51151	Ras-related protein Rab-9A	RAB9A	0	131315	5.11832	other	2
ENSG00000112977	P51397;B4DQ75	Death-associated protein 1	DAP	0	525768	5.72079	other	2
ENSG00000169057	P51608-2;B5MCB4	Methyl-CpG-binding protein 2	MECP2	0	34131.1	4.53315	ucRBP	2
ENSG00000124333	P51809;P51809-3;E5RH06	Vesicle-associated membrane protein 7	VAMP7	0	118851	5.075	other	2
ENSG00000114030	P52294;C9JYI4;C9J4U1;C9J352;C9JWD9;F2Z3G4	Importin subunit alpha-5;Importin subunit alpha-5, N-terminally processed	KPNA1	0	287122	5.45807	other	2
ENSG00000111348	P52566;F5H3P3;F5H6Q0;F5H2R5	Rho GDP-dissociation inhibitor 2	ARHGDIB	0	9712.85	3.98735	other	2
ENSG00000102172	P52788;P52788-2;H7C2R7	Spermine synthase	SMS	0	735988	5.86687	other	2
ENSG00000166851	P53350;I3L387;I3L2H5;I3L309	Serine/threonine-protein kinase PLK1	PLK1	0	138825	5.14247	other	2
ENSG00000109861	P53634;H0YCY8;P53634-2;P53634-3	Dipeptidyl peptidase 1;Dipeptidyl peptidase 1 exclusion domain chain;Dipeptidyl peptidase 1 heavy chain;Dipeptidyl peptidase 1 light chain	CTSC	0	384722	5.58515	other	2
ENSG00000042753	P53680;M0R0N4;X6R390;M0QYZ2;P53680-2;M0QZ21;M0R1S0	AP-2 complex subunit sigma	AP2S1	0	412406	5.61533	other	2
ENSG00000004961	P53701	Cytochrome c-type heme lyase	HCCS	0	339205	5.53046	other	2
ENSG00000140521	P54098;H0YCV2;H0YE43;H0YCD2;H0YDF1	DNA polymerase subunit gamma-1	POLG	0	30187.6	4.47983	other	2
ENSG00000074201	P54105;J3KN38;E9PMI6;E9PJF4;E9PQ83;U3KPU0	Methylosome subunit pICln	CLNS1A	0	641213	5.807	ucRBP	2
ENSG00000181929	P54619;P54619-3;P54619-2;F8VYY9;F8VVA3;F8VSL2;H0YHF8;F8VRY2;F8VSH3;F8W046	5-AMP-activated protein kinase subunit gamma-1	PRKAG1	0	97229.8	4.9878	other	2
ENSG00000126803	P54652	Heat shock-related 70 kDa protein 2	HSPA2	0	36126.1	4.55782	other	2
ENSG00000004455	P54819;F8W1A4;P54819-2;P54819-6;P54819-3;F8VY04;P54819-4;G3V213;F8VPP1	Adenylate kinase 2, mitochondrial;Adenylate kinase 2, mitochondrial, N-terminally processed;Adenylate kinase 2, mitochondrial	AK2	0	2.38198e+06	6.37694	other	2
ENSG00000156110	P55263;P55263-3	Adenosine kinase	ADK	0	677178	5.8307	ucRBP	2
ENSG00000156110	P55263-2;P55263-4	Adenosine kinase	ADK	0	8677.06	3.93837	ucRBP	2
ENSG00000157020	P55735;A0A0C4DFR6;P55735-3;E7ERC8	Protein SEC13 homolog	SEC13	0	1.27251e+06	6.10466	other	2
ENSG00000015475	P55957;P55957-4;B2ZP78;P55957-3	BH3-interacting domain death agonist;BH3-interacting domain death agonist p15;BH3-interacting domain death agonist p13;BH3-interacting domain death agonist p11	BID	0	176885	5.24769	other	2
ENSG00000160194	P56181	NADH dehydrogenase [ubiquinone] flavoprotein 3, mitochondrial	NDUFV3	0	36949.6	4.56761	ucRBP	2
ENSG00000160194	P56181-2	NADH dehydrogenase [ubiquinone] flavoprotein 3, mitochondrial	NDUFV3	0	132581	5.12248	ucRBP	2
ENSG00000278760	P57737;P57737-4;P57737-2	Coronin-7	CORO7	0.00042885	813.947	2.9106	other	2
ENSG00000130766	P58004	Sestrin-2	SESN2	0	5491.25	3.73967	other	2
ENSG00000034713	P60520;H3BSM5;H3BQ50;H3BU36	Gamma-aminobutyric acid receptor-associated protein-like 2	GABARAPL2	0	116676	5.06698	other	2
ENSG00000125868	P60981;P60981-2;F6RFD5	Destrin	DSTN	0	3.90522e+06	6.59165	other	2
ENSG00000167461	P61006;P61006-2	Ras-related protein Rab-8A	RAB8A	0	395178	5.59679	other	2
ENSG00000177889	P61088;F8VSD4;F8VV71;F8VZ29;F8VQQ8	Ubiquitin-conjugating enzyme E2 N	UBE2N	0	1.92352e+06	6.2841	ucRBP	2
ENSG00000090382	P61626	Lysozyme C	LYZ	0	5482.68	3.73899	other	2
ENSG00000213741	P62273;P62273-2;A0A087WTT6	40S ribosomal protein S29	RPS29	0	9.29393e+06	6.9682	other	2
ENSG00000116473	P62834;A0A075B6Q0	Ras-related protein Rap-1A	RAP1A	0	238232	5.377	other	2
ENSG00000088832	P62942;Q5W0X3;A0A087WZM5;Q1JUQ3;A0A087WTS4;A0A087WV48	Peptidyl-prolyl cis-trans isomerase FKBP1A;Peptidyl-prolyl cis-trans isomerase	FKBP1A	0	2.55294e+06	6.40704	other	2
ENSG00000113558	P63208;E5RJR5;F8W8N3;P63208-2;E7ERH2;E5RGM3;E5RHM3;E5RGM4;E5RK33	S-phase kinase-associated protein 1	SKP1	0	1.95051e+06	6.29015	other	2
ENSG00000113575	P67775;P67775-2;E7ESG8;H0YC23;E5RHP4;H0YBN9	Serine/threonine-protein phosphatase 2A catalytic subunit alpha isoform	PPP2CA	0	1.23754e+06	6.09256	other	2
ENSG00000228875;ENSG00000258543;ENSG00000224774	P67870;Q5SRQ6;Q5SRQ3;N0E472;A0A0G2JM12;N0E644;A0A0G2JM58	Casein kinase II subunit beta	CSNK2B;CSNK2B-LY6G5B-1181;CSNK2B-LY6G5B--991	0	738980	5.86863	other	2
ENSG00000244734	P68871;F8W6P5;A0A0J9YWK4	Hemoglobin subunit beta;LVV-hemorphin-7;Spinorphin	HBB	0	872.613	2.94082	other	2
ENSG00000125386	P78312-2;P78312-6	Protein FAM193A	FAM193A	0	3999.54	3.60201	other	2
ENSG00000175110	P82650;G5E9V5;G5E9W7;H7C5F2;P82650-2;H7C5L9	28S ribosomal protein S22, mitochondrial	MRPS22	0	217942	5.33834	other	2
ENSG00000163041;ENSG00000132475;ENSG00000188375	P84243;K7EK07;B4DEB1;K7ES00;K7EMV3;Q6NXT2;K7EP01	Histone H3.3;Histone H3;Histone H3.3C	H3F3A;H3F3B;H3F3C	0	732362	5.86473	other	2
ENSG00000077150	Q00653	Nuclear factor NF-kappa-B p100 subunit;Nuclear factor NF-kappa-B p52 subunit	NFKB2	0	41039.8	4.61321	other	2
ENSG00000077150	Q00653-4;A0A087WWG7;Q00653-3;M0R119;M0QZX1	Nuclear factor NF-kappa-B p100 subunit;Nuclear factor NF-kappa-B p52 subunit	NFKB2	0.00023098	1832.02	3.26293	other	2
ENSG00000122126	Q01968;Q01968-2	Inositol polyphosphate 5-phosphatase OCRL-1	OCRL	0	53554.5	4.7288	other	2
ENSG00000119711	Q02252;Q02252-2	Methylmalonate-semialdehyde dehydrogenase [acylating], mitochondrial	ALDH6A1	0	112752	5.05212	ucRBP	2
ENSG00000169032	Q02750;Q02750-2	Dual specificity mitogen-activated protein kinase kinase 1	MAP2K1	0	488197	5.6886	other	2
ENSG00000083444	Q02809;Q5JXB7	Procollagen-lysine,2-oxoglutarate 5-dioxygenase 1	PLOD1	0	540292	5.73263	other	2
ENSG00000168394	Q03518	Antigen peptide transporter 1	TAP1	0	59222.5	4.77249	other	2
ENSG00000134250	Q04721;D2WEZ3;A0A087X002;Q7Z3S9-2	Neurogenic locus notch homolog protein 2;Notch 2 extracellular truncation;Notch 2 intracellular domain	NOTCH2	0	59103.4	4.77161	other	2
ENSG00000140332	Q04726-3;H0YKH0;H0YNI7;H0YKH5;Q672R2	Transducin-like enhancer protein 3	TLE3	0.00029769	3799.28	3.5797	other	2
ENSG00000140332	Q04726-5;Q04726-2;H0YKT5;Q04726-7;H0YLI3	Transducin-like enhancer protein 3	TLE3	0.001871	4322.52	3.63574	other	2
ENSG00000124767	Q04760;Q04760-2	Lactoylglutathione lyase	GLO1	0	2.14438e+06	6.3313	other	2
ENSG00000092010	Q06323;Q06323-2;Q06323-3;H0YKK6;H0YLU2	Proteasome activator complex subunit 1	PSME1	0	1.7897e+06	6.25278	other	2
ENSG00000084234	Q06481;Q06481-2	Amyloid-like protein 2	APLP2	0	22478.5	4.35177	other	2
ENSG00000084234	Q06481-4	Amyloid-like protein 2	APLP2	0	867.706	2.93837	other	2
ENSG00000084234	Q06481-6;Q06481-3;Q06481-5;E9PQS3;E9PSC7;E9PK76	Amyloid-like protein 2	APLP2	8.2658e-05	952.117	2.97869	other	2
ENSG00000117266	Q07002;Q07002-2;Q07002-3;A0A0A0MSJ6;D6R9B0;D6R9X1	Cyclin-dependent kinase 18	CDK18	0	1198.85	3.07876	other	2
ENSG00000123384	Q07954;Q6PJ72;H0YJI8;Q7Z7K9;Q07954-2;H0YJ88	Prolow-density lipoprotein receptor-related protein 1;Low-density lipoprotein receptor-related protein 1 85 kDa subunit;Low-density lipoprotein receptor-related protein 1 515 kDa subunit;Low-density lipoprotein receptor-related protein 1 intracellular domain	LRP1	0	28053.8	4.44799	other	2
ENSG00000175220	Q07960;E9PNR6	Rho GTPase-activating protein 1	ARHGAP1	0	660720	5.82002	other	2
ENSG00000108679	Q08380;K7ESM3;K7EKQ5;K7ERZ6;K7EJD3;K7EJY8;K7ES75;K7EN99;K7EQT9	Galectin-3-binding protein	LGALS3BP	0	218693	5.33983	other	2
ENSG00000171497	Q08752;H0Y8J0	Peptidyl-prolyl cis-trans isomerase D	PPID	0	606686	5.78296	other	2
ENSG00000100393	Q09472;I3L293	Histone acetyltransferase p300	EP300	0	37255.7	4.57119	other	2
ENSG00000130303	Q10589;Q10589-2	Bone marrow stromal antigen 2	BST2	0	420779	5.62405	ucRBP	2
ENSG00000135457	Q12800;F8VX55;Q12800-3;F8VWL0	Alpha-globin transcription factor CP2	TFCP2	0	91961.1	4.9636	other	2
ENSG00000135457	Q12800-4;Q12800-2	Alpha-globin transcription factor CP2	TFCP2	0.0004306	1037.7	3.01607	other	2
ENSG00000117399	Q12834	Cell division cycle protein 20 homolog	CDC20	0	67873.1	4.8317	other	2
ENSG00000061936	Q12872-2;Q12872;H0YFR9;F5H1A5	Splicing factor, suppressor of white-apricot homolog	SFSWAP	0	42280.4	4.62614	other	2
ENSG00000149177	Q12913;A0A087WTK0;A0A087WVC6;Q12913-2;E9PPH3;E9PJ83	Receptor-type tyrosine-protein phosphatase eta;Protein-tyrosine-phosphatase	PTPRJ	0	34765.1	4.54114	other	2
ENSG00000163629	Q12923-3	Tyrosine-protein phosphatase non-receptor type 13	PTPN13	0	2463.57	3.39157	other	2
ENSG00000068120	Q13057-2;Q13057;K7EQ60;K7EN91;K7ES73;K7ESK6;K7EP09;K7EPT0;K7EPC2	Bifunctional coenzyme A synthase;Phosphopantetheine adenylyltransferase;Dephospho-CoA kinase	COASY	0	358108	5.55401	other	2
ENSG00000169727	Q13098	COP9 signalosome complex subunit 1	GPS1	0	14389.9	4.15806	other	2
ENSG00000169727	Q13098-5	COP9 signalosome complex subunit 1	GPS1	0	816779	5.9121	other	2
ENSG00000132356	Q13131;Q96E92	5-AMP-activated protein kinase catalytic subunit alpha-1	PRKAA1	0	150259	5.17684	other	2
ENSG00000145191	Q13144;E9PC74;C9JRD9;H7C2X0	Translation initiation factor eIF-2B subunit epsilon	EIF2B5	0	128122	5.10762	other	2
ENSG00000164109	Q13257;Q13257-2;D6RJE3	Mitotic spindle assembly checkpoint protein MAD2A	MAD2L1	0	159543	5.20288	other	2
ENSG00000084623	Q13347;Q5TFK1	Eukaryotic translation initiation factor 3 subunit I	EIF3I	0	1.74456e+06	6.24169	other	2
ENSG00000136940	Q13371;H0Y3M0;H0Y5D3	Phosducin-like protein	PDCL	0	70969	4.85107	other	2
ENSG00000244687;ENSG00000124208	Q13404;Q13404-7;G3V2F7;Q13404-8;A0A0A0MSL3;E5RIF1;D6RG00	Ubiquitin-conjugating enzyme E2 variant 1	UBE2V1	0	138360	5.14101	other	2
ENSG00000144674	Q13439;Q13439-4;H0Y6I0	Golgin subfamily A member 4	GOLGA4	0	38178.7	4.58182	other	2
ENSG00000144674	Q13439-5;C9JHJ5	Golgin subfamily A member 4	GOLGA4	0	681.263	2.83332	other	2
ENSG00000167323	Q13586;G0XQ39;Q13586-2;E9PIQ8;E9PN27;E9PRZ7;E9PR09;E9PMB4;E9PRE4;E9PR07;E9PJ19	Stromal interaction molecule 1	STIM1	0	82920.9	4.91866	other	2
ENSG00000028528	Q13596;Q13596-3;H0YK42;H0YKT3;H0YK58;J3KPH4;H0YKD5;H0YKL5;H0YK43	Sorting nexin-1	SNX1	0	544596	5.73607	other	2
ENSG00000136045	Q13610;B4DJV5;Q13610-2;F8VZ56	Periodic tryptophan protein 1 homolog	PWP1	0	275653	5.44036	other	2
ENSG00000158290	Q13620-1;Q13620	Cullin-4B	CUL4B	0	1022.1	3.00949	other	2
ENSG00000143514	Q13625;Q13625-3;Q13625-2;H7C5L8;H0Y847	Apoptosis-stimulating of p53 protein 2	TP53BP2	0	25825.7	4.41205	other	2
ENSG00000137267	Q13885	Tubulin beta-2A chain	TUBB2A	0	48440.9	4.68521	other	2
ENSG00000065883	Q14004;A0A087X209	Cyclin-dependent kinase 13	CDK13	0	56468.5	4.75181	other	2
ENSG00000065883	Q14004-2	Cyclin-dependent kinase 13	CDK13	0.0010741	240.223	2.38061	other	2
ENSG00000103187	Q14019;H3BT58	Coactosin-like protein	COTL1	0	2.24761e+06	6.35172	other	2
ENSG00000110917	Q14165;F5H1S8;F5GX14;H0YG07	Malectin	MLEC	0	213235	5.32886	other	2
ENSG00000115641	Q14192;J3KNW4;F8WDA8;U3KQT4;C9J3S8	Four and a half LIM domains protein 2	FHL2	0	503930	5.70237	other	2
ENSG00000115641	Q14192-2	Four and a half LIM domains protein 2	FHL2	0.0014308	1680.51	3.22544	other	2
[truncated: 12,239 more rows]
