# Supplementary material for: RNA-binding proteins that lack canonical RNA-binding domains are rarely sequence-specific
Source: Sci Rep. 2023 Mar 31;13:5238. doi: 10.1038/s41598-023-32245-9 (PMC10066285; doi:10.1038/s41598-023-32245-9)
Supplement: Supplementary file 9 — Supplementary Table S8. [file 41598_2023_32245_MOESM9_ESM.xlsx]

## Sheet: Intrinsically Disordered Region
Supplementary Table S8: Intrinsically Disordered Regions Data
Entry	Entry Name	Length	Mass	Number of AAs in an IDR	In RBPbase
A0A024RBG1	NUD4B_HUMAN	181	20434	0	FALSE
A0A075B6H7	KV37_HUMAN	116	12783	0	FALSE
A0A075B6H7	KV37_HUMAN	116	12783	0	FALSE
A0A075B6H8	KVD42_HUMAN	117	13014	0	FALSE
A0A075B6H9	LV469_HUMAN	119	12773	20	FALSE
A0A075B6I0	LV861_HUMAN	122	12814	0	FALSE
A0A075B6I1	LV460_HUMAN	120	12987	0	FALSE
A0A075B6I3	LVK55_HUMAN	123	13202	0	FALSE
A0A075B6I4	LVX54_HUMAN	117	12395	0	FALSE
A0A075B6I6	LV150_HUMAN	118	12339	0	FALSE
A0A075B6I7	LV548_HUMAN	105	11247	0	FALSE
A0A075B6I9	LV746_HUMAN	117	12468	0	FALSE
A0A075B6J1	LV537_HUMAN	123	13277	0	FALSE
A0A075B6J1	LV537_HUMAN	123	13277	0	FALSE
A0A075B6J2	LV233_HUMAN	118	12686	0	FALSE
A0A075B6J2	LV233_HUMAN	118	12686	0	FALSE
A0A075B6J6	LV322_HUMAN	115	12549	0	FALSE
A0A075B6J9	LV218_HUMAN	118	12412	33	FALSE
A0A075B6K0	LV316_HUMAN	115	12466	0	FALSE
A0A075B6K2	LV312_HUMAN	115	12387	0	FALSE
A0A075B6K4	LV310_HUMAN	115	12441	0	FALSE
A0A075B6K5	LV39_HUMAN	115	12332	0	FALSE
A0A075B6K6	LV403_HUMAN	122	13330	0	FALSE
A0A075B6L2	TVG11_HUMAN	119	13602	0	FALSE
A0A075B6L6	TVB73_HUMAN	115	12410	0	FALSE
A0A075B6N1	TVB19_HUMAN	114	12769	0	FALSE
A0A075B6N2	TVBT1_HUMAN	111	12175	0	FALSE
A0A075B6N3	TVBX1_HUMAN	115	12929	0	FALSE
A0A075B6N4	TVBY1_HUMAN	114	12983	0	FALSE
A0A075B6P5	KV228_HUMAN	120	12957	0	FALSE
A0A075B6P5	KV228_HUMAN	120	12957	0	FALSE
A0A075B6Q5	HV364_HUMAN	118	12891	0	FALSE
A0A075B6Q5	HV364_HUMAN	118	12891	0	FALSE
A0A075B6R0	TRGV2_HUMAN	118	13310	0	FALSE
A0A075B6R2	HV404_HUMAN	117	12848	0	FALSE
A0A075B6R2	HV404_HUMAN	117	12848	0	FALSE
A0A075B6R9	KVD24_HUMAN	120	13079	0	FALSE
A0A075B6S0	TRGJ1_HUMAN	16	1791	0	FALSE
A0A075B6S2	KVD29_HUMAN	120	13143	0	FALSE
A0A075B6S4	KVD17_HUMAN	117	12835	0	FALSE
A0A075B6S5	KV127_HUMAN	117	12712	0	FALSE
A0A075B6S5	KV127_HUMAN	117	12712	0	FALSE
A0A075B6S6	KVD30_HUMAN	120	13215	0	FALSE
A0A075B6S9	KV137_HUMAN	117	12688	0	FALSE
A0A075B6S9	KV137_HUMAN	117	12688	0	FALSE
A0A075B6T6	TVAL2_HUMAN	113	12838	0	FALSE
A0A075B6T7	TVA6_HUMAN	132	15362	0	FALSE
A0A075B6T8	TVA91_HUMAN	112	12354	0	FALSE
A0A075B6U4	TVA7_HUMAN	112	12598	0	FALSE
A0A075B6V5	TVA36_HUMAN	113	12697	0	FALSE
A0A075B6W5	TVA23_HUMAN	121	13545	0	FALSE
A0A075B6X5	TVA18_HUMAN	111	12414	0	FALSE
A0A075B6Y3	TJA3_HUMAN	20	2097	0	FALSE
A0A075B6Y9	TJA42_HUMAN	20	2051	20	FALSE
A0A075B700	TJA31_HUMAN	18	1974	0	FALSE
A0A075B706	TRDJ1_HUMAN	16	1761	0	FALSE
A0A075B734	AQP7B_HUMAN	347	37977	0	FALSE
A0A075B759	PAL4E_HUMAN	164	18197	0	FALSE
A0A075B767	PAL4H_HUMAN	164	18208	0	FALSE
A0A087WSX0	LV545_HUMAN	123	13162	25	FALSE
A0A087WSY4	HV432_HUMAN	118	13025	0	FALSE
A0A087WSY4	HV432_HUMAN	118	13025	0	FALSE
A0A087WSY6	KVD15_HUMAN	115	12534	0	FALSE
A0A087WSZ0	KVD08_HUMAN	117	12837	0	FALSE
A0A087WSZ9	TVA30_HUMAN	112	12582	0	FALSE
A0A087WT01	TVA27_HUMAN	109	12043	0	FALSE
A0A087WT02	TVA92_HUMAN	112	12289	0	FALSE
A0A087WT03	TVAZ1_HUMAN	109	12306	0	FALSE
A0A087WTH1	TM265_HUMAN	108	11832	0	FALSE
A0A087WTH5	KCE1B_HUMAN	132	15028	0	FALSE
A0A087WUL8	NBPFJ_HUMAN	3843	440408	612	FALSE
A0A087WV53	SPEGN_HUMAN	238	26075	0	FALSE
A0A087WV62	TVB16_HUMAN	115	12845	0	FALSE
A0A087WV62	TVB16_HUMAN	115	12845	0	FALSE
A0A087WVF3	TBC3D_HUMAN	549	62187	115	FALSE
A0A087WW87	KV240_HUMAN	121	13310	0	FALSE
A0A087WWA1	P3URF_HUMAN	95	10952	27	FALSE
A0A087WXM9	MEIKN_HUMAN	373	40829	118	FALSE
A0A087WXS9	TBC3I_HUMAN	549	62205	115	FALSE
A0A087WXS9	TBC3I_HUMAN	549	62205	115	FALSE
A0A087WXS9	TBC3I_HUMAN	549	62205	115	FALSE
A0A087X0K7	TVB17_HUMAN	114	12963	0	FALSE
A0A087X0K7	TVB17_HUMAN	114	12963	0	FALSE
A0A087X0M5	TVB18_HUMAN	115	13028	0	FALSE
A0A087X179	TBC3E_HUMAN	549	62131	70	FALSE
A0A087X1C5	CP2D7_HUMAN	515	57489	0	FALSE
A0A087X1G2	TBC3K_HUMAN	549	62171	70	FALSE
A0A096LNP1	D131B_HUMAN	70	8156	0	FALSE
A0A096LP01	SIM26_HUMAN	95	10908	0	FALSE
A0A096LP49	CC187_HUMAN	1063	114856	511	FALSE
A0A096LP55	QCR6L_HUMAN	91	10752	30	FALSE
A0A096LPI5	GVQW2_HUMAN	108	11989	0	FALSE
A0A096LPK9	ORN4C_HUMAN	316	35706	0	FALSE
A0A0A0MRZ7	KVD26_HUMAN	120	13297	0	FALSE
A0A0A0MRZ8	KVD11_HUMAN	115	12625	0	FALSE
A0A0A0MRZ9	LV552_HUMAN	124	13446	0	FALSE
A0A0A0MS00	LV332_HUMAN	114	12355	0	FALSE
A0A0A0MS00	LV332_HUMAN	114	12355	0	FALSE
A0A0A0MS01	TVG10_HUMAN	119	13482	0	FALSE
A0A0A0MS02	TRGV1_HUMAN	117	13248	0	FALSE
A0A0A0MS03	TVB53_HUMAN	114	12596	0	FALSE
A0A0A0MS04	TVB67_HUMAN	114	12588	0	FALSE
A0A0A0MS04	TVB67_HUMAN	114	12588	0	FALSE
A0A0A0MS05	TVB57_HUMAN	114	12386	0	FALSE
A0A0A0MS05	TVB57_HUMAN	114	12386	0	FALSE
A0A0A0MS06	TVB23_HUMAN	115	12785	0	FALSE
A0A0A0MS06	TVB23_HUMAN	115	12785	0	FALSE
A0A0A0MS14	HV145_HUMAN	117	13508	0	FALSE
A0A0A0MS14	HV145_HUMAN	117	13508	0	FALSE
A0A0A0MS15	HV349_HUMAN	119	13056	0	FALSE
A0A0A0MS15	HV349_HUMAN	119	13056	0	FALSE
A0A0A0MT36	KVD21_HUMAN	114	12340	0	FALSE
A0A0A0MT70	TJB26_HUMAN	17	1663	0	FALSE
A0A0A0MT76	LJ01_HUMAN	42	4776	0	FALSE
A0A0A0MT78	TJB27_HUMAN	15	1719	0	FALSE
A0A0A0MT87	TJB24_HUMAN	16	1738	0	FALSE
A0A0A0MT89	KJ01_HUMAN	12	1394	0	FALSE
A0A0A0MT94	TJB22_HUMAN	16	1740	0	FALSE
A0A0A0MTA4	TJB25_HUMAN	15	1722	0	FALSE
A0A0A0MTA7	TJB21_HUMAN	16	1829	0	FALSE
A0A0A0MTA7	TJB21_HUMAN	16	1829	0	FALSE
A0A0A6YYC5	TVA14_HUMAN	116	12931	0	FALSE
A0A0A6YYD4	TVB13_HUMAN	124	13967	0	FALSE
A0A0A6YYD4	TVB13_HUMAN	124	13967	0	FALSE
A0A0A6YYG2	TVB66_HUMAN	114	12632	0	FALSE
A0A0A6YYG3	TVB68_HUMAN	113	12321	0	FALSE
A0A0A6YYJ7	TVA83_HUMAN	113	12676	0	FALSE
A0A0A6YYK1	TVA81_HUMAN	113	12788	0	FALSE
A0A0A6YYK4	TVB71_HUMAN	115	12595	0	FALSE
A0A0A6YYK4	TVB71_HUMAN	115	12595	0	FALSE
A0A0A6YYK6	TVA16_HUMAN	109	12578	0	FALSE
A0A0A6YYK7	TVA19_HUMAN	116	13195	0	FALSE
A0A0A6YYL3	POTEB_HUMAN	544	61708	126	FALSE
A0A0B4J1U3	LV136_HUMAN	117	12478	0	FALSE
A0A0B4J1U3	LV136_HUMAN	117	12478	0	FALSE
A0A0B4J1U4	TRGV5_HUMAN	118	13601	0	FALSE
A0A0B4J1U6	TVB9_HUMAN	114	12608	0	FALSE
A0A0B4J1U7	HV601_HUMAN	121	13481	0	FALSE
A0A0B4J1U7	HV601_HUMAN	121	13481	0	FALSE
A0A0B4J1V0	HV315_HUMAN	119	12926	0	FALSE
A0A0B4J1V0	HV315_HUMAN	119	12926	0	FALSE
A0A0B4J1V1	HV321_HUMAN	117	12840	0	FALSE
A0A0B4J1V1	HV321_HUMAN	117	12840	0	FALSE
A0A0B4J1V2	HV226_HUMAN	119	13182	0	FALSE
A0A0B4J1V2	HV226_HUMAN	119	13182	0	FALSE
A0A0B4J1V6	HV373_HUMAN	119	12858	0	FALSE
A0A0B4J1V6	HV373_HUMAN	119	12858	0	FALSE
A0A0B4J1V7	HV781_HUMAN	117	12918	0	FALSE
A0A0B4J1X5	HV374_HUMAN	117	12840	0	FALSE
A0A0B4J1X5	HV374_HUMAN	117	12840	0	FALSE
A0A0B4J1X8	HV343_HUMAN	118	13077	0	FALSE
A0A0B4J1X8	HV343_HUMAN	118	13077	0	FALSE
A0A0B4J1Y8	LV949_HUMAN	123	13024	0	FALSE
A0A0B4J1Y9	HV372_HUMAN	119	13203	0	FALSE
A0A0B4J1Y9	HV372_HUMAN	119	13203	0	FALSE
A0A0B4J1Z2	KVD43_HUMAN	117	12989	0	FALSE
A0A0B4J200	TJB23_HUMAN	16	1756	0	FALSE
A0A0B4J200	TJB23_HUMAN	16	1756	0	FALSE
A0A0B4J234	TVA2_HUMAN	112	12502	0	FALSE
A0A0B4J235	TVAM2_HUMAN	113	12716	0	FALSE
A0A0B4J237	TVA82_HUMAN	113	12429	0	FALSE
A0A0B4J238	TVA12_HUMAN	106	11863	0	FALSE
A0A0B4J240	TVA10_HUMAN	114	12852	0	FALSE
A0A0B4J241	TVAM1_HUMAN	112	12580	0	FALSE
A0A0B4J244	TVA3_HUMAN	114	12614	0	FALSE
A0A0B4J245	TVAL1_HUMAN	112	12865	0	FALSE
A0A0B4J248	TVA11_HUMAN	108	11926	0	FALSE
A0A0B4J249	TVA5_HUMAN	113	12968	0	FALSE
A0A0B4J262	TVA86_HUMAN	113	12690	0	FALSE
A0A0B4J263	TVA39_HUMAN	110	12540	0	FALSE
A0A0B4J264	TV381_HUMAN	116	13297	0	FALSE
A0A0B4J265	TVAZ2_HUMAN	109	12172	0	FALSE
A0A0B4J266	TVA41_HUMAN	112	12352	0	FALSE
A0A0B4J268	TVA4_HUMAN	109	12215	0	FALSE
A0A0B4J271	TVAL3_HUMAN	114	13173	0	FALSE
A0A0B4J272	TVA24_HUMAN	114	12919	0	FALSE
A0A0B4J273	TVA34_HUMAN	112	12465	0	FALSE
A0A0B4J274	TVA20_HUMAN	112	12682	0	FALSE
A0A0B4J275	TVA17_HUMAN	112	12500	0	FALSE
A0A0B4J276	TVA25_HUMAN	109	12388	0	FALSE
A0A0B4J277	TVA22_HUMAN	110	12145	0	FALSE
A0A0B4J279	TVA21_HUMAN	112	12289	0	FALSE
A0A0B4J280	TVA40_HUMAN	105	11556	0	FALSE
A0A0B4J2A2	PAL4C_HUMAN	164	18156	0	FALSE
A0A0B4J2D5	GAL3B_HUMAN	268	28142	0	FALSE
A0A0B4J2D9	KVD13_HUMAN	117	12569	0	FALSE
A0A0B4J2E0	TVBL4_HUMAN	115	12982	0	FALSE
A0A0B4J2F0	PIOS1_HUMAN	54	6313	0	FALSE
A0A0B4J2F2	SIK1B_HUMAN	783	84930	54	FALSE
A0A0B4J2H0	HV69D_HUMAN	117	12660	0	FALSE
A0A0B4J2H0	HV69D_HUMAN	117	12660	0	FALSE
A0A0C4DH24	KV621_HUMAN	114	12430	0	FALSE
A0A0C4DH24	KV621_HUMAN	114	12430	0	FALSE
A0A0C4DH25	KVD20_HUMAN	116	12515	0	FALSE
A0A0C4DH26	KVD41_HUMAN	115	12570	0	FALSE
A0A0C4DH27	TRGV8_HUMAN	118	13335	0	FALSE
A0A0C4DH28	TRGV4_HUMAN	118	13152	0	FALSE
A0A0C4DH29	HV103_HUMAN	117	13008	0	FALSE
A0A0C4DH29	HV103_HUMAN	117	13008	0	FALSE
A0A0C4DH30	HV316_HUMAN	117	13070	0	FALSE
A0A0C4DH30	HV316_HUMAN	117	13070	0	FALSE
A0A0C4DH31	HV118_HUMAN	117	12820	0	FALSE
A0A0C4DH31	HV118_HUMAN	117	12820	0	FALSE
A0A0C4DH32	HV320_HUMAN	117	12673	0	FALSE
A0A0C4DH32	HV320_HUMAN	117	12673	0	FALSE
A0A0C4DH33	HV124_HUMAN	117	12824	0	FALSE
A0A0C4DH33	HV124_HUMAN	117	12824	0	FALSE
A0A0C4DH34	HV428_HUMAN	117	13124	0	FALSE
A0A0C4DH34	HV428_HUMAN	117	13124	0	FALSE
A0A0C4DH35	HV335_HUMAN	117	12810	0	FALSE
A0A0C4DH35	HV335_HUMAN	117	12810	0	FALSE
A0A0C4DH36	HV338_HUMAN	116	12759	0	FALSE
A0A0C4DH36	HV338_HUMAN	116	12759	0	FALSE
A0A0C4DH38	HV551_HUMAN	117	12675	0	FALSE
A0A0C4DH38	HV551_HUMAN	117	12675	0	FALSE
A0A0C4DH39	HV158_HUMAN	117	13005	0	FALSE
A0A0C4DH39	HV158_HUMAN	117	13005	0	FALSE
A0A0C4DH41	HV461_HUMAN	118	13066	0	FALSE
A0A0C4DH41	HV461_HUMAN	118	13066	0	FALSE
A0A0C4DH42	HV366_HUMAN	116	12698	0	FALSE
A0A0C4DH42	HV366_HUMAN	116	12698	0	FALSE
A0A0C4DH43	HV70D_HUMAN	119	13312	0	FALSE
A0A0C4DH43	HV70D_HUMAN	119	13312	0	FALSE
A0A0C4DH55	KVD07_HUMAN	119	13148	0	FALSE
A0A0C4DH55	KVD07_HUMAN	119	13148	0	FALSE
A0A0C4DH59	TVB54_HUMAN	114	12518	0	FALSE
A0A0C4DH62	HJ01_HUMAN	17	1910	0	FALSE
A0A0C4DH62	HJ01_HUMAN	17	1910	0	FALSE
A0A0C4DH67	KV108_HUMAN	115	12537	0	FALSE
A0A0C4DH67	KV108_HUMAN	115	12537	0	FALSE
A0A0C4DH68	KV224_HUMAN	120	13079	0	FALSE
A0A0C4DH68	KV224_HUMAN	120	13079	0	FALSE
A0A0C4DH69	KV109_HUMAN	117	12715	0	FALSE
A0A0C4DH69	KV109_HUMAN	117	12715	0	FALSE
A0A0C4DH72	KV106_HUMAN	117	12697	0	FALSE
A0A0C4DH72	KV106_HUMAN	117	12697	0	FALSE
A0A0C4DH73	KV112_HUMAN	117	12645	0	FALSE
A0A0C4DH73	KV112_HUMAN	117	12645	0	FALSE
A0A0C5B5G6	MOTSC_HUMAN	16	2175	0	FALSE
A0A0D9SF12	CC163_HUMAN	145	16203	0	FALSE
A0A0G2JMD5	PRA33_HUMAN	474	55092	0	FALSE
A0A0G2JMD5	PRA33_HUMAN	474	55092	0	FALSE
A0A0G2JMD5	PRA33_HUMAN	474	55092	0	FALSE
A0A0G2JMD5	PRA33_HUMAN	474	55092	0	FALSE
A0A0G2JMI3	HV692_HUMAN	117	12871	0	FALSE
A0A0G2JMI3	HV692_HUMAN	117	12871	0	FALSE
A0A0G2JS06	LV539_HUMAN	123	13394	0	FALSE
A0A0J9YVY3	HV741_HUMAN	117	12849	0	FALSE
A0A0J9YWL9	TX13C_HUMAN	993	109806	0	FALSE
A0A0J9YWP8	TJB13_HUMAN	16	1730	0	FALSE
A0A0J9YWP8	TJB13_HUMAN	16	1730	0	FALSE
A0A0J9YWX3	TJB16_HUMAN	17	1864	0	FALSE
A0A0J9YWX3	TJB16_HUMAN	17	1864	0	FALSE
A0A0J9YX06	TJB12_HUMAN	15	1635	0	FALSE
A0A0J9YX06	TJB12_HUMAN	15	1635	0	FALSE
A0A0J9YX35	HV64D_HUMAN	117	12823	0	FALSE
A0A0J9YX75	TVB69_HUMAN	114	12484	0	FALSE
A0A0J9YX94	PMA6F_HUMAN	578	60071	254	FALSE
A0A0J9YXA8	TJB11_HUMAN	15	1640	0	FALSE
A0A0J9YXG5	TJB14_HUMAN	16	1741	0	FALSE
A0A0J9YXG5	TJB14_HUMAN	16	1741	0	FALSE
A0A0J9YXM7	TJB15_HUMAN	16	1770	0	FALSE
A0A0J9YXM7	TJB15_HUMAN	16	1770	0	FALSE
A0A0J9YXQ4	PMA6E_HUMAN	647	65155	230	FALSE
A0A0J9YXX1	HV5X1_HUMAN	117	12773	0	FALSE
A0A0J9YXY3	TVB62_HUMAN	114	12525	0	FALSE
A0A0J9YXY3	TVB62_HUMAN	114	12525	0	FALSE
A0A0J9YY54	TX13D_HUMAN	714	78886	365	FALSE
A0A0K0K1A3	TVBJ1_HUMAN	114	12970	0	FALSE
A0A0K0K1A3	TVBJ1_HUMAN	114	12970	0	FALSE
A0A0K0K1A5	TVB65_HUMAN	114	12402	0	FALSE
A0A0K0K1A5	TVB65_HUMAN	114	12402	0	FALSE
A0A0K0K1B3	TVB30_HUMAN	111	12225	0	FALSE
A0A0K0K1B3	TVB30_HUMAN	111	12225	0	FALSE
A0A0K0K1C0	TVBK1_HUMAN	115	12817	0	FALSE
A0A0K0K1C0	TVBK1_HUMAN	115	12817	0	FALSE
A0A0K0K1C4	TVB27_HUMAN	114	12838	0	FALSE
A0A0K0K1C4	TVB27_HUMAN	114	12838	0	FALSE
A0A0K0K1D8	TVB61_HUMAN	114	12632	0	FALSE
A0A0K0K1D8	TVB61_HUMAN	114	12632	0	FALSE
A0A0K0K1E9	TVB77_HUMAN	115	12787	0	FALSE
A0A0K0K1E9	TVB77_HUMAN	115	12787	0	FALSE
A0A0K0K1G6	TVBJ3_HUMAN	114	13035	0	FALSE
A0A0K0K1G6	TVBJ3_HUMAN	114	13035	0	FALSE
A0A0K0K1G8	TVBJ2_HUMAN	114	13045	0	FALSE
A0A0K0K1G8	TVBJ2_HUMAN	114	13045	0	FALSE
A0A0K2S4Q6	CD3CH_HUMAN	201	21806	0	FALSE
A0A0U1RQE8	GLYLB_HUMAN	302	34553	0	FALSE
A0A0U1RQF7	DP2NB_HUMAN	123	13402	57	FALSE
A0A0U1RQI7	KLF18_HUMAN	1052	112602	0	FALSE
A0A0U1RQS6	TM275_HUMAN	177	17236	20	FALSE
A0A0U1RR11	CENL1_HUMAN	272	29887	87	FALSE
A0A0U1RR37	CA232_HUMAN	186	20280	104	FALSE
A0A0U1RRA0	ZNOS_HUMAN	63	6929	0	FALSE
A0A0U1RRE5	NBDY_HUMAN	68	7025	68	FALSE
A0A0U1RRI6	CENL3_HUMAN	272	29865	101	FALSE
A0A0U1RRK4	LBHD2_HUMAN	108	10701	108	FALSE
A0A0U1RRL7	MMPOS_HUMAN	71	7680	61	FALSE
A0A0U1RRN3	SPTOS_HUMAN	59	6977	0	FALSE
A0A0X1KG70	ORM2B_HUMAN	313	35403	0	FALSE
A0A183	LCE6A_HUMAN	80	9022	47	FALSE
A0A1B0GTB2	TUNAR_HUMAN	48	5360	20	FALSE
A0A1B0GTC6	CC085_HUMAN	90	10386	0	FALSE
A0A1B0GTD5	TEX49_HUMAN	131	15631	27	FALSE
A0A1B0GTH6	CS2IP_HUMAN	734	81798	47	FALSE
A0A1B0GTI1	CC201_HUMAN	187	20621	147	FALSE
A0A1B0GTI8	TM272_HUMAN	187	21340	0	FALSE
A0A1B0GTK4	F237A_HUMAN	181	20560	0	FALSE
A0A1B0GTK5	F236D_HUMAN	79	8682	30	FALSE
A0A1B0GTL2	CT204_HUMAN	189	20914	0	FALSE
A0A1B0GTQ4	MYMX_HUMAN	84	9607	23	FALSE
A0A1B0GTR0	EDD13_HUMAN	161	18455	0	FALSE
A0A1B0GTR3	CX05A_HUMAN	108	12028	0	FALSE
A0A1B0GTR4	SPRR5_HUMAN	108	11945	60	FALSE
A0A1B0GTS1	HSFX4_HUMAN	333	37155	115	FALSE
A0A1B0GTU1	ZC11B_HUMAN	805	88937	391	FALSE
A0A1B0GTU2	CTXD1_HUMAN	59	6734	0	FALSE
A0A1B0GTW7	LMLN2_HUMAN	788	85397	42	FALSE
A0A1B0GTY4	TEX50_HUMAN	177	20847	23	FALSE
A0A1B0GTZ2	CC196_HUMAN	297	34479	40	FALSE
A0A1B0GU29	SIM28_HUMAN	152	16551	36	FALSE
A0A1B0GU33	TEX53_HUMAN	70	8127	0	FALSE
A0A1B0GU71	C97D2_HUMAN	98	11681	0	FALSE
A0A1B0GUA5	SIM32_HUMAN	103	10859	0	FALSE
A0A1B0GUA6	CC195_HUMAN	201	21921	68	FALSE
A0A1B0GUA7	TEX51_HUMAN	166	18842	0	FALSE
A0A1B0GUA9	CM046_HUMAN	212	23433	171	FALSE
A0A1B0GUA9	CM046_HUMAN	212	23433	171	FALSE
A0A1B0GUC4	MYCOS_HUMAN	108	12046	31	FALSE
A0A1B0GUI7	BRDOS_HUMAN	84	9747	0	FALSE
A0A1B0GUJ8	PNM8C_HUMAN	204	22873	70	FALSE
A0A1B0GUQ0	F236A_HUMAN	79	8715	0	FALSE
A0A1B0GUS0	CS085_HUMAN	222	23875	0	FALSE
A0A1B0GUS4	UB2L5_HUMAN	154	17875	0	FALSE
A0A1B0GUT2	CJ143_HUMAN	108	11738	53	FALSE
A0A1B0GUU1	CQ113_HUMAN	675	72432	0	FALSE
A0A1B0GUV1	CQ114_HUMAN	79	8292	33	FALSE
A0A1B0GUV7	TEX48_HUMAN	120	13937	58	FALSE
A0A1B0GUW6	SPEM3_HUMAN	1196	128649	490	FALSE
A0A1B0GUW6	SPEM3_HUMAN	1196	128649	490	FALSE
A0A1B0GUW7	SIM27_HUMAN	55	6429	0	FALSE
A0A1B0GUX0	VAFNB_HUMAN	176	20389	26	FALSE
A0A1B0GUY1	MRCOL_HUMAN	285	29775	227	FALSE
A0A1B0GV03	GG6L7_HUMAN	622	75583	397	FALSE
A0A1B0GV22	F236B_HUMAN	79	8715	0	FALSE
A0A1B0GV85	RELD1_HUMAN	526	56837	103	FALSE
A0A1B0GV90	CTXD2_HUMAN	55	5988	0	FALSE
A0A1B0GVD1	F237B_HUMAN	139	16331	0	FALSE
A0A1B0GVG4	CC194_HUMAN	234	24954	72	FALSE
A0A1B0GVG6	TEX54_HUMAN	124	14093	112	FALSE
A0A1B0GVH4	PRS51_HUMAN	220	25576	0	FALSE
A0A1B0GVH6	CM042_HUMAN	325	37385	34	FALSE
A0A1B0GVH7	IQCM_HUMAN	501	59586	26	FALSE
A0A1B0GVK7	F240A_HUMAN	83	10377	0	FALSE
A0A1B0GVM5	ETDC_HUMAN	59	6800	22	FALSE
A0A1B0GVM6	CK097_HUMAN	126	13914	33	FALSE
A0A1B0GVN3	CB092_HUMAN	265	30198	0	FALSE
A0A1B0GVQ0	SPAR_HUMAN	90	9632	0	FALSE
A0A1B0GVQ3	CC200_HUMAN	168	19413	146	FALSE
A0A1B0GVR7	F240C_HUMAN	95	10834	28	FALSE
A0A1B0GVS7	MDFI2_HUMAN	189	21509	0	FALSE
A0A1B0GVT2	SIM36_HUMAN	93	10135	21	FALSE
A0A1B0GVV1	SIM35_HUMAN	85	9379	0	FALSE
A0A1B0GVX0	LITAD_HUMAN	72	8245	0	FALSE
A0A1B0GVY4	SIM31_HUMAN	71	8394	41	FALSE
A0A1B0GVZ2	F240B_HUMAN	78	9744	0	FALSE
A0A1B0GVZ6	MB3LB_HUMAN	204	22665	20	FALSE
A0A1B0GVZ9	TM269_HUMAN	245	26874	0	FALSE
A0A1B0GW35	EXC1L_HUMAN	172	20250	0	FALSE
A0A1B0GW54	SIM39_HUMAN	56	5955	0	FALSE
A0A1B0GW64	SIM33_HUMAN	132	14123	62	FALSE
A0A1B0GW64	SIM33_HUMAN	132	14123	62	FALSE
A0A1B0GWB2	PRT1B_HUMAN	263	26769	107	FALSE
A0A1B0GWG4	SRTM2_HUMAN	90	10219	22	FALSE
A0A1B0GWH4	HSFX3_HUMAN	333	37128	115	FALSE
A0A1B0GWK0	PVLEF_HUMAN	134	15275	0	FALSE
A0A1B0GX31	TVB76_HUMAN	115	12827	0	FALSE
A0A1B0GX49	TVB64_HUMAN	114	12298	0	FALSE
A0A1B0GX51	TVB78_HUMAN	115	12715	0	FALSE
A0A1B0GX56	TRDV1_HUMAN	115	12955	0	FALSE
A0A1B0GX68	TVB2_HUMAN	115	13403	0	FALSE
A0A1B0GX78	TVBL5_HUMAN	115	12997	0	FALSE
A0A1B0GX95	TVB74_HUMAN	115	12658	0	FALSE
A0A1B0GXF2	TVB72_HUMAN	115	12480	0	FALSE
A0A1B0GXF2	TVB72_HUMAN	115	12480	0	FALSE
A0A1W2PP97	THSD8_HUMAN	115	13152	0	FALSE
A0A1W2PPF3	DUXB_HUMAN	345	40370	33	FALSE
A0A1W2PPG7	GBG14_HUMAN	69	7528	0	FALSE
A0A1W2PPK0	CPHL2_HUMAN	400	45221	29	FALSE
A0A1W2PPM1	CPHXL_HUMAN	405	45714	57	FALSE
A0A1W2PQ73	ERFL_HUMAN	354	37790	92	FALSE
A0A1W2PQL4	ZN722_HUMAN	384	44601	0	FALSE
A0A1W2PR19	GSTT4_HUMAN	241	27942	0	FALSE
A0A1W2PR48	TLE7_HUMAN	441	48656	106	FALSE
A0A1W2PR82	PERC1_HUMAN	267	29212	115	FALSE
A0A1W2PRP0	FOXL3_HUMAN	233	25969	74	FALSE
A0A1W2PS18	PMIS2_HUMAN	150	15819	61	FALSE
A0A286YEV6	SCGR4_HUMAN	105	9792	0	FALSE
A0A286YEX9	SCGRX_HUMAN	47	3825	0	FALSE
A0A286YEY9	SCGR1_HUMAN	88	8607	0	FALSE
A0A286YF01	SCGR7_HUMAN	96	8951	0	FALSE
A0A286YF18	SMI44_HUMAN	149	16072	46	FALSE
A0A286YF46	SCGR5_HUMAN	85	8201	0	FALSE
A0A286YF58	TM271_HUMAN	385	39128	135	FALSE
A0A286YF60	SCGR3_HUMAN	100	9511	0	FALSE
A0A286YF77	SCGR6_HUMAN	105	9896	0	FALSE
A0A286YFB4	SCGR2_HUMAN	120	10822	0	FALSE
A0A286YFG1	SCGR8_HUMAN	108	10123	0	FALSE
A0A286YFK9	SIM38_HUMAN	51	5769	0	FALSE
A0A2R8Y4L2	RA1L3_HUMAN	275	29174	92	FALSE
A0A2R8Y4Y8	OSP4B_HUMAN	160	18448	0	FALSE
A0A2R8Y4Y8	OSP4B_HUMAN	160	18448	0	FALSE
A0A2R8Y619	H2BK1_HUMAN	122	13491	30	FALSE
A0A2R8Y7D0	TINCR_HUMAN	120	13788	0	FALSE
A0A2R8YCJ5	SIM41_HUMAN	93	9345	23	FALSE
A0A2R8YFL7	OSP4A_HUMAN	184	21040	0	FALSE
A0A2R8YFL7	OSP4A_HUMAN	184	21040	0	FALSE
A0A2R8YFM6	OOSP3_HUMAN	193	21194	0	FALSE
A0A2Z4LIS9	FXO3B_HUMAN	290	29900	226	FALSE
A0A3B3IRV3	MCTS2_HUMAN	181	20343	0	FALSE
A0A3B3IS91	PLGRF_HUMAN	260	25527	161	FALSE
A0A3B3IT33	TR51G_HUMAN	452	53047	0	FALSE
A0A3B3IT52	MSD5_HUMAN	213	24520	0	FALSE
A0A3B3IU63	H2AL3_HUMAN	148	17661	28	FALSE
A0A455ZAR2	PNT87_HUMAN	87	9607	0	FALSE
A0A494BZU4	T217B_HUMAN	170	20067	0	FALSE
A0A494C086	SPD21_HUMAN	402	48117	90	FALSE
A0A494C0N9	F246B_HUMAN	232	24352	122	FALSE
A0A494C0Y3	F246A_HUMAN	232	24283	115	FALSE
A0A494C0Z2	SPD13_HUMAN	265	31467	80	FALSE
A0A494C191	SPD9_HUMAN	265	31441	80	FALSE
A0A494C1R9	TSPY9_HUMAN	314	35718	0	FALSE
A0A539	TVB42_HUMAN	114	12890	0	FALSE
A0A539	TVB42_HUMAN	114	12890	0	FALSE
A0A576	TVB31_HUMAN	114	12928	0	FALSE
A0A576	TVB31_HUMAN	114	12928	0	FALSE
A0A577	TVB41_HUMAN	114	12859	0	FALSE
A0A578	TVB51_HUMAN	114	12600	0	FALSE
A0A578	TVB51_HUMAN	114	12600	0	FALSE
A0A584	TVBK2_HUMAN	115	12743	0	FALSE
A0A589	TVB43_HUMAN	114	12856	0	FALSE
A0A590UK83	SMI45_HUMAN	107	12178	57	FALSE
A0A597	TVB55_HUMAN	114	12550	0	FALSE
A0A599	TVB56_HUMAN	114	12565	0	FALSE
A0A599	TVB56_HUMAN	114	12565	0	FALSE
A0A5A2	TVB58_HUMAN	114	12721	0	FALSE
A0A5A6	TVBK3_HUMAN	115	12990	0	FALSE
A0A5A6	TVBK3_HUMAN	115	12990	0	FALSE
A0A5B0	TVB14_HUMAN	115	12880	0	FALSE
A0A5B0	TVB14_HUMAN	115	12880	0	FALSE
A0A5B6	TVB28_HUMAN	114	13166	0	FALSE
A0A5B6	TVB28_HUMAN	114	13166	0	FALSE
A0A5B7	TVB29_HUMAN	111	12190	0	FALSE
A0A5B7	TVB29_HUMAN	111	12190	0	FALSE
A0A5B9	TRBC2_HUMAN	178	19968	0	FALSE
A0A5F9ZH02	SIM42_HUMAN	70	7971	0	FALSE
A0A5F9ZHS7	NFILZ_HUMAN	289	31047	27	FALSE
A0A6I8PU40	TUG1_HUMAN	153	16006	0	FALSE
A0AUZ9	KAL1L_HUMAN	987	112253	56	FALSE
A0AV02	S12A8_HUMAN	714	78239	54	FALSE
A0AV96	RBM47_HUMAN	593	64099	25	TRUE
A0AVF1	IFT56_HUMAN	554	64178	24	FALSE
A0AVI2	FR1L5_HUMAN	2057	237935	0	FALSE
A0AVI4	TM129_HUMAN	362	40464	0	FALSE
A0AVK6	E2F8_HUMAN	867	94166	161	FALSE
A0AVT1	UBA6_HUMAN	1052	117970	21	TRUE
A0FGR8	ESYT2_HUMAN	921	102357	198	TRUE
A0FGR9	ESYT3_HUMAN	886	100035	82	FALSE
A0JD32	TV382_HUMAN	116	13278	0	FALSE
A0JD36	TRDV2_HUMAN	115	12944	0	FALSE
A0JD37	TRDV3_HUMAN	113	12981	0	FALSE
A0JLT2	MED19_HUMAN	244	26273	130	FALSE
A0JNW5	UH1BL_HUMAN	1464	164199	0	FALSE
A0JP26	POTB3_HUMAN	581	65710	126	FALSE
A0M8Q6	IGLC7_HUMAN	106	11254	0	FALSE
A0MZ66	SHOT1_HUMAN	631	71640	265	FALSE
A0PG75	PLS5_HUMAN	271	30027	33	FALSE
A0PJE2	DHR12_HUMAN	317	35146	0	FALSE
A0PJK1	SC5AA_HUMAN	596	64342	0	FALSE
A0PJW6	TM223_HUMAN	202	22049	0	TRUE
A0PJW8	DAPL1_HUMAN	107	11880	23	FALSE
A0PJX0	CIB4_HUMAN	185	21745	0	FALSE
A0PJX2	TLDC2_HUMAN	215	23912	46	FALSE
A0PJX4	SHSA3_HUMAN	238	25832	23	FALSE
A0PJX8	TMM82_HUMAN	343	37222	24	FALSE
A0PJY2	FEZF1_HUMAN	475	52038	48	FALSE
A0PJZ0	A20A5_HUMAN	165	18446	0	FALSE
A0PJZ3	GXLT2_HUMAN	443	51056	53	FALSE
A0PK00	T120B_HUMAN	339	40246	0	FALSE
A0PK05	TMM72_HUMAN	275	29891	51	FALSE
A0PK11	CLRN2_HUMAN	232	25446	0	FALSE
A0ZSE6	CC50C_HUMAN	113	13039	0	FALSE
A1A4F0	S66AL_HUMAN	135	15626	0	FALSE
A1A4G5	LNP1_HUMAN	178	21321	80	FALSE
A1A4S6	RHG10_HUMAN	786	89375	140	FALSE
A1A4V9	CF119_HUMAN	331	37921	59	FALSE
A1A4Y4	IRGM_HUMAN	181	20142	0	FALSE
A1A519	F170A_HUMAN	330	37158	195	FALSE
A1A580	KR231_HUMAN	65	6892	0	FALSE
A1A5B4	ANO9_HUMAN	782	90333	27	FALSE
A1A5C7	S22AN_HUMAN	686	73748	87	FALSE
A1A5D9	BICL2_HUMAN	508	56834	122	FALSE
A1E959	ODAM_HUMAN	279	30777	37	FALSE
A1IGU5	ARH37_HUMAN	675	76278	26	FALSE
A1KXE4	F168B_HUMAN	195	20324	0	FALSE
A1KZ92	PXDNL_HUMAN	1463	163686	0	FALSE
A1L020	MEX3A_HUMAN	520	54173	113	TRUE
A1L0T0	HACL2_HUMAN	632	67868	0	FALSE
A1L157	TSN11_HUMAN	253	28245	0	FALSE
A1L162	ERIC2_HUMAN	156	17672	79	FALSE
A1L167	U2QL1_HUMAN	161	18338	0	FALSE
A1L168	CT202_HUMAN	122	13591	29	FALSE
A1L170	CA226_HUMAN	272	29057	187	FALSE
A1L188	NDUF8_HUMAN	74	7756	0	FALSE
A1L190	SYCE3_HUMAN	88	10601	0	FALSE
A1L1A6	IGS23_HUMAN	192	20591	26	FALSE
A1L390	PKHG3_HUMAN	1219	134412	639	TRUE
A1L3X0	ELOV7_HUMAN	281	33356	0	FALSE
A1L3X4	MT1DP_HUMAN	49	4983	0	FALSE
A1L429	GG12C_HUMAN	117	12925	117	FALSE
A1L429	GG12C_HUMAN	117	12925	117	FALSE
A1L429	GG12C_HUMAN	117	12925	117	FALSE
A1L443	NTM2F_HUMAN	756	80770	0	FALSE
A1L453	PRS38_HUMAN	326	35356	0	FALSE
A1L4H1	SRCRL_HUMAN	1573	165743	851	FALSE
A1L4K1	FSD2_HUMAN	749	85385	0	FALSE
A1L4L8	PL8L1_HUMAN	177	19885	0	FALSE
A1L4Q6	YK033_HUMAN	167	18020	20	FALSE
A1X283	SPD2B_HUMAN	911	101579	469	TRUE
A1XBS5	CBAR1_HUMAN	289	33431	25	FALSE
A1YPR0	ZBT7C_HUMAN	619	69017	90	FALSE
A1Z1Q3	MACD2_HUMAN	425	47421	183	FALSE
A2A288	ZC12D_HUMAN	527	58078	177	FALSE
A2A2V5	SRTM1_HUMAN	107	11458	0	FALSE
A2A2Y4	FRMD3_HUMAN	597	68772	22	FALSE
A2A2Z9	AN18B_HUMAN	1011	118231	90	FALSE
A2A368	MAGBG_HUMAN	324	36178	92	FALSE
A2A3K4	PTPC1_HUMAN	754	84457	68	FALSE
A2A3L6	TTC24_HUMAN	582	63396	130	FALSE
A2A3N6	PIPSL_HUMAN	862	95048	112	FALSE
A2AJT9	BCLA3_HUMAN	711	83871	353	TRUE
A2CJ06	DYTN_HUMAN	578	65320	94	FALSE
A2IDD5	CCD78_HUMAN	438	48521	37	FALSE
A2NJV5	KV229_HUMAN	120	13085	0	FALSE
A2PYH4	HFM1_HUMAN	1435	162610	52	FALSE
A2RRD8	ZN320_HUMAN	509	59326	0	FALSE
A2RRH5	WDR27_HUMAN	827	90038	0	FALSE
A2RRL7	TM213_HUMAN	107	11520	0	FALSE
A2RRP1	NBAS_HUMAN	2371	268571	0	TRUE
A2RTX5	SYTC2_HUMAN	802	92646	38	FALSE
A2RTY3	HEAT9_HUMAN	570	65681	0	FALSE
A2RTY3	HEAT9_HUMAN	570	65681	0	FALSE
A2RU14	TM218_HUMAN	115	12459	0	FALSE
A2RU30	TESP1_HUMAN	521	59213	82	FALSE
A2RU37	CI170_HUMAN	121	13369	42	FALSE
A2RU48	SMCO3_HUMAN	225	24877	0	FALSE
A2RU49	HYKK_HUMAN	373	41933	0	FALSE
A2RU54	HMX2_HUMAN	273	29598	152	FALSE
A2RU67	F234B_HUMAN	622	67039	68	FALSE
A2RUB1	MEIOC_HUMAN	952	107559	64	FALSE
A2RUB6	CCD66_HUMAN	948	109411	87	FALSE
A2RUC4	TYW5_HUMAN	315	36548	0	FALSE
A2RUG3	XKRY2_HUMAN	117	12988	0	FALSE
A2RUH7	MBPHL_HUMAN	354	38733	47	FALSE
A2RUQ5	CQ102_HUMAN	167	17761	21	FALSE
A2RUR9	C144A_HUMAN	1427	165125	277	FALSE
A2RUS2	DEND3_HUMAN	1198	135890	0	FALSE
A2RUT3	TMM89_HUMAN	159	17572	20	FALSE
A2RUU4	COLL1_HUMAN	121	14057	0	FALSE
A2VCK2	DCD2B_HUMAN	349	37665	58	FALSE
A2VDF0	FUCM_HUMAN	154	16765	0	FALSE
A2VDJ0	T131L_HUMAN	1609	179339	147	TRUE
A2VEC9	SSPO_HUMAN	5150	547841	88	FALSE
A3KFT3	OR2M5_HUMAN	312	35112	0	FALSE
A3KMH1	VWA8_HUMAN	1905	214824	22	FALSE
A3KN83	SBNO1_HUMAN	1393	154312	174	TRUE
A3QJZ6	PRA22_HUMAN	481	55489	0	FALSE
A3QJZ7	PRA27_HUMAN	478	55206	0	FALSE
A3QJZ7	PRA27_HUMAN	478	55206	0	FALSE
A3QJZ7	PRA27_HUMAN	478	55206	0	FALSE
A4D0S4	LAMB4_HUMAN	1761	193540	0	FALSE
A4D0T7	SIM30_HUMAN	59	6102	0	FALSE
A4D0V7	CPED1_HUMAN	1026	117491	0	FALSE
A4D0Y5	CG077_HUMAN	90	10046	0	FALSE
A4D126	ISPD_HUMAN	451	49873	29	FALSE
A4D161	F221A_HUMAN	298	33083	23	FALSE
A4D1B5	GSAP_HUMAN	854	97802	0	FALSE
A4D1E1	Z804B_HUMAN	1349	152573	26	FALSE
A4D1E9	GTPBA_HUMAN	387	42933	0	TRUE
A4D1F6	LRRD1_HUMAN	860	98035	103	FALSE
A4D1N5	YG018_HUMAN	150	16741	0	FALSE
A4D1P6	WDR91_HUMAN	747	83344	129	TRUE
A4D1S0	KLRG2_HUMAN	409	42851	144	FALSE
A4D1S5	RAB19_HUMAN	217	24400	0	FALSE
A4D1T9	PRS37_HUMAN	235	26445	0	FALSE
A4D1U4	DEN11_HUMAN	455	51446	62	FALSE
A4D1U4	DEN11_HUMAN	455	51446	62	FALSE
A4D1Z8	GRIFN_HUMAN	144	15999	0	FALSE
A4D250	BLACE_HUMAN	179	19503	42	FALSE
A4D256	CC14C_HUMAN	447	51614	0	FALSE
A4D263	SPT48_HUMAN	438	49672	0	FALSE
A4D2B0	MBLC1_HUMAN	266	27202	62	FALSE
A4D2B8	PM2P1_HUMAN	440	47508	52	FALSE
A4D2G3	O2A25_HUMAN	310	34606	0	FALSE
A4D2H0	CTGEF_HUMAN	777	87868	153	FALSE
A4D2H0	CTGEF_HUMAN	777	87868	153	FALSE
A4D2P6	GRD2I_HUMAN	1211	132276	248	FALSE
A4FU01	MTMRB_HUMAN	709	79545	39	FALSE
A4FU28	CTGE9_HUMAN	777	87953	200	FALSE
A4FU49	SH321_HUMAN	640	70519	463	FALSE
A4FU69	EFCB5_HUMAN	1503	173404	199	FALSE
A4GXA9	EME2_HUMAN	379	41178	55	FALSE
A4IF30	S35F4_HUMAN	521	57809	0	FALSE
A4QMS7	CE049_HUMAN	147	16991	36	FALSE
A4QN01	CJ040_HUMAN	128	15288	0	FALSE
A4QPB2	LRP5L_HUMAN	252	28483	25	FALSE
A4QPH2	PI4P2_HUMAN	592	66944	0	FALSE
A4UGR9	XIRP2_HUMAN	3374	382300	544	FALSE
A5A3E0	POTEF_HUMAN	1075	121445	215	FALSE
A5D6W6	FITM1_HUMAN	292	32207	0	FALSE
A5D6W6	FITM1_HUMAN	292	32207	0	FALSE
A5D8T8	CL18A_HUMAN	446	49602	0	FALSE
A5D8V6	VP37C_HUMAN	355	38659	197	FALSE
A5D8V7	ODAD3_HUMAN	595	69140	69	FALSE
A5D8W1	CFA69_HUMAN	941	105883	26	FALSE
A5LHX3	PSB11_HUMAN	300	32530	69	FALSE
A5PKW4	PSD1_HUMAN	1024	109543	505	FALSE
A5PL33	KRBA1_HUMAN	1030	107498	729	FALSE
A5PLK6	RGSL_HUMAN	1076	125688	21	FALSE
A5PLL1	AN34B_HUMAN	514	56414	30	FALSE
A5PLL7	PDES1_HUMAN	270	31135	0	FALSE
A5PLN7	F149A_HUMAN	773	82698	255	FALSE
A5PLN9	TPC13_HUMAN	417	46524	0	FALSE
A5X5Y0	5HT3E_HUMAN	456	51438	0	FALSE
A5YKK6	CNOT1_HUMAN	2376	266939	87	TRUE
A5YM69	ARG35_HUMAN	484	53287	280	FALSE
A5YM72	CRNS1_HUMAN	827	88484	0	FALSE
A6BM72	MEG11_HUMAN	1044	110844	22	FALSE
A6H8M9	CDHR4_HUMAN	788	85827	0	FALSE
A6H8Y1	BDP1_HUMAN	2624	293885	1110	FALSE
A6H8Y1	BDP1_HUMAN	2624	293885	1110	FALSE
A6H8Z2	F221B_HUMAN	402	45394	230	FALSE
A6NC05	YD286_HUMAN	138	15764	34	FALSE
A6NC42	DPPA5_HUMAN	116	13498	0	FALSE
A6NC51	T150B_HUMAN	233	25701	0	FALSE
A6NC57	ANR62_HUMAN	917	106446	103	FALSE
A6NC62	RAKDN_HUMAN	111	12297	0	FALSE
A6NC78	GOG8I_HUMAN	632	71330	181	FALSE
A6NC86	PINLY_HUMAN	204	21926	0	FALSE
A6NC97	F172B_HUMAN	362	41969	0	FALSE
A6NC98	CC88B_HUMAN	1476	164809	419	FALSE
A6NCC3	GOG8O_HUMAN	632	71536	186	FALSE
A6NCE7	MP3B2_HUMAN	125	14628	0	FALSE
A6NCF5	KLH33_HUMAN	533	57810	0	FALSE
A6NCF6	MA13P_HUMAN	341	37899	45	FALSE
A6NCI4	VWA3A_HUMAN	1184	134020	75	FALSE
A6NCI5	SIM16_HUMAN	91	10419	0	FALSE
A6NCI8	CB078_HUMAN	922	100170	341	FALSE
A6NCJ1	CS071_HUMAN	209	24176	0	FALSE
A6NCK2	TR43B_HUMAN	446	52310	0	FALSE
A6NCL1	GEMC1_HUMAN	334	37887	25	FALSE
A6NCL2	LRCL1_HUMAN	159	17834	0	FALSE
A6NCL7	AN33B_HUMAN	494	53975	226	FALSE
A6NCM1	IQCAL_HUMAN	818	95061	83	FALSE
A6NCN2	KR87P_HUMAN	255	29117	0	FALSE
A6NCN8	TEX52_HUMAN	305	35334	22	FALSE
A6NCQ9	RN222_HUMAN	220	23767	29	FALSE
A6NCS4	NKX26_HUMAN	301	32121	114	FALSE
A6NCS6	CB072_HUMAN	295	30481	0	FALSE
A6NCV1	O6C74_HUMAN	312	35253	0	FALSE
A6NCW0	U17L3_HUMAN	530	59536	65	FALSE
A6NCW7	U17L4_HUMAN	530	59636	67	FALSE
A6ND01	JUNO_HUMAN	250	28672	0	FALSE
A6ND36	FA83G_HUMAN	823	90835	408	FALSE
A6ND48	O14I1_HUMAN	311	35175	0	FALSE
A6ND91	ASPDH_HUMAN	283	29946	0	FALSE
A6NDA9	LRIT2_HUMAN	550	60168	43	FALSE
A6NDB9	PALM3_HUMAN	673	71695	512	FALSE
A6NDB9	PALM3_HUMAN	673	71695	512	FALSE
A6NDD5	SYN1L_HUMAN	238	25796	86	FALSE
A6NDE4	RBY1B_HUMAN	496	55835	328	FALSE
A6NDE8	GG12H_HUMAN	117	12924	117	FALSE
A6NDG6	PGP_HUMAN	321	34006	0	FALSE
A6NDH6	O5H15_HUMAN	313	35352	0	FALSE
A6NDI0	TR49B_HUMAN	452	52747	0	FALSE
A6NDK9	GOG6C_HUMAN	693	79884	168	FALSE
A6NDL7	MT21E_HUMAN	271	31188	0	FALSE
A6NDL8	O6C68_HUMAN	312	35296	0	FALSE
A6NDN3	GOG6B_HUMAN	693	79913	169	FALSE
A6NDN8	UBIML_HUMAN	102	10909	0	FALSE
A6NDP7	MADL2_HUMAN	307	32967	0	FALSE
A6NDR6	ME3L1_HUMAN	274	30204	81	FALSE
A6NDS4	TBC3B_HUMAN	549	62320	78	FALSE
A6NDU8	RIMC1_HUMAN	294	33620	0	FALSE
A6NDV4	TMM8B_HUMAN	472	51941	36	FALSE
A6NDX4	YO011_HUMAN	124	13671	0	FALSE
A6NDX5	ZN840_HUMAN	716	83235	34	FALSE
A6NDY0	EPAB2_HUMAN	278	30386	126	FALSE
A6NDY2	F90AA_HUMAN	464	49635	370	FALSE
A6NDZ8	MB3L4_HUMAN	208	23121	0	FALSE
A6NE01	F186A_HUMAN	2351	262758	370	TRUE
A6NE02	BTBDH_HUMAN	478	52471	0	FALSE
A6NE52	WDR97_HUMAN	1622	180307	43	FALSE
A6NE82	MB3L3_HUMAN	208	23095	0	FALSE
A6NEC2	PSAL_HUMAN	478	53747	0	FALSE
A6NED2	RCCD1_HUMAN	376	40079	0	FALSE
A6NEE1	PLHD1_HUMAN	506	59203	0	FALSE
A6NEF3	GG6L4_HUMAN	574	67563	139	FALSE
A6NEH6	TM247_HUMAN	219	25168	101	FALSE
A6NEH8	ZNAS2_HUMAN	195	20902	73	FALSE
A6NEK1	ARRD5_HUMAN	342	38383	0	FALSE
A6NEL2	SWAHB_HUMAN	793	85742	347	FALSE
A6NEL3	F86C2_HUMAN	165	18478	0	FALSE
A6NEM1	GG6L9_HUMAN	432	49193	140	FALSE
A6NEM1	GG6L9_HUMAN	432	49193	140	FALSE
A6NEN9	CX065_HUMAN	183	21305	48	FALSE
A6NEQ0	RBY1E_HUMAN	496	55759	326	FALSE
A6NEQ2	F181B_HUMAN	426	42657	73	FALSE
A6NER0	TBC3F_HUMAN	549	62185	76	FALSE
A6NER3	GG12J_HUMAN	117	12896	117	FALSE
A6NES4	MRO2A_HUMAN	1674	189561	26	FALSE
A6NET4	OR5K3_HUMAN	321	36711	0	FALSE
A6NEV1	PR23A_HUMAN	266	28155	117	FALSE
A6NEY3	GG6L3_HUMAN	463	55643	77	FALSE
A6NEY8	PRXD1_HUMAN	169	18658	0	FALSE
A6NF01	P121B_HUMAN	834	83015	396	FALSE
A6NF34	ANTRL_HUMAN	631	70629	32	FALSE
A6NF36	CC182_HUMAN	153	17536	0	FALSE
A6NF83	NUPR2_HUMAN	97	11356	22	FALSE
A6NF89	OR6C6_HUMAN	314	35963	0	FALSE
A6NFA0	F205C_HUMAN	338	37613	49	FALSE
A6NFA1	TIKI2_HUMAN	517	57421	119	FALSE
A6NFC5	TM235_HUMAN	223	23360	0	FALSE
A6NFC9	OR2W5_HUMAN	320	35528	54	FALSE
A6NFD8	HELT_HUMAN	242	26913	0	FALSE
A6NFE2	SMCO2_HUMAN	343	39487	23	FALSE
A6NFE3	EFC10_HUMAN	127	14721	0	FALSE
A6NFF2	NP1L6_HUMAN	107	12045	0	FALSE
A6NFH5	FBP12_HUMAN	140	15565	0	FALSE
A6NFI3	ZN316_HUMAN	1004	108437	256	FALSE
A6NFK2	GRCR2_HUMAN	248	28284	43	FALSE
A6NFN3	RFOX3_HUMAN	312	33873	104	FALSE
A6NFN9	ANKUB_HUMAN	502	56600	0	FALSE
A6NFQ2	TCAF2_HUMAN	919	100906	0	FALSE
A6NFQ7	DPRX_HUMAN	191	21648	20	FALSE
A6NFR6	CE060_HUMAN	353	39250	150	FALSE
A6NFT4	CFA73_HUMAN	308	35914	0	FALSE
A6NFU0	F187A_HUMAN	413	47349	0	FALSE
A6NFU8	PGPIL_HUMAN	196	21631	0	FALSE
A6NFX1	MFS2B_HUMAN	504	53743	55	FALSE
A6NFY4	NEMP2_HUMAN	417	48664	0	FALSE
A6NFY7	SDHF1_HUMAN	115	12806	42	FALSE
A6NFZ4	FA24A_HUMAN	105	11258	0	FALSE
A6NG13	MGT4D_HUMAN	374	43743	0	FALSE
A6NGA9	TM202_HUMAN	273	31353	32	FALSE
A6NGB0	T191C_HUMAN	347	39292	22	FALSE
A6NGB7	TM221_HUMAN	291	30293	31	FALSE
A6NGB9	WIPF3_HUMAN	483	49458	437	FALSE
A6NGC4	TLCD2_HUMAN	264	28733	35	FALSE
A6NGC4	TLCD2_HUMAN	264	28733	35	FALSE
A6NGD5	ZSA5C_HUMAN	496	55729	223	FALSE
A6NGE4	DC8L1_HUMAN	600	67373	161	FALSE
A6NGE7	URAD_HUMAN	173	19130	0	FALSE
A6NGG3	CI092_HUMAN	77	8520	0	FALSE
A6NGG8	PCARE_HUMAN	1288	139655	695	FALSE
A6NGH7	CC160_HUMAN	325	38277	71	FALSE
A6NGH8	ANR61_HUMAN	418	46141	0	FALSE
A6NGJ6	TRI64_HUMAN	449	51566	0	FALSE
A6NGK3	GAG10_HUMAN	116	12704	116	FALSE
A6NGN4	PRA25_HUMAN	478	55354	0	FALSE
A6NGN4	PRA25_HUMAN	478	55354	0	FALSE
A6NGN4	PRA25_HUMAN	478	55354	0	FALSE
A6NGN4	PRA25_HUMAN	478	55354	0	FALSE
A6NGN9	IGLO5_HUMAN	336	36795	0	FALSE
A6NGQ2	OOEP_HUMAN	149	17170	22	FALSE
A6NGR9	MROH6_HUMAN	719	77186	79	FALSE
A6NGR9	MROH6_HUMAN	719	77186	79	FALSE
A6NGS2	ERIC4_HUMAN	130	14477	40	FALSE
A6NGU5	GGT3_HUMAN	568	61502	0	FALSE
A6NGU7	CX028_HUMAN	62	7222	26	FALSE
A6NGW2	STRCL_HUMAN	1772	192437	0	FALSE
A6NGY1	FRG2C_HUMAN	282	30798	130	FALSE
A6NGY3	CE052_HUMAN	159	17908	57	FALSE
A6NGY5	O51F1_HUMAN	319	35849	0	FALSE
A6NGZ8	SMIM9_HUMAN	99	10777	0	FALSE
A6NH00	OR2T8_HUMAN	312	34659	0	FALSE
A6NH11	GLTD2_HUMAN	291	31642	0	FALSE
A6NH13	DAS1_HUMAN	148	15587	94	FALSE
A6NH21	SERC4_HUMAN	518	56870	0	FALSE
A6NH52	TV23A_HUMAN	213	24111	0	FALSE
A6NH57	ARL5C_HUMAN	179	20591	0	FALSE
A6NHA9	O4C46_HUMAN	309	34533	0	FALSE
A6NHC0	CAN8_HUMAN	703	79144	0	FALSE
A6NHG4	DDTL_HUMAN	134	14195	0	FALSE
A6NHG4	DDTL_HUMAN	134	14195	0	FALSE
A6NHG9	O5H14_HUMAN	310	35099	0	FALSE
A6NHJ4	ZN860_HUMAN	632	73757	0	FALSE
A6NHL2	TBAL3_HUMAN	446	49909	0	FALSE
A6NHM9	MOXD2_HUMAN	499	56320	0	FALSE
A6NHN0	OTOL1_HUMAN	477	49422	255	FALSE
A6NHN6	NPB15_HUMAN	443	51267	0	FALSE
A6NHP3	SPE2B_HUMAN	402	48290	89	FALSE
A6NHQ2	FBLL1_HUMAN	334	34803	97	TRUE
A6NHQ4	EPOP_HUMAN	379	39322	215	FALSE
A6NHQ4	EPOP_HUMAN	379	39322	215	FALSE
A6NHR8	FA47D_HUMAN	397	46757	0	FALSE
A6NHR9	SMHD1_HUMAN	2005	226374	24	TRUE
A6NHS1	YK042_HUMAN	94	10211	23	FALSE
A6NHS7	MANS4_HUMAN	340	37879	21	FALSE
A6NHT5	HMX3_HUMAN	357	37825	159	FALSE
A6NHX0	CAST2_HUMAN	329	36056	0	FALSE
A6NHY2	AKD1B_HUMAN	528	59088	0	FALSE
A6NHZ5	LR14B_HUMAN	514	56758	0	FALSE
A6NI03	TR64B_HUMAN	449	51557	0	FALSE
A6NI15	MSGN1_HUMAN	193	20778	26	FALSE
A6NI28	RHG42_HUMAN	874	98569	175	FALSE
A6NI47	POTEM_HUMAN	508	57067	119	FALSE
A6NI56	CC154_HUMAN	667	75408	0	FALSE
A6NI61	MYMK_HUMAN	221	24699	0	FALSE
A6NI72	NCF1B_HUMAN	391	44817	106	FALSE
A6NI73	LIRA5_HUMAN	299	32755	0	FALSE
A6NI73	LIRA5_HUMAN	299	32755	0	FALSE
A6NI73	LIRA5_HUMAN	299	32755	0	FALSE
A6NI73	LIRA5_HUMAN	299	32755	0	FALSE
A6NI73	LIRA5_HUMAN	299	32755	0	FALSE
A6NI79	CCD69_HUMAN	296	34796	41	FALSE
A6NI86	GG6LA_HUMAN	522	60902	142	FALSE
A6NI87	CBY3_HUMAN	242	27343	49	FALSE
A6NI87	CBY3_HUMAN	242	27343	49	FALSE
A6NIE6	RN3P2_HUMAN	340	38035	0	FALSE
A6NIE9	PRS29_HUMAN	313	34063	27	FALSE
A6NIH7	U119B_HUMAN	251	28137	28	FALSE
A6NIJ5	F90AK_HUMAN	464	50026	311	FALSE
A6NIJ9	O6C70_HUMAN	312	35468	0	FALSE
A6NIK2	LR10B_HUMAN	292	32714	46	FALSE
A6NIL9	CRAS1_HUMAN	109	12312	0	FALSE
A6NIM6	S15A5_HUMAN	579	65263	0	FALSE
A6NIN4	RN227_HUMAN	190	21006	35	FALSE
A6NIR3	AGAP5_HUMAN	686	75492	84	FALSE
A6NIU2	CU037_HUMAN	74	8470	0	FALSE
A6NIV6	LRIQ4_HUMAN	560	63977	52	FALSE
A6NIX2	WTIP_HUMAN	430	45124	163	FALSE
A6NIY4	SPDE5_HUMAN	402	47997	89	FALSE
A6NIZ1	RP1BL_HUMAN	184	20925	0	FALSE
A6NJ08	MB3L5_HUMAN	208	22976	0	FALSE
A6NJ46	NKX63_HUMAN	265	28948	0	FALSE
A6NJ64	NPIB2_HUMAN	397	45575	0	FALSE
A6NJ69	IGIP_HUMAN	53	5937	0	FALSE
A6NJ78	MET15_HUMAN	407	46121	0	TRUE
A6NJ88	SGE2P_HUMAN	616	69022	42	FALSE
A6NJB7	PRR19_HUMAN	356	38716	162	FALSE
A6NJG2	SWAHD_HUMAN	315	33803	39	FALSE
A6NJG6	ARGFX_HUMAN	315	35617	29	FALSE
A6NJI1	CK086_HUMAN	115	13172	74	FALSE
A6NJI9	LRC72_HUMAN	287	33656	0	FALSE
A6NJJ6	CS067_HUMAN	358	39779	84	FALSE
A6NJJ6	CS067_HUMAN	358	39779	84	FALSE
A6NJL1	ZSA5B_HUMAN	495	55826	195	FALSE
A6NJQ4	F90A8_HUMAN	464	49661	386	FALSE
A6NJR5	SPDL3_HUMAN	290	34699	35	FALSE
A6NJT0	UNC4_HUMAN	531	53690	325	FALSE
A6NJU9	NPB13_HUMAN	1138	125964	0	FALSE
A6NJV1	F166C_HUMAN	201	23421	0	FALSE
A6NJW4	LRR3C_HUMAN	275	29314	0	FALSE
A6NJW9	CD8B2_HUMAN	210	23703	0	FALSE
A6NJY1	SL9P1_HUMAN	282	30828	0	FALSE
A6NJY4	T238L_HUMAN	79	8766	0	FALSE
A6NJZ3	O6C65_HUMAN	312	35198	0	FALSE
A6NJZ7	RIM3C_HUMAN	1639	180950	312	FALSE
A6NK02	TRI75_HUMAN	468	53678	0	FALSE
A6NK06	IRG1_HUMAN	481	52628	20	FALSE
A6NK44	GLOD5_HUMAN	160	18322	0	FALSE
A6NK53	ZN233_HUMAN	670	76861	0	FALSE
A6NK58	LIPT2_HUMAN	231	25195	0	FALSE
A6NK59	ASB14_HUMAN	587	65331	0	FALSE
A6NK75	ZNF98_HUMAN	572	65799	0	FALSE
A6NK89	RASFA_HUMAN	507	56900	137	FALSE
A6NK97	S22AK_HUMAN	555	60459	30	FALSE
A6NKB5	PCX2_HUMAN	2137	237277	427	FALSE
A6NKC0	F90A7_HUMAN	464	49804	389	FALSE
A6NKC9	SH2D7_HUMAN	451	49807	149	FALSE
A6NKD2	TSPY2_HUMAN	308	35100	0	FALSE
A6NKD9	CC85C_HUMAN	419	45210	149	FALSE
A6NKF1	SAC31_HUMAN	404	43553	99	FALSE
A6NKF2	ARI3C_HUMAN	412	44073	168	FALSE
A6NKF7	TM88B_HUMAN	163	17097	58	FALSE
A6NKG5	RTL1_HUMAN	1358	155048	268	FALSE
A6NKH3	RL37L_HUMAN	93	10583	0	FALSE
A6NKK0	OR5H1_HUMAN	313	35387	0	FALSE
A6NKL6	T200C_HUMAN	621	63928	363	FALSE
A6NKN8	PC4L1_HUMAN	68	7476	45	FALSE
A6NKP2	D42E2_HUMAN	422	46869	32	FALSE
A6NKQ9	CGB1_HUMAN	187	20468	27	FALSE
A6NKT7	RGPD3_HUMAN	1758	197487	149	FALSE
A6NKU9	SPDE3_HUMAN	549	63895	187	FALSE
A6NKW6	SHL2B_HUMAN	160	17663	0	FALSE
A6NKX1	F223B_HUMAN	122	13778	0	FALSE
A6NKX4	S22AV_HUMAN	556	58815	33	FALSE
A6NL05	F74A7_HUMAN	159	18299	76	FALSE
A6NL08	O6C75_HUMAN	312	35372	0	FALSE
A6NL08	O6C75_HUMAN	312	35372	0	FALSE
A6NL26	OR5BL_HUMAN	309	34174	0	FALSE
A6NL46	YF016_HUMAN	340	37797	123	FALSE
A6NL82	F183A_HUMAN	134	15996	20	FALSE
A6NL88	SHSA7_HUMAN	538	56214	178	FALSE
A6NL99	AQP73_HUMAN	342	37357	0	FALSE
A6NLC5	CC070_HUMAN	250	27769	50	FALSE
A6NLC8	YE016_HUMAN	198	21962	89	FALSE
A6NLE4	SIM23_HUMAN	172	20025	0	FALSE
A6NLI5	TR64C_HUMAN	450	51540	0	FALSE
A6NLJ0	C2C4B_HUMAN	364	38769	95	FALSE
A6NLP5	TTC36_HUMAN	189	20896	0	FALSE
A6NLU0	RFPLA_HUMAN	287	32238	0	FALSE
A6NLU5	VTM2B_HUMAN	285	30297	66	FALSE
A6NLW8	DUXA_HUMAN	204	23817	71	FALSE
A6NLX3	SPDE4_HUMAN	237	27806	61	FALSE
A6NLX4	TM210_HUMAN	147	15516	20	FALSE
A6NM03	O2AG2_HUMAN	316	35270	0	FALSE
A6NM10	AQ12B_HUMAN	295	31475	39	FALSE
A6NM11	L37A2_HUMAN	1700	188393	607	FALSE
A6NM28	ZFP92_HUMAN	416	45791	89	FALSE
A6NM36	LRC30_HUMAN	301	34034	0	FALSE
A6NM43	TCPQL_HUMAN	557	59514	63	FALSE
A6NM45	CLD24_HUMAN	220	24421	0	FALSE
A6NM62	LRC53_HUMAN	1247	140742	105	FALSE
A6NM66	CU054_HUMAN	108	11668	20	FALSE
A6NM76	O6C76_HUMAN	312	35119	0	FALSE
A6NMA1	TR5OS_HUMAN	111	12326	30	FALSE
A6NMB1	SIG16_HUMAN	481	52992	0	FALSE
A6NMB9	FIGL2_HUMAN	653	66603	105	FALSE
A6NMD0	IFM10_HUMAN	228	24599	21	FALSE
A6NMD2	GOG8J_HUMAN	632	71775	161	FALSE
A6NMD2	GOG8J_HUMAN	632	71775	161	FALSE
A6NMK7	CPS4L_HUMAN	179	20727	0	FALSE
A6NMK8	INY2B_HUMAN	535	59204	241	FALSE
A6NML5	TM212_HUMAN	194	21425	0	FALSE
A6NMN3	F170B_HUMAN	283	32092	96	FALSE
A6NMS3	OR5K4_HUMAN	321	36711	0	FALSE
A6NMS7	L37A1_HUMAN	1700	188258	651	FALSE
A6NMT0	DBX1_HUMAN	343	37283	149	FALSE
A6NMU1	O52A4_HUMAN	304	34901	0	FALSE
A6NMX2	I4E1B_HUMAN	242	27596	42	FALSE
A6NMY6	AXA2L_HUMAN	339	38659	0	FALSE
A6NMZ2	SNTAN_HUMAN	147	16468	32	FALSE
A6NMZ5	O4C45_HUMAN	306	33994	0	FALSE
A6NMZ7	CO6A6_HUMAN	2263	247173	327	FALSE
A6NN06	U633A_HUMAN	94	10596	33	FALSE
A6NN14	ZN729_HUMAN	1252	145022	0	FALSE
A6NN73	GOG8C_HUMAN	597	67128	208	FALSE
A6NN90	CB081_HUMAN	582	63239	183	FALSE
A6NN92	CXE1_HUMAN	205	23755	0	FALSE
A6NNA2	SRRM3_HUMAN	597	65249	546	FALSE
A6NNA5	DRGX_HUMAN	263	28672	95	FALSE
A6NNB3	IFM5_HUMAN	132	14378	21	FALSE
A6NNC1	P12LL_HUMAN	897	94058	700	FALSE
A6NND4	O2AT4_HUMAN	320	35503	0	FALSE
A6NNE9	MARHB_HUMAN	402	43878	161	FALSE
A6NNF4	ZN726_HUMAN	616	71359	0	FALSE
A6NNH2	F90AR_HUMAN	459	49646	392	FALSE
A6NNJ1	F90A9_HUMAN	464	49738	389	FALSE
A6NNL0	NTM2B_HUMAN	878	93984	405	FALSE
A6NNL5	CO061_HUMAN	157	18091	0	FALSE
A6NNM3	RIM3B_HUMAN	1639	180952	312	FALSE
A6NNM8	TTL13_HUMAN	815	93645	37	FALSE
A6NNN8	S38A8_HUMAN	435	46731	0	FALSE
A6NNP5	CC169_HUMAN	214	25253	60	FALSE
A6NNS2	DRS7C_HUMAN	312	34878	0	FALSE
A6NNT2	CP096_HUMAN	1141	125041	212	FALSE
A6NNV3	SPD16_HUMAN	312	37499	34	FALSE
A6NNW6	ENO4_HUMAN	625	68465	85	FALSE
A6NNX1	RIAD1_HUMAN	92	10810	0	FALSE
A6NNY8	UBP27_HUMAN	438	49630	0	FALSE
A6NNZ2	TBB8B_HUMAN	444	49573	24	FALSE
A6NP11	ZN716_HUMAN	495	57006	0	FALSE
A6NP61	ZAR1L_HUMAN	321	36010	105	FALSE
A6PVC2	TTLL8_HUMAN	850	94676	82	FALSE
A6PVI3	NCB2L_HUMAN	153	17685	0	FALSE
A6PVL3	KNCN_HUMAN	124	12832	45	FALSE
A6PVS8	LRIQ3_HUMAN	624	73675	0	FALSE
A6PVY3	F177B_HUMAN	158	18145	24	FALSE
A6QL63	BTBDB_HUMAN	1104	120884	42	FALSE
A6QL64	AN36A_HUMAN	1915	214500	814	FALSE
A6XGL0	YJEN3_HUMAN	299	32585	0	FALSE
A6ZKI3	RTL8C_HUMAN	113	13171	0	FALSE
A7E2F4	GOG8A_HUMAN	631	70117	186	FALSE
A7E2S9	A30BL_HUMAN	258	28549	64	FALSE
A7E2U8	CD047_HUMAN	309	34376	30	FALSE
A7E2V4	ZSWM8_HUMAN	1837	197297	519	FALSE
A7E2Y1	MYH7B_HUMAN	1983	225845	38	FALSE
A7KAX9	RHG32_HUMAN	2087	230529	382	TRUE
A7MBM2	DISP2_HUMAN	1401	152003	324	FALSE
A7MCY6	TBKB1_HUMAN	615	67702	133	FALSE
A7MD48	SRRM4_HUMAN	611	68559	560	FALSE
A7XYQ1	SOBP_HUMAN	873	92658	269	FALSE
A8CG34	P121C_HUMAN	1229	125092	575	FALSE
A8K010	CF176_HUMAN	186	21118	62	FALSE
A8K0R7	ZN839_HUMAN	811	87484	165	FALSE
A8K0S8	ME3L2_HUMAN	358	39220	92	FALSE
A8K0Z3	WASH1_HUMAN	465	50328	140	FALSE
A8K2U0	A2ML1_HUMAN	1454	161107	0	TRUE
A8K4G0	CLM7_HUMAN	201	22689	0	FALSE
A8K554	ZN815_HUMAN	130	15437	0	FALSE
A8K5M9	CO062_HUMAN	175	19679	69	FALSE
A8K7I4	CLCA1_HUMAN	914	100226	0	FALSE
A8K830	COLC2_HUMAN	154	16850	0	FALSE
A8K855	EFCB7_HUMAN	629	71981	60	FALSE
A8K8P3	SFI1_HUMAN	1242	147664	73	FALSE
A8K8V0	ZN785_HUMAN	405	46168	65	FALSE
A8K979	ERI2_HUMAN	691	77401	0	FALSE
A8MPP1	D11L8_HUMAN	907	101811	0	FALSE
A8MPS7	YDJC_HUMAN	323	34466	0	FALSE
A8MPX8	PP2D1_HUMAN	630	71643	22	FALSE
A8MPY1	GBRR3_HUMAN	467	54272	0	FALSE
A8MQ03	CRTP1_HUMAN	144	15313	55	FALSE
A8MQ11	PM2P5_HUMAN	134	15170	0	FALSE
A8MQ14	ZN850_HUMAN	1090	125431	0	FALSE
A8MQ27	NEU1B_HUMAN	555	59270	58	FALSE
A8MQB3	CQ051_HUMAN	221	24325	54	FALSE
A8MQT2	GOG8B_HUMAN	603	67278	168	FALSE
A8MRT5	NPIB5_HUMAN	1133	126459	0	FALSE
A8MSI8	LYRM9_HUMAN	78	9374	0	FALSE
A8MT19	RHN2P_HUMAN	583	65945	0	FALSE
A8MT33	SYC1L_HUMAN	242	27397	61	FALSE
A8MT65	ZN891_HUMAN	544	63592	0	FALSE
A8MT66	YU005_HUMAN	165	19292	24	FALSE
A8MT69	CENPX_HUMAN	81	8959	0	FALSE
A8MT70	ZBBX_HUMAN	800	91426	93	FALSE
A8MTA8	F166B_HUMAN	275	30575	68	FALSE
A8MTB9	CEA18_HUMAN	384	43320	27	FALSE
A8MTI9	PRS47_HUMAN	375	41188	20	FALSE
A8MTJ3	GNAT3_HUMAN	354	40357	27	FALSE
A8MTJ6	FOXI3_HUMAN	420	43326	126	FALSE
A8MTL0	IQCF5_HUMAN	148	18048	0	FALSE
A8MTL3	R212B_HUMAN	300	33570	92	FALSE
A8MTL9	HMSD_HUMAN	139	15355	0	FALSE
A8MTQ0	NOTO_HUMAN	251	27003	75	FALSE
A8MTT3	CEBOS_HUMAN	80	9336	0	FALSE
A8MTW9	YB043_HUMAN	85	8750	64	FALSE
A8MTY0	ZN724_HUMAN	619	71172	0	FALSE
A8MTY7	KRA97_HUMAN	169	17793	0	FALSE
A8MTY7	KRA97_HUMAN	169	17793	0	FALSE
A8MTZ0	BBIP1_HUMAN	92	10506	22	FALSE
A8MTZ7	CL071_HUMAN	269	30355	22	FALSE
A8MU10	YQ047_HUMAN	97	10262	40	FALSE
A8MU46	SMTL1_HUMAN	494	52987	348	FALSE
A8MU93	CQ100_HUMAN	118	13000	118	FALSE
A8MUA0	YB057_HUMAN	341	37841	121	FALSE
A8MUH7	PDZ1P_HUMAN	402	44056	70	FALSE
A8MUI8	YA034_HUMAN	341	37626	104	FALSE
A8MUK1	U17L5_HUMAN	530	59683	0	FALSE
A8MUL3	ADAS1_HUMAN	147	15836	0	FALSE
A8MUM7	LEG16_HUMAN	142	16600	0	FALSE
A8MUN3	YQ048_HUMAN	132	14205	42	FALSE
A8MUP2	CSKMT_HUMAN	240	25910	0	FALSE
A8MUP6	GS1L2_HUMAN	293	32443	0	FALSE
A8MUU1	FB5L3_HUMAN	101	11299	0	FALSE
A8MUU9	YV023_HUMAN	505	55306	474	FALSE
A8MUV8	ZN727_HUMAN	499	57972	0	FALSE
A8MUX0	KR161_HUMAN	517	53912	35	FALSE
A8MUX0	KR161_HUMAN	517	53912	35	FALSE
A8MUZ8	Z705G_HUMAN	300	34765	0	FALSE
A8MV23	SERP3_HUMAN	424	46963	32	FALSE
A8MV24	CQ098_HUMAN	154	17565	0	FALSE
A8MV24	CQ098_HUMAN	154	17565	0	FALSE
A8MV57	MPTX_HUMAN	137	15138	0	FALSE
A8MV65	VGLL3_HUMAN	326	36009	77	FALSE
A8MV72	YH009_HUMAN	311	34164	117	FALSE
A8MV81	HIG1C_HUMAN	97	11079	0	FALSE
A8MVA2	KRA96_HUMAN	160	16800	0	FALSE
A8MVA2	KRA96_HUMAN	160	16800	0	FALSE
A8MVJ9	HPF1L_HUMAN	347	39722	0	FALSE
A8MVM7	YD021_HUMAN	634	73452	0	FALSE
A8MVS5	HIDE1_HUMAN	230	24753	45	FALSE
A8MVU1	NCF1C_HUMAN	366	41851	106	FALSE
A8MVW0	F1712_HUMAN	826	87435	332	FALSE
A8MVW5	HECA2_HUMAN	462	51407	0	FALSE
A8MVX0	ARG33_HUMAN	844	94633	249	FALSE
A8MVZ5	BTNLA_HUMAN	291	32612	0	FALSE
A8MW92	P20L1_HUMAN	1017	115010	376	FALSE
A8MW95	BECN2_HUMAN	431	48153	58	FALSE
A8MW99	MEI4_HUMAN	385	44024	25	FALSE
A8MWA4	Z705E_HUMAN	300	34697	0	FALSE
A8MWA6	F90AM_HUMAN	464	49874	386	FALSE
A8MWD9	RUXGL_HUMAN	76	8544	0	FALSE
A8MWE9	EFCB8_HUMAN	144	16428	0	FALSE
A8MWK0	FS2P1_HUMAN	482	56358	31	FALSE
A8MWL6	SNG2L_HUMAN	223	24647	27	FALSE
A8MWL7	TM14D_HUMAN	114	12177	0	FALSE
A8MWP4	YU008_HUMAN	228	24535	131	FALSE
A8MWV9	SM34A_HUMAN	139	15007	0	FALSE
A8MWX3	WASH4_HUMAN	477	51595	155	FALSE
A8MWY0	ELAP2_HUMAN	1029	113842	0	FALSE
A8MX19	F90AC_HUMAN	464	49786	389	FALSE
A8MX34	KR291_HUMAN	341	35211	0	FALSE
A8MX34	KR291_HUMAN	341	35211	0	FALSE
A8MX34	KR291_HUMAN	341	35211	0	FALSE
A8MX76	CAN14_HUMAN	684	79568	0	FALSE
A8MX80	YM017_HUMAN	341	37634	124	FALSE
A8MXD5	GRCR1_HUMAN	290	32294	0	FALSE
A8MXE2	B3GT9_HUMAN	369	42761	0	FALSE
A8MXJ8	F90A5_HUMAN	464	49840	370	FALSE
A8MXK1	VSTM5_HUMAN	200	22377	0	FALSE
A8MXQ7	IQAK1_HUMAN	560	63562	72	FALSE
A8MXT2	MAGBH_HUMAN	336	37578	108	FALSE
A8MXU0	DB108_HUMAN	73	8390	0	FALSE
A8MXV4	NUD19_HUMAN	375	42233	26	FALSE
A8MXV6	CD15L_HUMAN	281	30100	64	FALSE
A8MXY4	ZNF99_HUMAN	864	100791	0	FALSE
A8MXZ1	F90AN_HUMAN	464	49910	386	FALSE
A8MXZ3	KRA91_HUMAN	250	26333	0	FALSE
A8MY62	BLML_HUMAN	500	54653	0	FALSE
A8MYA2	CX049_HUMAN	514	54417	417	FALSE
A8MYA2	CX049_HUMAN	514	54417	417	FALSE
A8MYB1	TMC5B_HUMAN	307	35763	0	FALSE
A8MYJ7	TTC34_HUMAN	566	60903	29	FALSE
A8MYJ7	TTC34_HUMAN	566	60903	29	FALSE
A8MYP8	ODF3B_HUMAN	253	27280	0	FALSE
A8MYU2	KCNU1_HUMAN	1149	129543	59	FALSE
A8MYV0	DCD2C_HUMAN	364	41608	23	FALSE
A8MYX2	FM25E_HUMAN	175	18345	0	FALSE
A8MYZ0	MIY4B_HUMAN	460	51976	36	FALSE
A8MYZ5	IQCF6_HUMAN	107	13059	0	FALSE
A8MYZ6	FOXO6_HUMAN	492	50595	200	FALSE
A8MZ25	YQ037_HUMAN	164	18125	77	FALSE
A8MZ26	EFCB9_HUMAN	197	23937	21	FALSE
A8MZ36	EVPLL_HUMAN	301	33953	73	FALSE
A8MZ36	EVPLL_HUMAN	301	33953	73	FALSE
A8MZ59	LEUTX_HUMAN	198	22358	70	FALSE
A8MZ59	LEUTX_HUMAN	198	22358	70	FALSE
A8MZ97	CB074_HUMAN	187	21174	55	FALSE
A8MZA4	GG6L6_HUMAN	724	90952	414	FALSE
A8MZF0	PRR33_HUMAN	331	35187	214	FALSE
A8MZG2	CP090_HUMAN	182	19564	69	FALSE
A8MZH6	OOSP1_HUMAN	123	14433	0	FALSE
A8TX70	CO6A5_HUMAN	2615	289926	290	FALSE
A9QM74	IMA8_HUMAN	516	56938	0	FALSE
A9QM74	IMA8_HUMAN	516	56938	0	FALSE
A9UHW6	MI4GD_HUMAN	222	25423	0	FALSE
A9YTQ3	AHRR_HUMAN	701	76265	145	FALSE
A9Z1Z3	FR1L4_HUMAN	1794	200980	142	FALSE
B0FP48	UPK3L_HUMAN	263	28385	0	FALSE
B0I1T2	MYO1G_HUMAN	1018	116442	0	FALSE
B0L3A2	DEAR_HUMAN	85	9677	0	FALSE
B0YJ81	HACD1_HUMAN	288	32388	63	FALSE
B1AH88	TSPOB_HUMAN	102	10537	0	TRUE
B1AJZ9	FHAD1_HUMAN	1412	161904	153	FALSE
B1AK53	ESPN_HUMAN	854	91733	407	FALSE
B1AK76	SNUFL_HUMAN	121	14245	0	FALSE
B1AKI9	ISM1_HUMAN	464	52107	117	FALSE
B1AL46	NTM2E_HUMAN	878	93979	422	FALSE
B1AL88	NALF1_HUMAN	458	51493	86	FALSE
B1AMM8	CI107_HUMAN	73	8554	0	FALSE
B1ANH7	IBADT_HUMAN	110	12198	0	FALSE
B1ANS9	WDR64_HUMAN	1081	123631	57	FALSE
B1ANY3	F220P_HUMAN	271	29405	0	FALSE
B1APH4	ZN487_HUMAN	448	51624	0	FALSE
B1ATL7	PRR32_HUMAN	298	31890	21	FALSE
B2CW77	KILIN_HUMAN	178	19958	0	FALSE
B2CW77	KILIN_HUMAN	178	19958	0	FALSE
B2RBV5	MRUPP_HUMAN	119	13369	36	FALSE
B2RC85	R10B2_HUMAN	870	100547	106	FALSE
B2RD01	CENP1_HUMAN	187	21052	0	FALSE
B2RN74	O11HC_HUMAN	326	36530	0	FALSE
B2RNN3	C1T9B_HUMAN	333	34713	166	FALSE
B2RPK0	HGB1A_HUMAN	211	24238	77	FALSE
B2RTY4	MYO9A_HUMAN	2548	292706	240	FALSE
B2RU33	POTEC_HUMAN	542	61188	126	FALSE
B2RUY7	VWC2L_HUMAN	222	24570	0	FALSE
B2RUZ4	SMIM1_HUMAN	78	8749	20	FALSE
B2RV13	CF97D_HUMAN	164	19546	0	FALSE
B2RXF0	T229A_HUMAN	380	42370	89	FALSE
B2RXF5	ZBT42_HUMAN	422	46491	94	FALSE
B2RXH2	KDM4E_HUMAN	506	56804	42	FALSE
B2RXH4	BTBDI_HUMAN	712	77931	247	FALSE
B2RXH8	HNRC2_HUMAN	293	32072	126	FALSE
B2RXH8	HNRC2_HUMAN	293	32072	126	FALSE
B2RXH8	HNRC2_HUMAN	293	32072	126	FALSE
B3EWF7	EP2A2_HUMAN	344	35169	154	FALSE
B3EWG3	FM25A_HUMAN	89	9320	0	FALSE
B3EWG5	FM25C_HUMAN	89	9320	0	FALSE
B3EWG5	FM25C_HUMAN	89	9320	0	FALSE
B3EWG6	FM25G_HUMAN	89	9320	0	FALSE
B3GLJ2	PATE3_HUMAN	98	11747	0	FALSE
B3KS81	SRRM5_HUMAN	715	80355	715	FALSE
B3KU38	IQIP1_HUMAN	563	62248	292	FALSE
B3SHH9	TM114_HUMAN	223	24166	0	FALSE
B4DH59	NBPFP_HUMAN	902	103816	138	FALSE
B4DJY2	TM233_HUMAN	109	12074	30	FALSE
B4DS77	SHSA9_HUMAN	424	46925	92	FALSE
B4DU55	ZN879_HUMAN	563	64577	0	FALSE
B4DX44	ZN736_HUMAN	427	49868	0	FALSE
B4DXR9	ZN732_HUMAN	585	67839	0	FALSE
B4DYI2	S31C2_HUMAN	1134	124429	414	FALSE
B4DZS4	T11X1_HUMAN	312	34563	36	FALSE
B4E2M5	ANR66_HUMAN	196	22026	45	FALSE
B5MCN3	S14L6_HUMAN	397	45364	0	FALSE
B5MCY1	TDR15_HUMAN	1934	221722	21	FALSE
B5MD39	GGTL3_HUMAN	225	24102	0	FALSE
B5ME19	EIFCL_HUMAN	914	105473	240	TRUE
B6A8C7	TARM1_HUMAN	271	29474	0	FALSE
B6A8C7	TARM1_HUMAN	271	29474	0	FALSE
B6A8C7	TARM1_HUMAN	271	29474	0	FALSE
B6A8C7	TARM1_HUMAN	271	29474	0	FALSE
B6A8C7	TARM1_HUMAN	271	29474	0	FALSE
B6A8C7	TARM1_HUMAN	271	29474	0	FALSE
B6A8C7	TARM1_HUMAN	271	29474	0	FALSE
B6A8C7	TARM1_HUMAN	271	29474	0	FALSE
B6A8C7	TARM1_HUMAN	271	29474	0	FALSE
B6A8C7	TARM1_HUMAN	271	29474	0	FALSE
B6SEH8	ERVV1_HUMAN	477	52557	0	FALSE
B6SEH9	ERVV2_HUMAN	535	59317	0	FALSE
B7U540	KCJ18_HUMAN	433	48880	47	FALSE
B7Z1M9	C2D4D_HUMAN	353	37583	57	FALSE
B7Z368	CJ142_HUMAN	130	13757	62	FALSE
B7Z6K7	ZN814_HUMAN	855	97337	0	FALSE
B7Z8K6	TRDC_HUMAN	153	17085	28	FALSE
B7ZAP0	RBG10_HUMAN	253	29038	21	FALSE
B7ZAQ6	GPHRA_HUMAN	455	52917	0	FALSE
B7ZBB8	PP13G_HUMAN	358	38019	97	FALSE
B7ZC32	KIF28_HUMAN	967	108254	0	FALSE
B7ZW38	HNRC3_HUMAN	293	32029	124	FALSE
B8ZZ34	SHSA8_HUMAN	397	41995	112	FALSE
B9A014	F243A_HUMAN	251	29214	0	FALSE
B9A064	IGLL5_HUMAN	214	23063	0	FALSE
B9A6J9	TBC3L_HUMAN	549	62187	74	FALSE
B9EJG8	T150C_HUMAN	249	27887	0	FALSE
C0HLS1	OSCRI_HUMAN	120	11984	0	FALSE
C0HLU2	SEHBP_HUMAN	46	5037	0	FALSE
C0HLV8	MP31_HUMAN	31	3336	0	FALSE
C0HLZ6	HAS3P_HUMAN	53	5567	0	FALSE
C0HM01	RBRP_HUMAN	71	8407	0	FALSE
C0HM02	PKHUO_HUMAN	26	2802	0	FALSE
C4AMC7	WASH3_HUMAN	463	49995	169	FALSE
C9J069	AJM1_HUMAN	976	106650	308	FALSE
C9J1S8	TR49D_HUMAN	452	52496	0	FALSE
C9J1S8	TR49D_HUMAN	452	52496	0	FALSE
C9J202	AG1L2_HUMAN	215	24154	27	FALSE
C9J2P7	U17LF_HUMAN	553	62502	66	FALSE
C9J302	CD051_HUMAN	202	23001	25	FALSE
C9J3I9	CE058_HUMAN	81	9231	0	FALSE
C9J3V5	TEX22_HUMAN	150	16880	26	FALSE
C9J442	CV046_HUMAN	243	27532	0	FALSE
C9J6K1	CS081_HUMAN	198	22444	0	FALSE
C9J798	RAS4B_HUMAN	803	90406	23	FALSE
C9J7I0	UMAD1_HUMAN	137	15200	72	FALSE
C9JBD0	KRBX1_HUMAN	128	14906	0	FALSE
C9JC47	F157A_HUMAN	383	42896	99	FALSE
C9JCN9	HSBPL_HUMAN	74	8384	0	FALSE
C9JDP6	CLD25_HUMAN	229	25394	0	FALSE
C9JE40	PATL2_HUMAN	543	61464	65	FALSE
C9JFL3	PHGR1_HUMAN	82	7706	63	FALSE
C9JG80	NPIB4_HUMAN	1138	126699	0	FALSE
C9JH25	PRRT4_HUMAN	899	92712	149	FALSE
C9JI98	TM238_HUMAN	176	18040	56	FALSE
C9JJ37	BTBDJ_HUMAN	291	32365	0	FALSE
C9JJH3	U17LA_HUMAN	530	59886	0	FALSE
C9JL84	HHLA1_HUMAN	531	58297	82	FALSE
C9JLJ4	U17LD_HUMAN	530	59694	0	FALSE
C9JLR9	ZFTA_HUMAN	678	73197	352	FALSE
C9JLW8	MCRI1_HUMAN	97	10920	30	FALSE
C9JLW8	MCRI1_HUMAN	97	10920	30	FALSE
C9JN71	ZN878_HUMAN	531	61540	0	FALSE
C9JPN9	UL17C_HUMAN	530	59687	85	FALSE
C9JQI7	TM232_HUMAN	657	76453	0	FALSE
C9JQL5	DSA2D_HUMAN	133	14796	0	FALSE
C9JR72	KBTBD_HUMAN	458	49485	0	FALSE
C9JRZ8	AK1BF_HUMAN	316	36537	0	FALSE
C9JSJ3	MEIOS_HUMAN	638	70198	274	FALSE
C9JTQ0	ANR63_HUMAN	380	39620	137	FALSE
C9JUS6	ADM5_HUMAN	153	16532	0	FALSE
C9JVI0	U17LB_HUMAN	530	59630	0	FALSE
C9JVW0	INAM1_HUMAN	142	14668	89	FALSE
C9JXX5	CK094_HUMAN	98	10902	28	FALSE
D3DTV9	PRAC2_HUMAN	90	10428	0	FALSE
D3W0D1	KLRF2_HUMAN	207	24008	0	FALSE
D6R901	U17LL_HUMAN	530	59659	0	FALSE
D6R9N7	U17LI_HUMAN	530	59657	0	FALSE
D6RA61	U17LM_HUMAN	530	59671	0	FALSE
D6RBM5	U17LN_HUMAN	183	20302	0	FALSE
D6RBQ6	U17LH_HUMAN	530	59627	0	FALSE
D6RCP7	U17LJ_HUMAN	530	59658	0	FALSE
D6REC4	CFA99_HUMAN	714	81886	20	FALSE
D6RF30	GOG8K_HUMAN	630	71556	98	FALSE
D6RGH6	MCIN_HUMAN	385	41720	52	FALSE
D6RGX4	F90AP_HUMAN	464	49883	378	FALSE
D6RIA3	CD054_HUMAN	1793	190074	684	FALSE
D6RJB6	U17LK_HUMAN	530	59626	0	FALSE
E0CX11	STMP1_HUMAN	47	5265	0	FALSE
E2RYF6	MUC22_HUMAN	1773	173478	1214	FALSE
E2RYF7	PBMU2_HUMAN	251	26282	207	FALSE
E5RG02	PRS46_HUMAN	174	19341	0	FALSE
E5RHQ5	NPB11_HUMAN	1161	129208	0	FALSE
E5RIL1	UPKL2_HUMAN	263	28385	0	FALSE
E5RJ46	CH087_HUMAN	101	11413	36	FALSE
E5RJM6	ANR65_HUMAN	399	41497	23	FALSE
E5RQL4	FONG_HUMAN	147	16268	0	FALSE
E7ERA6	RN223_HUMAN	249	26629	64	FALSE
E7ETH6	Z587B_HUMAN	402	45541	0	FALSE
E7EW31	PROB1_HUMAN	1015	106917	790	FALSE
E9PAV3	NACAM_HUMAN	2078	205422	1314	TRUE
E9PB15	PTG3L_HUMAN	166	19074	25	FALSE
E9PGG2	ANHX_HUMAN	379	41695	103	FALSE
E9PI22	P23D1_HUMAN	279	31050	84	FALSE
E9PI22	P23D1_HUMAN	279	31050	84	FALSE
E9PI22	P23D1_HUMAN	279	31050	84	FALSE
E9PIF3	NPIA2_HUMAN	369	42223	0	FALSE
E9PJ23	NPIB6_HUMAN	425	49162	0	FALSE
E9PJI5	NPIA7_HUMAN	369	42230	0	FALSE
E9PKD4	NPIA5_HUMAN	350	40105	0	FALSE
E9PQ53	NDUCR_HUMAN	114	13408	0	FALSE
E9PQR5	NPIB8_HUMAN	432	49617	0	FALSE
E9PQX1	TM262_HUMAN	116	13758	0	FALSE
E9PRG8	CK098_HUMAN	123	14234	63	TRUE
F2Z333	FND10_HUMAN	226	24218	0	FALSE
F2Z398	LMO7D_HUMAN	122	13273	0	FALSE
F2Z3F1	CE067_HUMAN	127	14123	26	FALSE
F2Z3M2	CQ112_HUMAN	114	12668	20	FALSE
F5GYI3	UBA1L_HUMAN	381	40592	99	FALSE
F5H284	PAL4D_HUMAN	164	18167	0	FALSE
F5H4A9	CC080_HUMAN	247	25682	71	FALSE
F5H4B4	F227A_HUMAN	570	66188	117	FALSE
F7VJQ1	APRIO_HUMAN	73	8691	0	FALSE
F8VTS6	RFAL1_HUMAN	287	32249	0	FALSE
F8W0I5	NPB12_HUMAN	928	104040	477	FALSE
F8W1W9	NPIB9_HUMAN	429	49181	0	FALSE
F8WBI6	GOG8N_HUMAN	632	71524	140	FALSE
F8WCM5	INSR2_HUMAN	200	21537	53	FALSE
F8WFD2	NPIA3_HUMAN	350	40061	0	FALSE
G2XKQ0	SUMO5_HUMAN	101	11526	0	FALSE
G3V0H7	SO1B7_HUMAN	640	71247	0	FALSE
G3V211	CL079_HUMAN	115	13510	0	FALSE
G5E9R7	KR416_HUMAN	235	24569	33	FALSE
G9CGD6	CNIPF_HUMAN	899	100365	224	FALSE
H0UI37	TSTD3_HUMAN	97	11268	0	FALSE
H0Y354	FA72C_HUMAN	149	16730	0	FALSE
H0Y7S4	PRA26_HUMAN	382	44302	0	FALSE
H0YKK7	GG6LS_HUMAN	550	64493	140	FALSE
H0YL09	U2Q2L_HUMAN	131	14853	21	FALSE
H0YL14	TM250_HUMAN	139	16083	0	FALSE
H0YM25	GG6LV_HUMAN	810	102665	517	FALSE
H3BMG3	SMKR1_HUMAN	65	7091	24	FALSE
H3BNL1	CC084_HUMAN	204	23376	0	FALSE
H3BNL8	ARMD2_HUMAN	230	26547	0	FALSE
H3BPF8	GOG8S_HUMAN	625	70417	146	FALSE
H3BPM6	MKROS_HUMAN	223	25451	0	FALSE
H3BQB6	STMD1_HUMAN	276	30984	111	FALSE
H3BQJ8	LY6L_HUMAN	138	15317	0	FALSE
H3BQJ8	LY6L_HUMAN	138	15317	0	FALSE
H3BQL2	GOG8T_HUMAN	631	71644	127	FALSE
H3BQL2	GOG8T_HUMAN	631	71644	127	FALSE
H3BQW9	F229A_HUMAN	127	12972	97	FALSE
H3BR10	SMLR1_HUMAN	107	12312	23	FALSE
H3BRN8	PIRC2_HUMAN	121	13763	29	FALSE
H3BS89	T178B_HUMAN	294	33409	0	FALSE
H3BSY2	GOG8M_HUMAN	632	71498	165	FALSE
H3BTG2	TEX46_HUMAN	121	14053	0	FALSE
H3BU77	CC179_HUMAN	68	8104	58	FALSE
H3BUK9	POTB2_HUMAN	544	61708	126	FALSE
H3BV12	GOG8Q_HUMAN	632	71646	138	FALSE
H3BV60	TGR3L_HUMAN	316	32819	122	FALSE
H7BZ55	CRCC2_HUMAN	1653	185641	142	FALSE
H7C241	CLD34_HUMAN	214	24226	0	FALSE
H7C350	CC188_HUMAN	402	43548	79	FALSE
I0J062	PANO1_HUMAN	215	22842	181	FALSE
I1YAP6	TRI77_HUMAN	450	52450	0	FALSE
I3L0S3	PYAS1_HUMAN	204	21949	35	FALSE
I3L1E1	CS084_HUMAN	186	19614	140	FALSE
I3L273	GFY_HUMAN	518	56104	382	FALSE
I3L3R5	CCER2_HUMAN	266	30352	177	FALSE
I3L3R5	CCER2_HUMAN	266	30352	177	FALSE
I6L899	GOG8R_HUMAN	631	71490	184	FALSE
J3KSC0	CR064_HUMAN	135	14903	0	FALSE
K7EIQ3	CS082_HUMAN	104	11601	0	FALSE
K7EJ46	SIM22_HUMAN	83	9249	24	FALSE
K9M1U5	IFNL4_HUMAN	179	19675	20	FALSE
L0R6Q1	S35U4_HUMAN	103	11133	0	FALSE
L0R819	ASURF_HUMAN	96	11250	28	FALSE
L0R8F8	MIDUO_HUMAN	70	8445	0	FALSE
M0QZC1	RN225_HUMAN	329	34789	197	FALSE
M0R2J8	DCDC1_HUMAN	1783	200591	0	FALSE
M5A8F1	SUPYN_HUMAN	160	18128	24	FALSE
O00110	OVOL3_HUMAN	214	23826	51	FALSE
O00115	DNS2A_HUMAN	360	39581	0	FALSE
O00116	ADAS_HUMAN	658	72912	65	TRUE
O00124	UBXN8_HUMAN	270	30541	42	FALSE
O00139	KIF2A_HUMAN	706	79955	96	TRUE
O00141	SGK1_HUMAN	431	48942	27	FALSE
O00142	KITM_HUMAN	265	31005	28	FALSE
O00144	FZD9_HUMAN	591	64466	0	FALSE
O00148	DX39A_HUMAN	427	49130	34	TRUE
O00151	PDLI1_HUMAN	329	36072	0	TRUE
O00154	BACH_HUMAN	380	41796	31	TRUE
O00155	GPR25_HUMAN	361	38779	0	FALSE
O00159	MYO1C_HUMAN	1063	121682	0	TRUE
O00160	MYO1F_HUMAN	1098	124844	121	FALSE
O00161	SNP23_HUMAN	211	23354	20	FALSE
O00165	HAX1_HUMAN	279	31621	214	TRUE
O00167	EYA2_HUMAN	538	59232	55	FALSE
O00168	PLM_HUMAN	92	10441	28	FALSE
O00170	AIP_HUMAN	330	37664	0	TRUE
O00175	CCL24_HUMAN	119	13134	0	FALSE
O00178	GTPB1_HUMAN	669	72454	129	TRUE
O00180	KCNK1_HUMAN	336	38143	0	FALSE
O00182	LEG9_HUMAN	355	39518	0	FALSE
O00186	STXB3_HUMAN	592	67764	0	TRUE
O00187	MASP2_HUMAN	686	75702	0	FALSE
O00189	AP4M1_HUMAN	453	49977	0	FALSE
O00192	ARVC_HUMAN	962	104642	255	FALSE
O00193	SMAP_HUMAN	183	20333	183	TRUE
O00194	RB27B_HUMAN	218	24608	25	FALSE
O00198	HRK_HUMAN	91	9884	0	FALSE
O00203	AP3B1_HUMAN	1094	121320	206	TRUE
O00204	ST2B1_HUMAN	365	41308	63	FALSE
O00206	TLR4_HUMAN	839	95680	0	FALSE
O00212	RHOD_HUMAN	210	23466	0	FALSE
O00213	APBB1_HUMAN	710	77244	198	FALSE
O00214	LEG8_HUMAN	317	35808	0	FALSE
O00217	NDUS8_HUMAN	210	23705	0	TRUE
O00219	HYAS3_HUMAN	553	62998	0	FALSE
O00220	TR10A_HUMAN	468	50089	66	FALSE
O00221	IKBE_HUMAN	500	52864	224	FALSE
O00222	GRM8_HUMAN	908	101741	0	FALSE
O00230	CORT_HUMAN	105	11532	0	FALSE
O00231	PSD11_HUMAN	422	47464	0	TRUE
O00232	PSD12_HUMAN	456	52904	0	TRUE
O00233	PSMD9_HUMAN	223	24682	39	TRUE
O00237	RN103_HUMAN	685	79405	25	FALSE
O00238	BMR1B_HUMAN	502	56930	25	FALSE
O00241	SIRB1_HUMAN	398	43211	0	FALSE
O00244	ATOX1_HUMAN	68	7402	0	TRUE
O00253	AGRP_HUMAN	132	14440	0	FALSE
O00254	PAR3_HUMAN	374	42508	0	FALSE
O00255	MEN1_HUMAN	615	68023	93	TRUE
O00257	CBX4_HUMAN	560	61368	245	FALSE
O00258	GET1_HUMAN	174	19780	0	TRUE
O00264	PGRC1_HUMAN	195	21671	44	TRUE
O00267	SPT5H_HUMAN	1087	121000	356	TRUE
O00268	TAF4_HUMAN	1085	110114	356	FALSE
O00270	GPR31_HUMAN	319	35075	0	FALSE
O00273	DFFA_HUMAN	331	36522	0	TRUE
O00287	RFXAP_HUMAN	272	28232	110	FALSE
O00291	HIP1_HUMAN	1037	116221	21	TRUE
O00292	LFTY2_HUMAN	366	40920	0	FALSE
O00294	TULP1_HUMAN	542	60609	0	FALSE
O00295	TULP2_HUMAN	520	58664	0	FALSE
O00299	CLIC1_HUMAN	241	26923	0	TRUE
O00299	CLIC1_HUMAN	241	26923	0	TRUE
O00299	CLIC1_HUMAN	241	26923	0	TRUE
O00299	CLIC1_HUMAN	241	26923	0	TRUE
O00299	CLIC1_HUMAN	241	26923	0	TRUE
O00299	CLIC1_HUMAN	241	26923	0	TRUE
O00299	CLIC1_HUMAN	241	26923	0	TRUE
O00300	TR11B_HUMAN	401	46026	0	FALSE
O00303	EIF3F_HUMAN	357	37564	82	FALSE
O00305	CACB4_HUMAN	520	58169	187	FALSE
O00308	WWP2_HUMAN	870	98912	149	TRUE
O00311	CDC7_HUMAN	574	63888	0	FALSE
O00321	ETV2_HUMAN	342	36633	0	FALSE
O00322	UPK1A_HUMAN	258	28879	0	FALSE
O00327	BMAL1_HUMAN	626	68762	181	FALSE
O00329	PK3CD_HUMAN	1044	119479	26	FALSE
O00330	ODPX_HUMAN	501	54122	78	FALSE
O00337	S28A1_HUMAN	649	71584	0	FALSE
O00338	ST1C2_HUMAN	296	34880	0	FALSE
O00339	MATN2_HUMAN	956	106837	24	FALSE
O00341	EAA5_HUMAN	560	60658	0	FALSE
O00358	FOXE1_HUMAN	373	38076	33	FALSE
O00370	LORF2_HUMAN	1275	149012	0	FALSE
O00391	QSOX1_HUMAN	747	82578	61	FALSE
O00398	P2Y10_HUMAN	339	38774	0	FALSE
O00399	DCTN6_HUMAN	190	20747	0	FALSE
O00400	ACATN_HUMAN	549	60909	46	FALSE
O00401	WASL_HUMAN	505	54827	219	FALSE
O00408	PDE2A_HUMAN	941	105717	53	FALSE
O00409	FOXN3_HUMAN	490	53835	189	FALSE
O00410	IPO5_HUMAN	1097	123630	0	TRUE
O00411	RPOM_HUMAN	1230	138620	79	TRUE
O00418	EF2K_HUMAN	725	82144	162	FALSE
O00421	CCRL2_HUMAN	344	39513	21	FALSE
O00422	SAP18_HUMAN	153	17561	20	TRUE
O00423	EMAL1_HUMAN	815	89861	103	TRUE
O00425	IF2B3_HUMAN	579	63705	33	TRUE
O00429	DNM1L_HUMAN	736	81877	68	TRUE
O00442	RTCA_HUMAN	366	39337	0	TRUE
O00443	P3C2A_HUMAN	1686	190680	83	TRUE
O00444	PLK4_HUMAN	970	108972	199	FALSE
O00445	SYT5_HUMAN	386	42900	23	FALSE
O00451	GFRA2_HUMAN	464	51544	30	FALSE
O00453	LST1_HUMAN	97	10792	39	FALSE
O00453	LST1_HUMAN	97	10792	39	FALSE
O00453	LST1_HUMAN	97	10792	39	FALSE
O00453	LST1_HUMAN	97	10792	39	FALSE
O00453	LST1_HUMAN	97	10792	39	FALSE
O00453	LST1_HUMAN	97	10792	39	FALSE
O00453	LST1_HUMAN	97	10792	39	FALSE
O00453	LST1_HUMAN	97	10792	39	FALSE
O00458	IFRD1_HUMAN	451	50269	69	TRUE
O00459	P85B_HUMAN	728	81545	89	FALSE
O00461	GOLI4_HUMAN	696	81880	441	TRUE
O00462	MANBA_HUMAN	879	100895	0	FALSE
O00463	TRAF5_HUMAN	557	64406	0	FALSE
O00468	AGRIN_HUMAN	2068	217320	160	TRUE
O00469	PLOD2_HUMAN	737	84686	0	TRUE
O00470	MEIS1_HUMAN	390	43016	90	FALSE
O00471	EXOC5_HUMAN	708	81853	0	TRUE
O00472	ELL2_HUMAN	640	72324	210	FALSE
O00476	NPT4_HUMAN	420	46106	21	FALSE
O00478	BT3A3_HUMAN	584	65002	66	FALSE
O00479	HMGN4_HUMAN	90	9539	90	FALSE
O00481	BT3A1_HUMAN	513	57677	0	FALSE
O00482	NR5A2_HUMAN	541	61331	0	FALSE
O00483	NDUA4_HUMAN	81	9370	0	TRUE
O00487	PSDE_HUMAN	310	34577	0	TRUE
O00488	ZN593_HUMAN	134	15199	110	TRUE
O00499	BIN1_HUMAN	593	64699	164	FALSE
O00501	CLD5_HUMAN	218	23147	0	FALSE
O00505	IMA4_HUMAN	521	57811	29	TRUE
O00506	STK25_HUMAN	426	48112	65	FALSE
O00507	USP9Y_HUMAN	2555	291077	172	FALSE
O00512	BCL9_HUMAN	1426	149290	733	FALSE
O00515	LAD1_HUMAN	517	57131	438	FALSE
O00519	FAAH1_HUMAN	579	63066	0	FALSE
O00522	KRIT1_HUMAN	736	84348	0	FALSE
O00526	UPK2_HUMAN	184	19438	0	FALSE
O00533	NCHL1_HUMAN	1208	135071	77	FALSE
O00534	VMA5A_HUMAN	786	86489	0	FALSE
O00541	PESC_HUMAN	588	68003	113	TRUE
O00548	DLL1_HUMAN	723	78056	50	FALSE
O00548	DLL1_HUMAN	723	78056	50	FALSE
O00555	CAC1A_HUMAN	2506	282564	911	FALSE
O00559	RCAS1_HUMAN	213	24377	36	FALSE
O00560	SDCB1_HUMAN	298	32444	0	TRUE
O00562	PITM1_HUMAN	1244	134848	235	FALSE
O00566	MPP10_HUMAN	681	78864	318	TRUE
O00567	NOP56_HUMAN	594	66050	137	TRUE
O00570	SOX1_HUMAN	391	39023	88	FALSE
O00571	DDX3X_HUMAN	662	73243	0	TRUE
O00574	CXCR6_HUMAN	342	39280	0	FALSE
O00584	RNT2_HUMAN	256	29481	0	TRUE
O00585	CCL21_HUMAN	134	14646	47	FALSE
O00587	MFNG_HUMAN	321	36202	0	FALSE
O00590	ACKR2_HUMAN	384	43443	22	FALSE
O00591	GBRP_HUMAN	440	50640	0	FALSE
O00592	PODXL_HUMAN	558	58635	228	FALSE
O00602	FCN1_HUMAN	326	35078	40	FALSE
O00622	CCN1_HUMAN	381	42027	0	FALSE
O00623	PEX12_HUMAN	359	40797	0	FALSE
O00624	NPT3_HUMAN	439	47277	0	FALSE
O00625	PIR_HUMAN	290	32113	0	FALSE
O00626	CCL22_HUMAN	93	10625	0	FALSE
O00628	PEX7_HUMAN	323	35892	0	FALSE
O00629	IMA3_HUMAN	521	57887	0	TRUE
O00631	SARCO_HUMAN	31	3762	0	FALSE
O00634	NET3_HUMAN	580	61466	22	FALSE
O00635	TRI38_HUMAN	465	53416	0	FALSE
O00712	NFIB_HUMAN	420	47442	177	FALSE
O00716	E2F3_HUMAN	465	49162	125	FALSE
O00743	PPP6_HUMAN	305	35144	0	FALSE
O00744	WN10B_HUMAN	389	43000	27	FALSE
O00746	NDKM_HUMAN	187	20659	0	FALSE
O00748	EST2_HUMAN	559	61807	0	FALSE
O00750	P3C2B_HUMAN	1634	184768	201	FALSE
O00754	MA2B1_HUMAN	1011	113744	0	TRUE
O00755	WNT7A_HUMAN	349	39005	0	FALSE
O00757	F16P2_HUMAN	339	36743	0	FALSE
O00762	UBE2C_HUMAN	179	19652	0	TRUE
O00763	ACACB_HUMAN	2458	276541	141	FALSE
O00764	PDXK_HUMAN	312	35102	0	TRUE
O00767	SCD_HUMAN	359	41523	0	TRUE
O14490	DLGP1_HUMAN	977	108873	144	FALSE
O14492	SH2B2_HUMAN	632	67738	126	FALSE
O14493	CLD4_HUMAN	209	22077	0	FALSE
O14494	PLPP1_HUMAN	284	32156	25	FALSE
O14495	PLPP3_HUMAN	311	35116	0	FALSE
O14497	ARI1A_HUMAN	2285	242045	1361	TRUE
O14498	ISLR_HUMAN	428	45997	0	FALSE
O14498	ISLR_HUMAN	428	45997	0	FALSE
O14503	BHE40_HUMAN	412	45510	122	FALSE
O14508	SOCS2_HUMAN	198	22172	29	FALSE
O14511	NRG2_HUMAN	850	91679	334	FALSE
O14512	SOCS7_HUMAN	581	62969	214	FALSE
O14512	SOCS7_HUMAN	581	62969	214	FALSE
O14513	NCKP5_HUMAN	1909	208537	916	FALSE
O14514	AGRB1_HUMAN	1584	173501	184	FALSE
O14519	CDKA1_HUMAN	115	12365	0	FALSE
O14520	AQP7_HUMAN	342	37232	0	FALSE
O14521	DHSD_HUMAN	159	17043	0	TRUE
O14522	PTPRT_HUMAN	1441	162134	50	FALSE
O14523	C2C2L_HUMAN	706	76181	185	FALSE
O14524	NEMP1_HUMAN	444	50640	0	FALSE
O14525	ASTN1_HUMAN	1302	144913	41	FALSE
O14526	FCHO1_HUMAN	889	96861	298	FALSE
O14529	CUX2_HUMAN	1486	161677	0	FALSE
O14530	TXND9_HUMAN	226	26534	0	FALSE
O14531	DPYL4_HUMAN	572	61878	0	FALSE
O14543	SOCS3_HUMAN	225	24770	32	FALSE
O14544	SOCS6_HUMAN	535	59528	26	FALSE
O14545	TRAD1_HUMAN	582	64841	203	FALSE
O14548	COX7R_HUMAN	114	12615	0	TRUE
O14556	G3PT_HUMAN	408	44501	50	FALSE
O14558	HSPB6_HUMAN	160	17136	0	FALSE
O14559	RHG33_HUMAN	1287	137213	681	FALSE
O14561	ACPM_HUMAN	156	17417	0	FALSE
O14562	UBFD1_HUMAN	309	33382	0	TRUE
O14569	C56D2_HUMAN	222	23974	0	TRUE
O14576	DC1I1_HUMAN	645	72955	0	FALSE
O14578	CTRO_HUMAN	2027	231431	159	TRUE
O14579	COPE_HUMAN	308	34482	0	TRUE
O14581	OR7AH_HUMAN	309	34013	0	FALSE
O14593	RFXK_HUMAN	260	28102	79	FALSE
O14594	NCAN_HUMAN	1321	143093	347	FALSE
O14595	CTDS2_HUMAN	271	30664	0	FALSE
O14598	VCY1_HUMAN	125	12917	125	FALSE
O14598	VCY1_HUMAN	125	12917	125	FALSE
O14599	VCY2_HUMAN	106	12063	0	FALSE
O14599	VCY2_HUMAN	106	12063	0	FALSE
O14599	VCY2_HUMAN	106	12063	0	FALSE
O14602	IF1AY_HUMAN	144	16442	57	TRUE
O14603	PRY_HUMAN	147	16512	0	FALSE
O14603	PRY_HUMAN	147	16512	0	FALSE
O14603	PRY_HUMAN	147	16512	0	FALSE
O14604	TYB4Y_HUMAN	44	5013	0	FALSE
O14607	UTY_HUMAN	1347	149548	211	FALSE
O14609	XKRY_HUMAN	159	18083	0	FALSE
O14610	GBGT2_HUMAN	69	7747	0	FALSE
O14613	BORG1_HUMAN	210	22484	50	FALSE
O14617	AP3D1_HUMAN	1153	130158	263	TRUE
O14618	CCS_HUMAN	274	29041	0	FALSE
O14625	CXL11_HUMAN	94	10365	0	FALSE
O14626	GP171_HUMAN	319	36754	0	FALSE
O14627	CDX4_HUMAN	284	30480	84	FALSE
O14628	ZN195_HUMAN	629	72332	0	FALSE
O14633	LCE2B_HUMAN	110	11219	22	FALSE
O14638	ENPP3_HUMAN	875	100124	0	FALSE
O14639	ABLM1_HUMAN	778	87688	175	TRUE
O14640	DVL1_HUMAN	695	75187	274	FALSE
O14641	DVL2_HUMAN	736	78948	281	TRUE
O14645	IDLC_HUMAN	258	29662	85	FALSE
O14646	CHD1_HUMAN	1710	196688	590	TRUE
O14647	CHD2_HUMAN	1828	211344	702	TRUE
O14649	KCNK3_HUMAN	394	43518	41	FALSE
O14653	GOSR2_HUMAN	212	24775	0	TRUE
O14654	IRS4_HUMAN	1257	133768	571	TRUE
O14656	TOR1A_HUMAN	332	37809	0	TRUE
O14657	TOR1B_HUMAN	336	37979	0	TRUE
O14662	STX16_HUMAN	325	37031	0	FALSE
O14668	TMG1_HUMAN	218	24947	35	FALSE
O14669	TMG2_HUMAN	202	22393	60	FALSE
O14672	ADA10_HUMAN	748	84142	45	FALSE
O14678	ABCD4_HUMAN	606	68597	0	TRUE
O14681	EI24_HUMAN	340	38965	22	TRUE
O14682	ENC1_HUMAN	589	66130	0	FALSE
O14683	P5I11_HUMAN	189	21054	0	TRUE
O14684	PTGES_HUMAN	152	17102	0	FALSE
O14686	KMT2D_HUMAN	5537	593389	3194	TRUE
O14709	ZN197_HUMAN	1029	118847	29	FALSE
O14709	ZN197_HUMAN	1029	118847	29	FALSE
O14713	ITBP1_HUMAN	200	21782	56	FALSE
O14715	RGPD8_HUMAN	1765	198993	164	FALSE
O14717	TRDMT_HUMAN	391	44597	0	FALSE
O14718	OPSX_HUMAN	337	37423	0	FALSE
O14727	APAF_HUMAN	1248	141840	0	FALSE
O14730	RIOK3_HUMAN	519	59093	39	TRUE
O14732	IMPA2_HUMAN	288	31321	0	FALSE
O14733	MP2K7_HUMAN	419	47485	59	FALSE
O14734	ACOT8_HUMAN	319	35914	20	FALSE
O14735	CDIPT_HUMAN	213	23539	0	TRUE
O14737	PDCD5_HUMAN	125	14285	21	TRUE
O14744	ANM5_HUMAN	637	72684	0	TRUE
O14745	NHRF1_HUMAN	358	38868	161	TRUE
O14746	TERT_HUMAN	1132	126997	111	FALSE
O14753	OVOL1_HUMAN	267	30259	0	FALSE
O14756	H17B6_HUMAN	317	35966	0	FALSE
O14757	CHK1_HUMAN	476	54434	58	TRUE
O14763	TR10B_HUMAN	440	47878	57	TRUE
O14764	GBRD_HUMAN	452	50708	0	FALSE
O14770	MEIS2_HUMAN	477	51790	91	FALSE
O14771	ZN213_HUMAN	459	51263	61	FALSE
O14772	FPGT_HUMAN	607	68010	21	TRUE
O14773	TPP1_HUMAN	563	61248	0	TRUE
O14775	GNB5_HUMAN	395	43566	0	FALSE
O14776	TCRG1_HUMAN	1098	123901	338	TRUE
O14777	NDC80_HUMAN	642	73913	74	TRUE
O14782	KIF3C_HUMAN	793	89454	112	FALSE
O14786	NRP1_HUMAN	923	103134	0	FALSE
O14787	TNPO2_HUMAN	897	101388	40	TRUE
O14788	TNF11_HUMAN	317	35478	43	FALSE
O14791	APOL1_HUMAN	398	43974	42	FALSE
O14792	HS3S1_HUMAN	307	35773	0	FALSE
O14793	GDF8_HUMAN	375	42750	0	FALSE
O14795	UN13B_HUMAN	1591	180679	177	FALSE
O14796	SH21B_HUMAN	132	15297	0	FALSE
O14798	TR10C_HUMAN	259	27407	92	FALSE
O14802	RPC1_HUMAN	1390	155641	0	TRUE
O14804	TAAR5_HUMAN	337	38242	0	FALSE
O14807	RASM_HUMAN	208	23846	0	FALSE
O14810	CPLX1_HUMAN	134	15030	100	FALSE
O14813	PHX2A_HUMAN	284	29653	140	FALSE
O14815	CAN9_HUMAN	690	79097	46	FALSE
O14817	TSN4_HUMAN	238	26118	0	FALSE
O14818	PSA7_HUMAN	248	27887	0	TRUE
O14827	RGRF2_HUMAN	1237	140764	145	FALSE
O14828	SCAM3_HUMAN	347	38287	88	TRUE
O14828	SCAM3_HUMAN	347	38287	88	TRUE
O14829	PPE1_HUMAN	653	75792	0	FALSE
O14830	PPE2_HUMAN	753	86518	115	FALSE
O14832	PAHX_HUMAN	338	38538	0	FALSE
O14836	TR13B_HUMAN	293	31816	67	FALSE
O14841	OPLA_HUMAN	1288	137457	25	FALSE
O14842	FFAR1_HUMAN	300	31457	0	FALSE
O14843	FFAR3_HUMAN	346	38649	40	FALSE
O14862	AIM2_HUMAN	343	38954	0	FALSE
O14863	ZNT4_HUMAN	429	47483	0	FALSE
O14867	BACH1_HUMAN	736	81958	108	FALSE
O14874	BCKD_HUMAN	412	46360	0	FALSE
O14879	IFIT3_HUMAN	490	55985	24	FALSE
O14880	MGST3_HUMAN	152	16516	0	TRUE
O14893	GEMI2_HUMAN	280	31585	0	FALSE
O14894	T4S5_HUMAN	197	20823	0	FALSE
O14896	IRF6_HUMAN	467	53130	36	FALSE
O14901	KLF11_HUMAN	512	55139	20	FALSE
O14904	WNT9A_HUMAN	365	40320	28	FALSE
O14905	WNT9B_HUMAN	357	39001	0	FALSE
O14905	WNT9B_HUMAN	357	39001	0	FALSE
O14907	TX1B3_HUMAN	124	13735	0	FALSE
O14908	GIPC1_HUMAN	333	36049	76	TRUE
O14910	LIN7A_HUMAN	233	25997	0	FALSE
O14917	PCD17_HUMAN	1159	126229	77	FALSE
O14920	IKKB_HUMAN	756	86564	40	FALSE
O14921	RGS13_HUMAN	159	19135	0	FALSE
O14924	RGS12_HUMAN	1447	156357	510	FALSE
O14925	TIM23_HUMAN	209	21943	0	FALSE
O14926	FSCN2_HUMAN	492	55057	0	FALSE
O14929	HAT1_HUMAN	419	49541	0	TRUE
O14931	NCTR3_HUMAN	201	21593	0	FALSE
O14931	NCTR3_HUMAN	201	21593	0	FALSE
O14931	NCTR3_HUMAN	201	21593	0	FALSE
O14931	NCTR3_HUMAN	201	21593	0	FALSE
O14931	NCTR3_HUMAN	201	21593	0	FALSE
O14931	NCTR3_HUMAN	201	21593	0	FALSE
O14931	NCTR3_HUMAN	201	21593	0	FALSE
O14931	NCTR3_HUMAN	201	21593	0	FALSE
O14933	UB2L6_HUMAN	153	17769	0	FALSE
O14936	CSKP_HUMAN	926	105123	37	TRUE
O14939	PLD2_HUMAN	933	105987	55	FALSE
O14944	EREG_HUMAN	169	19044	0	FALSE
O14948	TFEC_HUMAN	347	38788	29	FALSE
O14949	QCR8_HUMAN	82	9906	0	TRUE
O14950	ML12B_HUMAN	172	19779	20	TRUE
O14957	QCR10_HUMAN	56	6570	0	FALSE
O14958	CASQ2_HUMAN	399	46436	35	FALSE
O14960	LECT2_HUMAN	151	16390	0	FALSE
O14964	HGS_HUMAN	777	86192	227	TRUE
O14965	AURKA_HUMAN	403	45823	125	TRUE
O14966	RAB7L_HUMAN	203	23155	0	FALSE
O14967	CLGN_HUMAN	610	70039	171	FALSE
O14972	VP26C_HUMAN	297	33010	0	TRUE
O14974	MYPT1_HUMAN	1030	115281	625	TRUE
O14975	S27A2_HUMAN	620	70312	0	FALSE
O14976	GAK_HUMAN	1311	143191	348	TRUE
O14977	AZIN1_HUMAN	448	49535	0	FALSE
O14978	ZN263_HUMAN	683	77299	158	FALSE
O14979	HNRDL_HUMAN	420	46438	167	TRUE
O14980	XPO1_HUMAN	1071	123386	0	TRUE
O14981	BTAF1_HUMAN	1849	206887	50	TRUE
O14983	AT2A1_HUMAN	1001	110252	0	FALSE
O14986	PI51B_HUMAN	540	61036	21	FALSE
O14990	IPP2C_HUMAN	202	22660	141	FALSE
O14994	SYN3_HUMAN	580	63303	211	FALSE
O15013	ARHGA_HUMAN	1369	151612	233	FALSE
O15013	ARHGA_HUMAN	1369	151612	233	FALSE
O15014	ZN609_HUMAN	1411	151191	1019	FALSE
O15015	ZN646_HUMAN	1832	200825	657	FALSE
O15016	TRI66_HUMAN	1216	134663	0	FALSE
O15018	PDZD2_HUMAN	2839	301641	1354	FALSE
O15020	SPTN2_HUMAN	2390	271325	202	TRUE
O15021	MAST4_HUMAN	2623	284097	1654	FALSE
O15027	SC16A_HUMAN	2357	251894	954	TRUE
O15031	PLXB2_HUMAN	1838	205127	0	FALSE
O15033	AREL1_HUMAN	823	94223	33	FALSE
O15034	RIMB2_HUMAN	1052	116026	210	FALSE
O15037	KHNYN_HUMAN	678	74534	130	FALSE
O15040	TCPR2_HUMAN	1411	153848	246	FALSE
O15041	SEM3E_HUMAN	775	89228	34	FALSE
O15042	SR140_HUMAN	1029	118292	484	TRUE
O15047	SET1A_HUMAN	1707	186034	954	TRUE
O15049	N4BP3_HUMAN	544	60470	228	FALSE
O15050	TRNK1_HUMAN	2925	336221	121	FALSE
O15054	KDM6B_HUMAN	1643	176632	946	FALSE
O15055	PER2_HUMAN	1255	136579	412	FALSE
O15056	SYNJ2_HUMAN	1496	165538	395	FALSE
O15060	ZBT39_HUMAN	712	79001	108	FALSE
O15061	SYNEM_HUMAN	1565	172868	335	FALSE
O15062	ZBTB5_HUMAN	677	74278	239	FALSE
O15063	GRRE1_HUMAN	1070	116020	268	FALSE
O15066	KIF3B_HUMAN	747	85125	88	FALSE
O15067	PUR4_HUMAN	1338	144734	0	TRUE
O15068	MCF2L_HUMAN	1137	128109	195	FALSE
O15069	NACAD_HUMAN	1562	161101	1242	FALSE
O15072	ATS3_HUMAN	1205	135603	32	FALSE
O15075	DCLK1_HUMAN	740	82224	0	FALSE
O15078	CE290_HUMAN	2479	290386	42	TRUE
O15079	SNPH_HUMAN	494	53537	193	FALSE
O15083	ERC2_HUMAN	957	110558	84	FALSE
O15084	ANR28_HUMAN	1053	112966	0	TRUE
O15085	ARHGB_HUMAN	1522	167704	639	FALSE
O15090	ZN536_HUMAN	1300	141417	417	FALSE
O15091	MRPP3_HUMAN	583	67315	0	TRUE
O15105	SMAD7_HUMAN	426	46426	43	FALSE
O15111	IKKA_HUMAN	745	84640	0	TRUE
O15116	LSM1_HUMAN	133	15179	0	TRUE
O15117	FYB1_HUMAN	783	85387	582	TRUE
O15118	NPC1_HUMAN	1278	142167	0	TRUE
O15119	TBX3_HUMAN	743	79389	171	FALSE
O15120	PLCB_HUMAN	278	30914	0	FALSE
O15121	DEGS1_HUMAN	323	37866	0	FALSE
O15123	ANGP2_HUMAN	496	56919	0	FALSE
O15126	SCAM1_HUMAN	338	37920	64	FALSE
O15127	SCAM2_HUMAN	329	36649	43	TRUE
O15130	NPFF_HUMAN	113	12440	0	FALSE
O15131	IMA6_HUMAN	539	60666	37	TRUE
O15143	ARC1B_HUMAN	372	40950	0	TRUE
O15144	ARPC2_HUMAN	300	34333	0	TRUE
O15145	ARPC3_HUMAN	178	20547	0	TRUE
O15146	MUSK_HUMAN	869	97056	0	FALSE
O15151	MDM4_HUMAN	490	54864	32	FALSE
O15155	BET1_HUMAN	118	13289	0	FALSE
O15156	ZBT7B_HUMAN	539	58027	206	FALSE
O15160	RPAC1_HUMAN	346	39250	0	TRUE
O15162	PLS1_HUMAN	318	35049	64	FALSE
O15164	TIF1A_HUMAN	1050	116831	312	TRUE
O15165	LRAD4_HUMAN	306	33900	21	FALSE
O15169	AXIN1_HUMAN	862	95635	372	FALSE
O15172	PSPHL_HUMAN	72	7804	0	FALSE
O15173	PGRC2_HUMAN	223	23818	55	FALSE
O15178	TBXT_HUMAN	435	47443	30	FALSE
O15182	CETN3_HUMAN	167	19550	0	FALSE
O15194	CTDSL_HUMAN	276	31129	25	FALSE
O15195	VILL_HUMAN	856	95907	35	FALSE
O15197	EPHB6_HUMAN	1021	110700	20	FALSE
O15198	SMAD9_HUMAN	467	52493	73	FALSE
O15204	ADEC1_HUMAN	470	52775	28	FALSE
O15205	UBD_HUMAN	165	18473	0	FALSE
O15205	UBD_HUMAN	165	18473	0	FALSE
O15205	UBD_HUMAN	165	18473	0	FALSE
O15205	UBD_HUMAN	165	18473	0	FALSE
O15209	ZBT22_HUMAN	634	65602	302	FALSE
O15209	ZBT22_HUMAN	634	65602	302	FALSE
O15209	ZBT22_HUMAN	634	65602	302	FALSE
O15209	ZBT22_HUMAN	634	65602	302	FALSE
O15209	ZBT22_HUMAN	634	65602	302	FALSE
O15211	RGL2_HUMAN	777	83549	151	FALSE
O15211	RGL2_HUMAN	777	83549	151	FALSE
O15211	RGL2_HUMAN	777	83549	151	FALSE
O15211	RGL2_HUMAN	777	83549	151	FALSE
O15211	RGL2_HUMAN	777	83549	151	FALSE
O15212	PFD6_HUMAN	129	14583	0	TRUE
O15212	PFD6_HUMAN	129	14583	0	TRUE
O15212	PFD6_HUMAN	129	14583	0	TRUE
O15212	PFD6_HUMAN	129	14583	0	TRUE
O15212	PFD6_HUMAN	129	14583	0	TRUE
O15213	WDR46_HUMAN	610	68071	176	TRUE
O15213	WDR46_HUMAN	610	68071	176	TRUE
O15213	WDR46_HUMAN	610	68071	176	TRUE
O15213	WDR46_HUMAN	610	68071	176	TRUE
O15213	WDR46_HUMAN	610	68071	176	TRUE
O15217	GSTA4_HUMAN	222	25704	0	FALSE
O15218	GP182_HUMAN	404	45323	0	FALSE
O15225	INE1_HUMAN	51	5365	0	FALSE
O15226	NKRF_HUMAN	690	77673	0	TRUE
O15228	GNPAT_HUMAN	680	77188	0	TRUE
O15229	KMO_HUMAN	486	55810	0	FALSE
O15230	LAMA5_HUMAN	3695	399737	42	FALSE
O15231	ZN185_HUMAN	689	73525	490	TRUE
O15232	MATN3_HUMAN	486	52817	44	FALSE
O15234	CASC3_HUMAN	703	76278	580	TRUE
O15235	RT12_HUMAN	138	15173	21	TRUE
O15235	RT12_HUMAN	138	15173	21	TRUE
O15239	NDUA1_HUMAN	70	8072	0	FALSE
O15240	VGF_HUMAN	615	67258	479	FALSE
O15243	OBRG_HUMAN	131	14254	0	FALSE
O15244	S22A2_HUMAN	555	62581	0	FALSE
O15245	S22A1_HUMAN	554	61154	0	FALSE
O15247	CLIC2_HUMAN	247	28356	0	FALSE
O15254	ACOX3_HUMAN	700	77629	0	FALSE
O15255	CXX1_HUMAN	209	22278	28	FALSE
O15258	RER1_HUMAN	196	22958	0	TRUE
O15259	NPHP1_HUMAN	732	83299	0	FALSE
O15260	SURF4_HUMAN	269	30394	0	TRUE
O15260	SURF4_HUMAN	269	30394	0	TRUE
O15263	DFB4A_HUMAN	64	7038	0	FALSE
O15263	DFB4A_HUMAN	64	7038	0	FALSE
O15263	DFB4A_HUMAN	64	7038	0	FALSE
O15263	DFB4A_HUMAN	64	7038	0	FALSE
O15263	DFB4A_HUMAN	64	7038	0	FALSE
O15264	MK13_HUMAN	365	42090	0	FALSE
O15265	ATX7_HUMAN	892	95451	465	FALSE
O15266	SHOX_HUMAN	292	32236	54	FALSE
O15269	SPTC1_HUMAN	473	52744	0	FALSE
O15270	SPTC2_HUMAN	562	62924	0	TRUE
O15273	TELT_HUMAN	167	19052	24	FALSE
O15287	FANCG_HUMAN	622	68554	0	FALSE
O15294	OGT1_HUMAN	1046	116925	0	TRUE
O15296	LX15B_HUMAN	676	75857	0	FALSE
O15297	PPM1D_HUMAN	605	66675	139	FALSE
O15303	GRM6_HUMAN	877	95468	22	FALSE
O15304	SIVA_HUMAN	175	18695	0	FALSE
O15305	PMM2_HUMAN	246	28082	0	TRUE
O15315	RA51B_HUMAN	384	42196	0	FALSE
O15318	RPC7_HUMAN	223	25914	114	TRUE
O15321	TM9S1_HUMAN	606	68861	0	FALSE
O15321	TM9S1_HUMAN	606	68861	0	FALSE
O15327	INP4B_HUMAN	924	104738	85	FALSE
O15335	CHAD_HUMAN	359	40476	0	FALSE
O15342	VA0E1_HUMAN	81	9374	0	FALSE
O15344	TRI18_HUMAN	667	75251	0	TRUE
O15347	HMGB3_HUMAN	200	22980	67	TRUE
O15350	P73_HUMAN	636	69623	59	FALSE
O15353	FOXN1_HUMAN	648	68925	236	FALSE
O15354	GPR37_HUMAN	613	67114	80	FALSE
O15355	PPM1G_HUMAN	546	59272	227	TRUE
O15357	SHIP2_HUMAN	1258	138599	284	TRUE
O15360	FANCA_HUMAN	1455	162775	0	TRUE
O15370	SOX12_HUMAN	315	34122	229	FALSE
O15371	EIF3D_HUMAN	548	63973	26	TRUE
O15372	EIF3H_HUMAN	352	39930	80	TRUE
O15374	MOT5_HUMAN	487	54022	45	FALSE
O15375	MOT6_HUMAN	505	54994	22	FALSE
O15379	HDAC3_HUMAN	428	48848	41	FALSE
O15381	NVL_HUMAN	856	95051	160	TRUE
O15382	BCAT2_HUMAN	392	44288	0	TRUE
O15389	SIGL5_HUMAN	551	60715	105	FALSE
O15391	TYY2_HUMAN	372	41347	74	FALSE
O15392	BIRC5_HUMAN	142	16389	0	FALSE
O15393	TMPS2_HUMAN	492	53859	0	FALSE
O15394	NCAM2_HUMAN	837	93046	55	FALSE
O15397	IPO8_HUMAN	1037	119938	49	TRUE
O15399	NMDE4_HUMAN	1336	143752	0	FALSE
O15400	STX7_HUMAN	261	29816	20	TRUE
O15403	MOT7_HUMAN	523	57393	0	FALSE
O15405	TOX3_HUMAN	576	63342	137	FALSE
O15409	FOXP2_HUMAN	715	79919	191	FALSE
O15417	TNC18_HUMAN	2968	314519	1563	FALSE
O15427	MOT4_HUMAN	465	49469	20	TRUE
O15428	PINL_HUMAN	100	11021	84	FALSE
O15431	COPT1_HUMAN	190	21091	35	FALSE
O15432	COPT2_HUMAN	143	15681	0	FALSE
O15438	MRP3_HUMAN	1527	169343	23	FALSE
O15439	MRP4_HUMAN	1325	149527	32	TRUE
O15440	MRP5_HUMAN	1437	160660	99	TRUE
O15442	MPPD1_HUMAN	326	37207	0	FALSE
O15444	CCL25_HUMAN	150	16609	0	FALSE
O15446	RPA34_HUMAN	510	54986	363	TRUE
O15455	TLR3_HUMAN	904	103829	0	FALSE
O15457	MSH4_HUMAN	936	104756	114	FALSE
O15460	P4HA2_HUMAN	535	60902	0	FALSE
O15466	SIA8E_HUMAN	376	43895	0	FALSE
O15467	CCL16_HUMAN	120	13600	0	FALSE
O15467	CCL16_HUMAN	120	13600	0	FALSE
O15479	MAGB2_HUMAN	319	35277	112	TRUE
O15480	MAGB3_HUMAN	346	39211	35	FALSE
O15481	MAGB4_HUMAN	346	38923	143	FALSE
O15482	TEX28_HUMAN	410	46131	71	FALSE
O15484	CAN5_HUMAN	640	73169	0	FALSE
O15488	GLYG2_HUMAN	501	55184	0	FALSE
O15492	RGS16_HUMAN	202	22749	0	FALSE
O15496	PA2GX_HUMAN	165	18153	0	FALSE
O15496	PA2GX_HUMAN	165	18153	0	FALSE
O15498	YKT6_HUMAN	198	22418	0	TRUE
O15499	GSC2_HUMAN	205	21545	47	FALSE
O15503	INSI1_HUMAN	277	29987	23	FALSE
O15504	NUP42_HUMAN	423	44872	62	TRUE
O15511	ARPC5_HUMAN	151	16320	24	TRUE
O15514	RPB4_HUMAN	142	16311	0	FALSE
O15516	CLOCK_HUMAN	846	95304	183	FALSE
O15519	CFLAR_HUMAN	480	55344	0	FALSE
O15520	FGF10_HUMAN	208	23436	0	FALSE
O15522	NKX28_HUMAN	239	25866	87	FALSE
O15523	DDX3Y_HUMAN	660	73154	0	TRUE
O15524	SOCS1_HUMAN	211	23551	53	FALSE
O15525	MAFG_HUMAN	162	17850	24	FALSE
O15527	OGG1_HUMAN	345	38782	22	FALSE
O15528	CP27B_HUMAN	508	56504	0	FALSE
O15529	GPR42_HUMAN	346	38695	40	FALSE
O15530	PDPK1_HUMAN	556	63152	55	FALSE
O15533	TPSN_HUMAN	448	47571	0	TRUE
O15533	TPSN_HUMAN	448	47571	0	TRUE
O15533	TPSN_HUMAN	448	47571	0	TRUE
O15533	TPSN_HUMAN	448	47571	0	TRUE
O15533	TPSN_HUMAN	448	47571	0	TRUE
O15534	PER1_HUMAN	1290	136212	532	FALSE
O15535	ZSC9_HUMAN	394	45954	0	FALSE
O15537	XLRS1_HUMAN	224	25592	0	FALSE
O15539	RGS5_HUMAN	181	20946	0	FALSE
O15540	FABP7_HUMAN	132	14889	0	FALSE
O15541	R113A_HUMAN	343	38787	97	FALSE
O15544	GR6_HUMAN	149	16056	0	FALSE
O15547	P2RX6_HUMAN	441	48829	32	FALSE
[truncated: 20,550 more rows]
